# Supplementary material for: Transcription factor organic cation transporter 1 (OCT-1) affects the expression of porcine Klotho (KL) gene
Source: PeerJ. 2016 Jul 14;4:e2186. doi: 10.7717/peerj.2186 (PMC4950547; doi:10.7717/peerj.2186)
Supplement: Data S1 [file peerj-04-2186-s004.zip]

Archive with 1 entries (1 files):
- supplementary dataset.txt
