# Supplementary material for: Transcription factor organic cation transporter 1 (OCT-1) affects the expression of porcine Klotho (KL) gene
Source: PeerJ. 2016 Jul 14;4:e2186. doi: 10.7717/peerj.2186 (PMC4950547; doi:10.7717/peerj.2186)
Supplement: Data S1 [file peerj-04-2186-s004.zip › supplementary dataset.txt]

Supplementary document 1: SNP genotyping results in 19 Landrace�� DIV pigs using the Porcine SNP60 BeadChip (Illumina). DIV was a synthetic line derived by crossing Landrace, Large White, Tongcheng or Meishan pigs.
SNPID 73 3041 3665 3622 2076 2148 2780 3347 3077 3289 3541 3728 2438 2102 2094 2198 2178 2156 2194
ALGA0000009 AA GG GG GG GG AG AG AG AA GG GG AG GG AA AG GG AG  AG
ALGA0000014 AA GG GG GG GG AG AG AG AA GG GG AG GG AA AG GG AG AG AG
ALGA0000021 CC AA AA AA AA AC AC AC CC AA AA AC AA CC AC AA AC AC AC
ALGA0000022 GG AA AA AA AA AG AG AG AG AA AA AG AA GG AG AA AG  AG
ALGA0000046 AA AA AG AG AA AA AA AA AA AA GG AA AG AA AA AA AG AA AA
ALGA0000047 AA AG GG AG AG AG AA AG AG AG GG AA GG AA AG AG AG AA AG
ALGA0000087                   
ALGA0000112 AA AG GG AG AG AG AG AG AG AG GG AA GG AA AG AG AG AG AG
ALGA0000120 AC AA AA AC AA AC AC AA AA AC AA AA AA AC AA AA CC  AC
ALGA0000131 AA AA AA AA AA AA AA AA AG AA AA AA AA AA AA AA AA AA AA
ALGA0000133 GG GG GG GG GG AG AG GG AG AG GG GG GG GG GG GG GG AG AG
ALGA0000134 GG GG GG GG GG  GG GG GG GG GG GG GG GG GG GG AA GG AG
ALGA0000172 GG GG AG AG AG AG GG GG GG GG AA GG AA GG AG AG GG AG GG
ALGA0000188 GG AG AA AG AA AG AG AG AG AG AA GG AA AG AA AA AG  AG
ALGA0000195 AG AG AA AG AA AG AA AG AG AG AA GG AA AA AA AA AG AA AG
ALGA0000218 GG GG GG AG GG GG GG GG GG GG AG GG AG GG GG GG AG GG GG
ALGA0000232 CC AC AA AC AC AC AC AC AC AC AA CC AA CC AC AC AC AC AC
ALGA0000251 AG AG GG AG GG  AG GG GG AG GG AG GG AA AG GG AG  AG
ALGA0000269 AA AG GG AG GG  AA AG AG AG GG AA GG AA AG GG GG AG GG
ALGA0000277 AA AG GG AG GG  AA AG AG AG GG AA GG AA AG GG AG AG AG
ALGA0000288 GG GG GG GG GG  GG GG GG GG GG GG GG GG GG GG AG GG GG
ALGA0000289 CC CC CC AA CC AC CC CC CC AA AC CC AC CC CC CC CC AC AC
ALGA0000297 AA AA AA AA AA AA AA AA AA AA AA AA AA AA AA AA AA  AA
ALGA0000300 AA AA AG AA AG  AA AA AG AA AG AA AA AA AA AG AG AA AA
ALGA0000303 AA AG GG AA AG  AA AG AA AA AG AA AA AA AA AG AG AA AA
ALGA0000305 GG AG AA GG AG AG GG AG AG AG AG GG GG GG GG AG AG GG AG
ALGA0000312 AA AG GG AA AG AG AA AG AG AG AG AA AA AA AA AG AG AA AG
ALGA0000319 GG AG AA GG AG AG GG AG AG AG AG GG GG GG GG AG AG GG AG
ALGA0000323 CC CC AC CC CC  CC CC CC CC AC CC CC CC CC CC AC CC CC
ALGA0000331 AA GG GG AG AG AG AA AG AG AG GG AG AG AA AA AG AG AG AG
ALGA0000339 AA AA AA AA AA AA AA AA AA AA AA AA AA AA AA AA AA AA AA
ALGA0000354 GG AG AA AG AG AG GG AG AG AA AG GG GG GG GG AG AG GG AG
ALGA0000356 AA AG GG AG AG AG AA AG AG GG AG AA AA AA AA AG AG AA AG
ALGA0000368 CC AC AA CC AC  CC AC AC CC AC CC CC CC CC AC AA CC AC
ALGA0000370 AA AG AG AA AA AG AA AG AA AG AG AA AA AA AA AA GG AA GG
ALGA0000375 AC CC CC CC CC CC AC CC CC CC CC CC CC CC CC CC CC CC CC
ALGA0000376 AA AA AG AA AA AG AA AA   AA AA AA AA AA AA AA AA 
ALGA0000381 AA AA AA AA AG AG AA AA AA AA AA AA AG AG AG AG AG AA AA
ALGA0000383 GG GG GG GG GG GG GG GG GG GG GG GG GG GG GG GG GG GG GG
ALGA0000386 AA AG GG AA GG  AA AG AG AG AA AA AG AG AG GG AG AA AG
ALGA0000388 GG AG AG GG AG AG GG AG GG GG GG GG AG AG AG AG AG GG GG
ALGA0000393 GG GG AG GG AG AG GG GG AG GG GG GG AG AG AG AG AG GG GG
ALGA0000397 AA AC CC AA CC AC AA AC AC AA AA AA AC AC AC CC AC AA AA
ALGA0000407 CC CC AA AC AA AC CC CC AC AC CC CC AC AC AC AA AA CC AC
ALGA0000427 AA AC CC AA CC AC AA AC AC AA AA AA AC AC AC CC AC AA AA
ALGA0000431 AA AG AG AG GG AG AA AG AA AG AA AA AG AG AG GG AG AA AA
ALGA0000436 AA AG GG AG GG AG AA AG AG AG AA AA AG AG AG GG AG AA AA
ALGA0000440 GG AG AG GG AG AG GG GG AG AG GG AG GG GG GG AG AG GG AA
ALGA0000441 AA AA AA AA AG AG AA AA AA AA AA AA AG AG AG AG AG AA AA
ALGA0000442 GG AG AA GG AA AG GG AG AG GG GG GG AG AG AG AA AG GG GG
ALGA0000451 AA AA AA AA AG AG AA AA AA AA AA AA AG AG AG AG AG AA AA
ALGA0000458 AA AG GG AA GG AG AA AG AG AA AA AA AG AG AG GG AG  AA
ALGA0000474 AA AC CC AA CC AC AA AC AC AA AA AA AC AC AC CC AC AA AA
ALGA0000492 AA AA AA AA AA AA AA AA AA AA AC AA AA AA AA AA AA AA AA
ALGA0000501 GG GG GG GG AG AG GG GG GG GG GG GG AG AG AG AA AA GG AG
ALGA0000507                   
ALGA0000523                   
ALGA0000538 AA AG AA AG AA AG AA AA AA GG AA AG AA AA AA AA AA AA GG
ALGA0000557 AG AG GG AG AG AA AA AG AG AG AA AA AA AA AA AA AA AA AA
ALGA0000593 CC CC CC CC CC AC CC CC CC AC CC CC CC CC CC CC AC CC AC
ALGA0000601 AC AC AA CC AC AC CC AC AC CC CC CC AA AC AC AC AA CC AC
ALGA0000623 AA AA AA AA AG AG AA AA AA AA AA AA AG AG AG GG AG AA AA
ALGA0000641 AG AG AG GG GG AG GG AG GG GG GG GG GG GG GG AG GG GG AG
ALGA0000646 AA AA AA AG AA AA AA AA AA AA AA AA AA AA AA AA AA AA AA
ALGA0000673 AG AA AA AA AG AA AG AG  AA AA AA AA AG AG AA AA AG AG
ALGA0000682 GG AG AG AA AG AG AG GG AG AA AA AA AG AG AG AA AA  GG
ALGA0000683 AG AA AG AA GG  AG AG GG AA AA AG AG AG AG AG AG AG AG
ALGA0000696 AC AC AC AA AC AA AC AC AA AA AA AA AC AC AC AC AA AC AA
ALGA0000698 AG GG AG AG GG  AG GG AG GG GG AG GG GG GG GG GG AG GG
ALGA0000717 AG AG GG AA GG AG AG AG AG AG AA AG AG AG AG AG AG AG AG
ALGA0000725 AA AA AA AA AG AG AA AA AA AA AA AA AA AA AA AA AA AA AA
ALGA0000727 AG AA AA AA AA AA AA AA AA AA AA AA AA AA AA AA AG AA AA
ALGA0000728 AG AG AG AA GG AG AG GG AG AG AA AG AG AG AG AG AA AG AA
ALGA0000732 AG AG AG AA GG AG AG GG AG AG AA AG AG AG AG AG AA AG AG
ALGA0000741 AG GG AG GG AG AG AG AG AA AG GG AG AG AG AG AG GG AG AG
ALGA0000749 GG AG AG AG GG AG AG AG GG GG GG GG GG GG GG GG GG AG GG
ALGA0000769 AA AA AA AA AA AA AC AA AA AA AA AA AA AA AA AA AA AC AA
ALGA0000773 AG AG AG AG AA AA AA AG AA AA AA AA AA AA AA AA AA AA AA
ALGA0000778 AG GG AG AG GG  AG GG AG GG GG AG GG GG GG GG GG AG GG
ALGA0000781 AA AG AG AA AA AA AG AG AA AA AA AA AA AA AA AA AA AG AA
ALGA0000792 GG AG  AG GG GG GG AG GG GG GG GG GG GG GG GG GG GG GG
ALGA0000795 AG AG AG AG AA AA AA AG AA AA AA AA AA AA AA AA AA AA AA
ALGA0000837 AC AC AC AC CC CC CC AC CC CC CC CC CC CC CC CC CC CC CC
ALGA0000848 AA CC CC AC AC  AA AC AC AC CC CC AC AC AC AC CC AA CC
ALGA0000863 AG AA AG AG AG AG GG GG AA GG GG AG GG GG GG GG AG AA GG
ALGA0000864 AG AA AG AG AG AG AG GG AA AG GG AA GG GG GG GG AG AA GG
ALGA0000882 GG AG AG GG GG GG GG AG GG GG GG GG GG GG GG AG GG GG GG
ALGA0000889 GG AG AG AG GG  AG GG AG AG AA AG GG GG GG GG AG AG AG
ALGA0000898 AG GG GG GG GG AG GG GG GG GG GG GG AG AG AG AG AG AG AG
ALGA0000900 AA AA AC AA AC AC AA AA AC AA AC AC AA AA AA AA AA AA AA
ALGA0000913 GG AA AG AA AG AG GG AA AG AG AA AA GG GG GG GG AG GG AG
ALGA0000922 GG AG AG AG GG AG GG AG AG AG AA AA GG AG AG GG GG GG AG
ALGA0000926 AA AG AG AG AG AG AA AG AG AA AG AA AG AG AG AG GG AA AG
ALGA0000950 AA AA AA AA AA  AA AA AA AA AA AA AG AG AG AG AG AA AG
ALGA0000953 GG GG GG GG GG GG GG GG GG GG GG GG GG GG GG GG GG GG GG
ALGA0000957 AA AC AA AC AC AC AA AC AC AC AC AC AA AA AA AA AC AA AC
ALGA0000960 AG GG GG AG GG GG GG GG GG GG GG GG GG GG GG GG GG AG GG
ALGA0000962 GG GG AG GG GG GG GG GG GG GG AG GG GG GG GG GG GG GG GG
ALGA0000972 AG AG AG AG AG AG AA AG GG AG GG GG AA AA AA AA AA AG AA
ALGA0000990 GG AG GG AG  AG GG AG AG AG AG AA GG GG GG GG GG GG AG
ALGA0000995                   
ALGA0001007 AA AG AA AG AA AA AA AG AA AA AA AA AA AG AG AA AG AA AA
ALGA0001018 TT AT AT AT AT AT TT AT AT AT AA AA TT TT TT TT TT TT AT
ALGA0001019 AA AG AG AG AG AG AA AG AG AG GG GG AA AA AA AA AA AA AG
ALGA0001027 GG AG AG AG AG AG GG AG AG AG AA AA GG GG GG GG GG GG AG
ALGA0001028 AA AG AG AG AG AG AA AG AG AG GG GG AA AA AA AA AA AA AG
ALGA0001032 GG AG GG AG AG GG GG AG GG GG GG GG GG GG GG GG AG GG GG
ALGA0001037 GG GG GG AG GG AG GG GG GG GG GG AG GG AG AG GG AG GG GG
ALGA0001039 AA AA AA AC AC AC AA AA AC AA AA AA AA AC AC AA AC AA AA
ALGA0001067 AG AG AG GG AG  AA AG GG AG GG AG AA AG AG AA AG AA AA
ALGA0001075 AA AA AG AG AG AG AA AA AG AA AG AG AA AA AA AA AA AA AA
ALGA0001096 CC CC AC CC CC AC CC AC AC CC AC AA CC CC CC CC AC AC CC
ALGA0001100 CC CC AC AC CC AC CC AC AC CC AC AA CC CC CC CC CC AC CC
ALGA0001109 CC CC CC CC CC AC CC CC AC CC CC CC CC CC CC CC CC CC CC
ALGA0001112 GG GG GG GG GG AG GG AG GG GG GG AG GG GG GG GG GG GG GG
ALGA0001119 AA AA AG AA AA AG AA AG AA AA AG AG AA AA AA AA AG AG AA
ALGA0001127 AA AA AA AA AA AG AA AA AG AA AA AG AA AA AA AA AG AG AA
ALGA0001129 AA AA AG AA AA AG AA AG AG AA AG GG AA AA AA AA AG AG AA
ALGA0001145 GG GG GG AG GG  GG GG AG GG GG AG GG GG GG GG AG AG GG
ALGA0001149 AG GG GG GG GG AG AG AG GG GG GG AG GG AG AG GG GG AG GG
ALGA0001154 GG GG GG GG GG AG GG GG AG GG GG AG AG AG AG AG AA AG AG
ALGA0001156 AG AG AA AA AA AG AG AG AA AA AA AG AA AG AG AA AA AG AA
ALGA0001160 AA AA AA AA AA AG AA AA AA AA AA AG AG AG AG AG AG AA AG
ALGA0001163 GG GG GG GG GG GG GG GG GG GG GG GG GG GG GG GG AG GG GG
ALGA0001167 AG AG GG GG GG AG AG AG GG GG GG AG GG AG AG GG GG AG GG
ALGA0001182 AG AG AA AA AA AA AG AG AA AA AA AG AA AG AG AA AA AG AA
ALGA0001191 CC CC CC CC CC CC CC CC CC CC CC CC CC CC CC CC CC CC CC
ALGA0001206 CC CC CC CC CC CC CC CC CC CC CC CC CC CC CC CC CC CC CC
ALGA0001212 AC CC CC CC CC AC AC AC AC CC CC AA AC AC AC AC AA AA AC
ALGA0001216 GG GG GG GG GG  GG AG AG GG GG AG AG AG AG AG AA GG AG
ALGA0001224 AG AA AA AA AA AG AG AA GG AG AA AG AG AG AG AG GG GG AG
ALGA0001225 AA AG AA AA AA AG AG AG AG AG AA AG AA AG AG AA AA AG AA
ALGA0001228 GG GG GG GG GG GG GG GG GG GG GG GG GG GG GG GG GG GG GG
ALGA0001232 GG GG GG GG GG GG GG GG GG GG GG GG GG GG GG GG GG GG GG
ALGA0001244 AG AG GG GG AA AG AG GG GG GG GG GG GG AG AG AG GG GG AG
ALGA0001269 AA AA AA AA AA AG AA AA AG AA AA AA AG AG AG AG GG AG AG
ALGA0001281 GG GG GG GG GG AG GG GG AG GG GG AG AG AG AG AG AA AG AG
ALGA0001286 GG AA AA AA GG AG GG AG AG AG AA AG AA AA AA AG AA GG AG
ALGA0001311 GG GG GG GG GG AG GG GG AG GG GG GG GG GG GG GG AG GG GG
ALGA0001317 AG AA AA AA GG AG GG AG AG AA AA GG AA AA AA AG AG AG AG
ALGA0001327 AA AG GG GG AA AG AG GG AG AG GG AG GG GG GG AG GG GG AG
ALGA0001328 AG GG GG GG AA  AG GG AG GG GG AG GG GG GG AG AG GG AG
ALGA0001330 GG GG GG GG GG AG GG GG GG GG GG GG AG AG AG AG AG GG AG
ALGA0001335 AC AC CC CC CC AC AC AC CC CC CC AC CC CC CC CC AC AA CC
ALGA0001340 AC AC AA AA CC AC CC AC CC AC AA CC AA AA AA AC AC AC AC
ALGA0001347 AG AG AA AA AA AG AA AA AA AA AA AA AG AG AG AG GG AG AG
ALGA0001351 AA GG AA AA AA AG AA AG AA AA AA AA AG AG AG AG GG AA AG
ALGA0001370 GG GG GG GG GG GG GG GG GG GG GG GG GG GG GG GG AG GG GG
ALGA0001386 CC CC CC CC CC CC CC CC CC CC CC CC CC CC CC CC CC CC CC
ALGA0001393 AG AA GG GG GG AG AG AG AG AG GG AG AG AG AG AG AA AA AG
ALGA0001410 AG AA GG GG GG  AG AA AG GG GG AG AG AG AG AG AA AA AG
ALGA0001427 AG GG AA AA AA AG AG GG AG AA AA AG AG AG AG AG GG GG AG
ALGA0001428 AG AA GG GG GG AG AG AA AA AG GG AG AG AG AG AG AA AA AG
ALGA0001436 AA AG AA AA AA AA AA AG GG AG AA AA AA AA AA AA AA AA AA
ALGA0001445 AA AA AA AA AA AA AA AA AC AC AA AA AA AA AA AA AA AA AA
ALGA0001447 CC CC CC CC CC CC CC CC CC CC CC CC CC CC CC CC CC CC CC
ALGA0001449 GG AG GG GG GG AG GG AG AA AG GG GG GG GG GG GG GG GG GG
ALGA0001463 AG GG AA AA AA  AA GG GG AG AA AG AG AG AG AG GG AG AG
ALGA0001482 AA AC AA AA AA AA AA AC AC AA AA AA AA AA AA AA AA AA AA
ALGA0001485 AG AG GG GG GG AG GG AG AG AG GG AG AG AG AG AG AA AG AG
ALGA0001488 AG GG GG GG GG  GG GG AG AG GG GG GG GG GG GG GG AG GG
ALGA0001499 AG GG GG GG GG GG GG GG AG AG GG GG GG GG GG GG GG AG GG
ALGA0001512                   
ALGA0001514 AA GG AA AA AA AG AA GG AG AA AA AG AG AG AG AG AG AA AG
ALGA0001516 GG AA GG GG GG AG GG AA AG GG GG AG AG AG AG AG AG GG AG
ALGA0001529 AA GG AA AA AA AG AA GG AG AA AA AG AG AG AG AG AG AA AG
ALGA0001541 AG AA AA AA AG AG AA AA AG AG AA AA AA AA AA AA AA AG AA
ALGA0001548 AG GG GG GG GG AG GG GG AG AG GG GG GG GG GG GG GG AG GG
ALGA0001556 GG AA GG GG AG AG GG AA AG GG GG AG AG AG AG AG AA GG AG
ALGA0001557 CC AA CC CC AC AC CC AC AC CC CC CC AC AC AC AC AA CC AC
ALGA0001559 GG AA GG GG GG AG GG AG AG GG GG GG AG AG AG AG AA GG AG
ALGA0001564 GG GG GG GG GG GG GG GG GG GG GG GG GG GG GG GG GG GG GG
ALGA0001565 GG AG GG GG GG AG GG AA AG GG GG AG AG AG AG AG AG AG AG
ALGA0001569 GG GG GG GG GG  GG GG GG GG GG GG GG GG GG GG GG GG GG
ALGA0001580 AG AA GG GG AG  GG AA AA AG GG AG AG AG AG AG AA AG AG
ALGA0001593 AC AC AC AC AC  AA CC CC CC AA AC CC AC AC CC AC AC AC
ALGA0001597 CC CC CC CC AC AC CC CC CC CC CC CC AC AC AC AC AC CC AC
ALGA0001608 AA AA AA AA AC AC AA AA AA AA AA AA AC AC AC AC AC AA AC
ALGA0001611 AA AG AA AA AG  AA GG AG AA AA AG AA AA AA AG AA AG AA
ALGA0001620 AC CC AC AC AA AC AA CC CC CC AA AC AC AA AA AA AC AC AA
ALGA0001633 AG GG AG AG GG AG GG GG AG AA GG GG AG GG GG GG GG GG GG
ALGA0001640 GG AG GG GG AG AG GG AA AG GG GG AG AG AG AG AG AG AG AG
ALGA0001642 AA AG AA AA AG AG AA GG AG AA AA AG AG AG AG AG AG AG AG
ALGA0001649 AC CC AC CC AC  AA CC CC CC AC AC CC AC AC CC CC AC CC
ALGA0001654 AA AC AA AA AC AC AA CC AC AA AA AC AC AC CC AC AC AC AC
ALGA0001657 AA AG AA AA AG AG AA GG AG AA AA AG AG AG GG AG AG AG AG
ALGA0001663 AA AC AA AA AA AC AA CC AC AA AA AC AC AC AC AC AC AC AC
ALGA0001666 AA AA AA AA AA AG AA AA AA AA AA AA AG AG AG AG AG AA AG
ALGA0001667 AA AA AA AA AA AG AA AG AA AA AA AG AG AG AG AG AG AG AG
ALGA0001672 AG GG AG AG GG AG GG AG AG AA GG AG AG GG GG AG GG AG AG
ALGA0001673 GG AA GG GG GG AG GG AG AG GG GG GG AG AG AG AG AA GG AA
ALGA0001678 AC AC AA AA AC AC AA CC CC AC AA AC AA AA AC AA AA AC AA
ALGA0001686 AA AC AA AA AA AC AA AA AA AA AA AA AC AC AC AC CC AA AC
ALGA0001701 GG GG GG GG GG GG GG AG GG GG GG AG GG GG GG GG GG AG AG
ALGA0001707 AG GG GG GG AG  AG GG GG GG GG AG GG GG GG GG GG GG GG
ALGA0001708 AA AG AA AA AA AG AA AG AG AA AA AA AG AG AG AG AG AA GG
ALGA0001709 AA AG AG GG AA AG AA GG AG AG AG AG GG AG AG GG AG AG GG
ALGA0001723 GG GG GG GG GG AG GG GG GG GG GG GG AG AG AG AG AG GG AA
ALGA0001726 AG GG GG GG AG GG GG GG AG AG GG GG GG AG GG GG AG GG GG
ALGA0001735 GG AG GG GG GG  GG AA AG GG GG AG AG AG AG AG AG AA AA
ALGA0001738 AG AG AA AA AA  AA AG GG AG AA AA AG AG AG AG GG AG GG
ALGA0001739 AG AA AA AA AA AG AA AA AG AG AA AA AG AG AG AG GG AA GG
ALGA0001746 GG AG AG GG GG GG AG GG GG GG AG GG GG GG AG GG GG GG GG
ALGA0001751 AG AG GG GG GG  GG AG AG AG GG AG AG AG AG AG AA AA AA
ALGA0001752 AG AG AA AA AA  AA GG GG AG AA AG AG AG AG AG GG GG GG
ALGA0001757 AA AG AA AA AA AG AA GG AG AA AA AG AG AG AG AG AG GG GG
ALGA0001758 GG AG GG GG GG AG GG GG GG GG GG GG GG GG GG GG GG AG GG
ALGA0001762 AG GG GG GG AG  AG GG GG GG AG AG GG GG AG GG GG GG GG
ALGA0001764 AG AG AA AA AA  AA GG GG AG AA AG AG AG AG AG GG GG GG
ALGA0001766 AG AG AA AA AA  AA GG GG AG AA AG AG AG AG AG GG GG GG
ALGA0001770 AG AA AA AA AA AG AA AA AA AA AA AA AG AG AG AG GG AA GG
ALGA0001781 AG AG AA AA AA  AA GG GG AG AA AG AG AG AG AG GG GG GG
ALGA0001790 AG AA AA AA AA AG AA GG AG AA AA AG AG AG GG AG GG AG GG
ALGA0001794 GG GG GG GG GG AG GG GG GG GG GG GG AG AG AG AG AG GG AA
ALGA0001796 AG AG GG GG GG  GG AA AA AG GG AG AG AG AG AG AA AA AA
ALGA0001802 AA AA AA AA AA AG AA AA AA AA AA AA AG AG AG AG AG AA GG
ALGA0001818 AG AG AG AG GG  GG AA AA AA GG AG AA AG AA AA AA AA AA
ALGA0001829 AG AA AA AA AA AG AA AG GG AG AA AA AG AG AG AG GG AA GG
ALGA0001836 AG AG AA AA AA AA AA AG GG AG AA AA AA AA AA AA AG AA AA
ALGA0001838 GG GG GG GG GG GG GG GG GG GG GG GG GG GG GG GG GG GG GG
ALGA0001840 AG AA AG AG AG  AG AG AA AG AG GG GG AA AA AG AA AG AA
ALGA0001844 AA AA AA AA AA  AA AA AA AA AA AA AG AG AG AG AG AG GG
ALGA0001847                   
ALGA0001854 AG AG GG GG GG AG GG AA AA AG GG AG GG AG AG AG AA AA AA
ALGA0001896 GG AG GG GG GG GG GG AA GG GG GG AG GG GG GG GG GG AG GG
ALGA0001908 AA AA AG AG AG AG AA AG AA AG AA AA AG GG GG GG AG AA AG
ALGA0001915 AA AC AC AC AC AC AA CC AA AC AA AC AC CC CC CC AC AC AC
ALGA0001920 AA AG AA AA AA AG AA GG AA AA AA AG AG AG GG AG AG AG AG
ALGA0001926 GG AG GG GG GG AG GG AG GG GG GG AG AG AG AA AG AG AG AG
ALGA0001936 AA AA GG GG AG  AG AG AG AG AG AA AA GG GG GG GG AG GG
ALGA0001940 AC CC AA AA AA AC AA CC AC AC AA AC AC AC AC AA AA AC AA
ALGA0001942 GG GG GG GG GG GG GG GG GG GG GG GG GG GG GG GG GG GG GG
ALGA0001951 AA AG AA AA AG  AA GG AA AA AA AG AG AA AA AA AG AG AA
ALGA0001958 AG AG GG GG GG AG GG GG AG AG GG GG GG AG AG AG AG GG AG
ALGA0001967 AC AC AA AA AC AC AA CC AC AC AA AC AC AC AC AA AC AC AA
ALGA0001984 AG AA GG GG AG AG GG AA AG AG GG AG AG AG AG GG AG AG GG
ALGA0002000 GG GG GG AG AG GG GG AG GG GG GG GG GG GG GG GG AG GG AG
ALGA0002013 AA AG GG GG AG AG AG GG AG AG AG AG AG AA AA AA AG GG AG
ALGA0002020 GG AG AA AG GG GG AG AG AG AG AG GG AG GG GG GG GG AG GG
ALGA0002025 AA AA AA AA AA AA AA AG AA AA AA AA AA AA AA AA AA AA AA
ALGA0002036 AG GG AA AG AG AG AA GG AG AG AA AG AG AG AG AG GG AG GG
ALGA0002043 AG AA GG AG AG  GG AA AG AG GG AG AG AA AA AG AA AG AA
ALGA0002050 AG AG AA AG AG AG AA AA AG AG AA AA AG AG AG AG GG AA GG
ALGA0002055 AG AA GG GG AG GG GG GG AG AG GG GG GG GG GG GG AG GG GG
ALGA0002069 AG AG AA AA AA AG AA AA AG AG AA AA AA AG AG AG AG AA AG
ALGA0002071 GG GG GG GG GG GG GG GG GG GG GG GG GG GG GG GG GG GG GG
ALGA0002083 AG AG GG AG AA AG AG AG GG GG AG AG AA GG GG GG AG GG AG
ALGA0002094 AA AG GG GG AA AA AG AA AG AG AG AA AA AA AA AA AA AG AG
ALGA0002097 GG GG AA AG GG GG AG GG AG AG AG GG GG GG GG GG GG AG GG
ALGA0002105 AG AG AA AG AG  AG GG AA AA AG GG GG AA AA AA AA AG AG
ALGA0002123 AG AG AA AG AG AG AA AA AG AG AA AA AG AG AG AG GG AA GG
ALGA0002127 AC AC CC CC AC  CC AA AC AC CC AC CC CC CC CC AC AC CC
ALGA0002134 AA AA GG AG AA AG AG AA AG AG AG AA AA AG AG AG AA AG AA
ALGA0002156 AG GG GG GG AG  AG GG GG GG AG AG AG GG GG GG GG GG GG
ALGA0002166 AG AG AA AG GG  AG GG AA AA AG GG GG AG AG AG AG AG GG
ALGA0002174 AG GG GG AG AG  AG AG GG GG AG AG AA GG GG GG GG GG AG
ALGA0002175 AG AG GG AG AA AG AG AG GG GG AG AA AA GG GG GG GG AG AG
ALGA0002179 AA AA AA AA AA AA AA AA AA AA AA AA AA AA AA AA AA AA AA
ALGA0002190 AG GG AA AA AA AG AA AA AG AG AA AA AA AG AG AG AG AA AA
ALGA0002193 AG AG GG GG GG  GG AG AG AG GG GG AG AG AG AG AG GG GG
ALGA0002197 AG AG AA AG AG AG AG GG AA AA AG GG GG AG AG GG AG AG GG
ALGA0002199 CC CC CC CC CC AC CC CC CC CC CC CC CC AC AC AC AC CC AC
ALGA0002206 GG GG GG GG GG GG GG GG GG GG GG GG GG GG GG GG GG GG GG
ALGA0002212                   
ALGA0002219 GG GG GG GG GG AG AG AG AG GG GG AG GG GG GG AG GG AA GG
ALGA0002230 GG GG GG GG GG AG AG AG AA GG GG AG AG AG AG AG AG AA AG
ALGA0002231 AG AG AG GG AG AG GG AA AG AG AG AG AG AA AA AG AA AG AG
ALGA0002234 GG GG GG GG GG GG GG GG GG GG GG GG GG GG GG GG GG GG GG
ALGA0002237 CC CC CC CC CC AC CC AA CC CC CC AC CC AC AC AC AC AC AC
ALGA0002244 CC CC CC AC CC AC CC AC CC CC CC CC CC AC AC AC AC CC AA
ALGA0002249 GG AG GG AG GG AA AG AA AA GG AG AA AG AG AG AG AG AA AA
ALGA0002257 AA AA AA AA AA  AA AA AA AA AA AA AA AG AG AG AG AA AG
ALGA0002259 AG AA GG AG GG  AG AA AA AG GG AA AG AG AG AG AA AA AA
ALGA0002266 AG AG AA AA AA AG AG AG AG AG AA AG  AG AG AG AG AG AG
ALGA0002268 GG GG GG GG GG AG AG GG AG GG GG AG GG AG AG AG AG AG AG
ALGA0002273 GG GG AG GG AG  GG GG GG GG AA GG GG AG AG AG GG GG GG
ALGA0002281 AA AG AA AA AA AG AG AG AG AA AA GG AA AG AG GG AG GG AG
ALGA0002286 AG AA GG AG GG AA AG AA AA AG AG AA AG AG AG AA AA AA AA
ALGA0002289                   
ALGA0002292 AA AG AG AG AG AG AA AG AA AA AG AG AA GG GG GG AG AG AG
ALGA0002298 AA AG AA AG AA AG AG GG GG AA AA AG AG AG AG GG AG GG GG
ALGA0002301 AA AA AA AG AA  AA AA AG AA AA AA AG AG AG AG AG AA AG
ALGA0002302 GG AG GG GG GG AG AG AA AG GG GG AG GG GG GG AG GG AA AG
ALGA0002310 AG GG AG AG AG GG AA GG AA AG GG GG AA GG GG AG AG AG GG
ALGA0002331 CC CC AC CC AC CC CC AC CC CC AC AC CC AC AC CC CC AC CC
ALGA0002334 GG GG GG GG GG AG AG GG AA GG GG GG AG GG GG GG GG AG AG
ALGA0002350 GG GG GG GG GG AG GG GG GG GG GG GG GG GG GG AG GG GG GG
ALGA0002351 AA AG AA AG AA AG AA GG AG AA AA AG AG AG AG GG AA AG GG
ALGA0002382 AA AA AA AA AA AC AA AC AA AA AC CC AA AA AA AC AA AC AA
ALGA0002394 AA AG AA AG AA GG AA AG AA AA AG AG AA AG AG GG AA AA GG
ALGA0002395 AA AG AA AG AA GG AA GG AA AA AG GG AA AG AG GG AA AA GG
ALGA0002423 AA AG AA AG AA AG AA GG AG AA AA AG AG AG AG AG AA AG GG
ALGA0002427 GG AG AG AG GG GG GG AA AA AG GG AG AG GG GG AG GG AA GG
ALGA0002445 AA AG AA AG AA GG AG GG AG AA AG GG AG AG AG AG AA AG GG
ALGA0002457 GG AG GG AG GG AG AG AA AG GG GG AG AG AG AG AG GG AG AA
ALGA0002465 GG GG GG AG GG AG AG GG GG GG GG GG GG AG AG AG GG GG AA
ALGA0002480 AG AA GG AG GG AG AG AA AG AG GG AG AG AG AG GG AG AG AG
ALGA0002484 GG GG GG GG GG GG GG GG GG GG GG GG GG GG GG GG GG GG GG
ALGA0002493 CC AC CC CC CC AC CC AA AC CC AC AA AC AC AC AC CC AC CC
ALGA0002499 AA AA AA AA AA AA AA AA AA AA AA AA AA AA AA AA AA AA AG
ALGA0002500 AA AG AG  AG AA AA    AG AA AG AA AA AA AA  AG
ALGA0002502 AA AG AG AG AG AG AA GG AG AA GG GG AG AG AG AG AA AG GG
ALGA0002505 AA AA AA AC AA AA AA AA AC AA AA AA AC AA AA AA AA AA AC
ALGA0002507 AG GG AG GG AA AG AG GG GG GG AG GG AG AG AG AG AG GG AG
ALGA0002515 AG AA AG AG GG AA AG AA AA AA AG AA AG AA AA AA AG AA AG
ALGA0002521 GG GG AG AG AG AG GG AA AG GG AG AA AG AG AG AG GG AG AA
ALGA0002523 AA AG AG AG AA AG AG AA AG AG AG AA AA AA AA AG AA AG AA
ALGA0002534 AG GG GG GG AG GG AG GG GG GG GG GG AG GG GG GG AG GG AG
ALGA0002540 AG AG AG AG GG AG AG GG GG AA AG GG AG AG AG AG AG AG AG
ALGA0002547 CC CC CC CC CC CC CC CC CC CC CC CC CC CC CC CC CC CC CC
ALGA0002556 GG AG GG GG GG AG GG AA AA GG GG AG GG AG AG AG GG AG GG
ALGA0002557 GG AG GG AG GG GG GG AG AA GG GG GG GG GG GG GG GG GG AG
ALGA0002564 GG AG GG GG GG AG GG AA AA GG GG AG GG AG AG AG GG GG AG
ALGA0002567 GG AG GG GG GG GG GG AA AA GG GG AG GG GG GG GG GG GG AG
ALGA0002568 CC AC AC CC AC AC CC AC AA CC AC CC CC AC AC AC CC AC AC
ALGA0002577 AG AA AA AA AG AG AG AA AA AA AA AA AG AA AA AA AG AA AG
ALGA0002592 TT AT TT TT TT AT TT AT AA TT TT TT TT AT AT AT TT TT TT
ALGA0002593 GG AG AG AG AG  GG AG AA GG AG GG GG AG AG AG GG AG AG
ALGA0002595 GG AG AG AG AG AG GG AG AA GG AG GG GG AG AG AG GG AG AA
ALGA0002600 AA AG AG AG AG AG AA AG GG AA AG AA AA AG AG AG AA AG GG
ALGA0002601 AA AA AA AA AA  AA AA AA AA AA AA AA AA AA AA AA AA AA
ALGA0002604 AA AG AG AG AG AG AA AG GG AA AG AA AA AG AG AG AA AG AG
ALGA0002608 CC AC AC AC AC AC CC AC AA CC AC CC CC AC AC AC CC AC AC
ALGA0002613 AG AA AG AG AG  GG AA AA AG AG AG AG AA AA AG AG AG AG
ALGA0002618 CC CC CC CC CC  CC CC CC CC CC CC CC CC CC CC CC CC AC
ALGA0002625 GG AG AG AG AG AG GG AG AA GG AG GG GG AG AG AG GG AG AA
ALGA0002629 CC CC CC CC CC CC CC CC CC CC CC CC CC CC CC CC CC CC CC
ALGA0002632 GG AG AG AG AG AG GG AG AG GG AG GG GG AG AG AG GG AG AA
ALGA0002639 GG GG AG AG AG AG GG GG AG GG AG GG GG GG GG GG GG AG AA
ALGA0002641 GG GG AG GG AG AG GG GG AG GG AG GG GG GG GG GG GG AG AG
ALGA0002648 CC AC AC AC AC AC CC AC AA CC AC CC CC AC AC AC CC AC AA
ALGA0002649 AA AG AG AG AG AG AA AG GG AA AG AA AA AG AG AG AA AG GG
ALGA0002653 GG GG GG AG AG GG GG GG GG GG GG GG GG GG GG GG GG AG AA
ALGA0002673 GG CG CG CG CG CG GG CG CC GG CG GG GG CG CG CG GG CG CC
ALGA0002678 AA AG AA AA AA AA AA AA AA AG AA AA AG AA AA AA AG AA AA
ALGA0002685 GG AG AG AG AG AG GG AG AA GG AG GG GG AG AG AG GG AG AA
ALGA0002697 GG GG GG GG GG GG GG GG GG GG GG GG GG AG AG GG GG GG GG
ALGA0002699 CC AC AC CC AC AC CC AC AC CC AC CC CC AC AC AC CC AC AC
ALGA0002710 AG AA AA AA AG AA AA AG AA AA AA AG AA AA AA AA AA AG AG
ALGA0002716 GG AG AG GG AG AG GG AG AA GG AG GG GG AA AA AG GG AG AG
ALGA0002730 AA AG AG AG AG AG AA AG AG AA AG AA AA GG GG AG AA AG GG
ALGA0002734 CC CC CC CC CC CC CC CC CC CC CC CC CC CC CC CC CC CC CC
ALGA0002742 AA AA AG AA AG AG AG AA AG AA AG AA AA AG AG AA AA AG AA
ALGA0002747 AC CC CC CC CC CC CC AC CC CC CC AC CC CC CC CC CC CC CC
ALGA0002749 AG AG GG GG AG  AG AG GG AG GG AG AG GG GG GG AG AG GG
ALGA0002752 AA AA AA AA AA AA AA AA AA AA AA AA AA AA AA AA AA AA AA
ALGA0002763 AA AA AA AA AG AG AG AA AG AA AA AA AA AG AG AG AA AG AA
ALGA0002766 AA AG AG AG AG AG AG AG GG AA AG AA AA GG GG AG AA AG GG
ALGA0002768 AA AA AG AG AG AG AG AA AA AA AG AA AA GG GG AG AA AG GG
ALGA0002769 GG GG AG AG AG AG AG GG GG GG AG GG GG AA AA AG GG AG AG
ALGA0002774 CC AC AC AC AC AC AC AC AA CC AC CC CC AA AA AC CC AC AC
ALGA0002780 AA AA AA AA AG AA AG AA AG AA AA AA AA AG AG AA AA AG AA
ALGA0002791 AG GG AG AG AA AG AA GG GG AG AG AG AG AG AG AG AG AA AG
ALGA0002798 AA AG AG AG AG AG AG AG GG AA AG AA AA GG GG AG AA AG AG
ALGA0002800 AA AA AG AA AG AG AG AA AA AA AG AA AA AG AG AA AA AG AA
ALGA0002805 AG AG AG AA AG AG AG AG AG AG AG AG AG AG AG AA AG AG AA
ALGA0002806 AA AG AA AG AG AG AG AG AG AA AA AA AA GG GG AG AA AG AG
ALGA0002815 GG GG AG GG AG AG AG GG GG GG AG GG GG AG AG GG GG AG GG
ALGA0002818 AA AG AG AG AG AG AG AG GG AA AG AA AA GG GG AG AA AG AG
ALGA0002835 AT AT AT AT AT  TT AA AT TT AT AT AT AT AT AT AT TT AA
ALGA0002836 AG GG GG GG GG  GG AG GG GG GG AG GG GG GG GG GG GG GG
ALGA0002840 GG GG GG GG AG GG AG GG GG GG GG GG GG AG AG GG GG AG GG
ALGA0002842 GG AG AG AG AA AG AG AG AA GG AG GG AG AA AA AG AG AG GG
ALGA0002843 AA AG AG AG GG AG AG AG GG AA AG AA AG GG GG AG AG AG AA
ALGA0002850 AA AA AG AA AA AG AA AA AG AA AG AA AA AG AG AG AA AA AA
ALGA0002851 AA AA AG AG GG AG AG AA AG AA AG AA AG GG GG AG AG AG AA
ALGA0002853 AA AA AC AC CC AC AC AA AC AA AC AA AC CC CC AC AC AC AA
ALGA0002856 AC AA AA AA AA AA AA AC AA AA AA AC AA AA AA AA AA AA AC
ALGA0002870 AA AG AG AG AG AG AG AG GG AA AG AA AA GG GG AG AA AG AA
ALGA0002878 CC CC CC CC CC CC CC CC CC CC CC CC CC CC CC CC CC CC CC
ALGA0002887 GG AG AG AG AA  AG AG AA GG AG GG AG AA AA AG AG AG GG
ALGA0002896 GG GG AG GG AG  AG GG GG GG AG GG GG AG AG GG GG AG GG
ALGA0002903 AA AA AA AA AC  AA AA AA AA AA AA AC AA AA AA AC AA AA
ALGA0002905 GG GG GG AG AG AG GG GG GG GG GG GG AG AG AG AG AG GG AA
ALGA0002916 AG AA AA AA AG AA AG AG AG AA AA AG AA AG AG AA AA AG GG
ALGA0002930                   
ALGA0002931 AA AC AC AC AC AC AC AC CC AA AC AA AA CC CC AC AA AC AA
ALGA0002938 AA AG AG AG AG AG AG AG GG AA AG AA AA GG GG AG AA AG AA
ALGA0002946 GG AG AG AG AA  AG AG AA GG AG GG AG AA AA AG AG AG AG
ALGA0002965 GG GG AG AG GG AG AG GG GG GG AG GG GG AG AG GG GG GG GG
ALGA0002967 AA AA AG AG AA AG AG AA AA AA AG AA AA AG AG AA AA AA AA
ALGA0002970 AA AG AA AA AG AG AG AG GG AA AA AA AA GG GG AG AA AG AA
ALGA0002972 AG AA AA AA AG  AA AG AA AA AA AG AG AA AA AA AG AA AG
ALGA0002977 GG GG GG GG GG AG AG GG GG GG GG GG GG AG AG GG GG GG GG
ALGA0002981 AA AC AC AC AC AC AA AC CC AA AC AA AA AC AC AC AA AC AC
ALGA0002982 CC AC CC CC AC AC CC AC AC CC CC CC CC AC AC AC CC AC CC
ALGA0002986 GG GG AG GG AG AG AG GG AG GG AG GG GG AA AA AG GG AG GG
ALGA0002991 AA AG AG AG GG  AG AG GG AA AG AA AG GG GG AG AG AG AG
ALGA0002996 AA AG AG AG GG  AG AG GG AA AG AA AG GG GG AG AG AG AG
ALGA0002999 GG AG AG GG AG AG GG AG AA GG AG GG AG AG AG AG AG GG AG
ALGA0003003 AA AG AG AA AG AG AG AG AG AA AA AA AA GG GG AG AA AG AA
ALGA0003004 GG AG AG GG AA  AG AG AA AG AG GG AG AA AA AG AA AG AG
ALGA0003008 CC AC AC CC AC AC AC AC AA CC AC CC CC AA AA AC CC AC AC
ALGA0003012 AA AG AG AG AG AG AG AG GG AA AG AA AA GG GG AG AA AG AG
ALGA0003013 CC AC AC CC AC AC AC AC AA CC AC CC CC AA AA AC CC AC AC
ALGA0003021 AA AA AA AA AA AG AG AA AG AA AG AA AA AG AG AA AA AA AA
ALGA0003024 GG AG AG GG AG AG AG AG AA GG AG GG GG AA AA AG GG AG AG
ALGA0003028 AA AA AA AA AA AG AG AA AA AA AA AA AA AG AG AA AA AA AA
ALGA0003034 AA AG AG AA AG AG AG AG GG AG AG AA AA GG GG AG AG AG GG
ALGA0003039 AA AG AG AA AG AG AG AG GG AA AG AA AA GG GG AG AA AG AG
ALGA0003043 GG GG GG GG GG GG GG GG GG GG GG GG GG GG GG GG GG GG GG
ALGA0003052 GG GG AG GG AG AG AG GG GG GG GG GG GG AA AA AG GG GG AG
ALGA0003056 AA AG AG AA AG AG AG AG  AA AG AA AA GG GG AG AA  GG
ALGA0003060 AA AC AC AA AC AC AC AC CC AA AC AA AA CC CC AC AA AC CC
ALGA0003067 AG AG AG AG GG  AG GG GG AA AG AG AG GG GG AG AG AG GG
ALGA0003071 GG AG AG GG AG AG AG AG AA GG AG GG GG AA AA AG GG AG AA
ALGA0003075 GG GG AG GG AG GG GG AG AG GG AG GG GG GG GG GG GG GG GG
ALGA0003076 AG  AG AG AA AG AG AA AA GG AG AG AG AA AA  AG AG AA
ALGA0003089 CC CC CC CC CC CC CC CC CC CC CC CC CC CC CC CC CC CC CC
ALGA0003091 AA AA AA AA AA AA AA AA AA AG AA AA AA AA AA AA AG AA AA
ALGA0003095 GG GG AG GG AG GG GG GG GG GG GG GG GG GG GG GG GG GG GG
ALGA0003096 GG AG GG GG GG  AG GG AG GG GG GG GG AG AG GG GG GG GG
ALGA0003101 CC AC AC CC AC AC AC AC AA CC AC CC CC AA AA AC CC AC AA
ALGA0003108 AA AC AC AA AC AC AA AC AC AA AA AA AA AC AC AC AA AA AA
ALGA0003112 GG AG AG GG AG AG GG AG AA GG AG GG GG AG AG AG GG GG AG
ALGA0003115 AA AG AA AA AA AG AG AG AG AA AA AA AA GG GG AG AA AG AG
ALGA0003117 AA AG AA AA AA AG AG AG GG AA AG AA AA GG GG AG AA AG GG
ALGA0003119 AA AG AA AA AA  AA AG AG AA AA AA AA AG AG AG AA AG AA
ALGA0003122 AG GG AG AG AA AG GG AG AG GG AG AA AG GG GG GG AG GG AA
ALGA0003126 AA AG AG AA   AG AG GG AA AG AG AA GG GG AG AA AG GG
ALGA0003129 AG AG AG GG AA  AG AA AA GG AG AG AG AA AA AG AG AG AA
ALGA0003134 AA AG AA AA AG  AG AG AG AA AA AG AG GG GG AG AG AG AG
ALGA0003142 GG AG GG GG AG AG AG AG AA GG AG GG AG AA AA AG AG GG AA
ALGA0003143 GG AG AG GG AA AG AG AG AG GG GG GG AG AA AA AG AG GG AG
ALGA0003145 AG AA AG AG GG  AG GG AA AA AA AG AG GG GG AG AG AA GG
ALGA0003146 AC AC AC AC AA  AC AA AA CC AC AC AC AA AA AC AC AC AC
ALGA0003149 AG AG AG AG GG  AG GG GG AA AG AG AG GG GG AG AG AG AG
ALGA0003151 AA AA AG AA GG AG AG AG AG AA AG AA AG GG GG AG AG AA AG
ALGA0003152 AA AG AG AA GG GG AG AG GG AA AG AG AG GG GG AG AG AG GG
ALGA0003154 AA AG AG AA GG GG AG AG GG AA AG AG AG GG GG AG AG AA GG
ALGA0003158 AA AA AG AA GG AG AG AA AA AA AA AA AG GG GG AG AG AG GG
ALGA0003160 AA AA AC AA AC AC AC AA AA AA AA AA AA CC  AC AA AA AA
ALGA0003173 AA AG AG AA GG  AG AG GG AA AG AA AG GG GG AG AG AG GG
ALGA0003177                   
ALGA0003179                   
ALGA0003187 AA AA AA AA AA  AG AA AA AA AA AA AA AG AG AA AA AA AA
ALGA0003191 GG GG CG GG CC CG GG GG GG GG GG GG CG CG CG CG CG GG CG
ALGA0003195 AA AA AG AG GG GG AG AA AA AA AA AG AG GG GG AG AG AG AG
ALGA0003197 GG AG AG AG AA  AG AG AA GG AG GG AG AA AA AG AG AG AA
ALGA0003200 CC AC AC CC AA  AC AC AA CC AC CC AC AA AA AC AC AC AA
ALGA0003201 AA AC AC AA CC  AC AC CC AA AC AA AC CC CC AC AC AC CC
ALGA0003202 AA AG AG AG GG  AG AG GG AA AG AA AG GG GG AG AG AG GG
ALGA0003203 GG AG GG GG GG GG GG GG AG GG GG GG GG GG GG GG GG GG GG
ALGA0003214 AA AG AA AA AA  AG AG AG AA AA AA AA AG AG AA AA AG AG
ALGA0003218 AA AA AC AA CC AC AA AA AA AA AA AC AC AC AC AC AC AA CC
ALGA0003220 AG AG AG AG AA  AG AA AG AG GG AA AG AA AA AG AA AG AA
ALGA0003221 GG GG AG GG AG AG AG GG GG GG GG AG GG AG AG GG GG GG AG
ALGA0003229 GG AG AG GG AA AG AG AG AG GG GG GG AG AA AA AG AG AG AA
ALGA0003237 AA AA AA AA AC CC AA AA AA AA AA AA AC AC AC AC AC AA CC
ALGA0003246 AG GG GG AG GG AG GG AG GG AG GG AA GG  AG GG  AG GG
ALGA0003251 GG AG AG GG AA AA AG AG AG GG GG GG AG AG AG AG AG AG AA
ALGA0003255 AA AG AG AA AG AG AG AG AG AA AA AA AA AA AA AA AA AG AA
ALGA0003260 AG AA AA AG AG AG AA AG AA AG AA AG AG GG GG AG GG AA GG
ALGA0003264 GG AG AG GG AA  AG AG AG GG GG GG AG AG AG AG AG AG AA
ALGA0003271 GG AG GG GG AG  GG AG AG GG GG GG AG AG AG AG AG AG AA
ALGA0003278 GG GG CG GG CC  CG GG GG GG GG GG CG CG CG CG CG CG CC
ALGA0003284 AA AA AG AA AG AG AG AA AA AA AA AA AA AA AA AA AA AA AA
ALGA0003292 GG GG AG GG AG AG AG GG GG GG GG GG GG GG GG GG GG AG GG
ALGA0003294 GG AG AG GG AA AA AG AG AG GG GG GG AG AG AG AG AG AG AA
ALGA0003302 GG GG AG GG AA  AG GG GG GG GG GG AG AG AG AG AG GG AA
ALGA0003310 AC CC CC AC AC  CC AC CC CC CC AA AC AA AA AC AC AC AA
ALGA0003339 GG GG GG GG GG  GG GG GG GG GG GG GG GG GG GG GG AG AG
ALGA0003346 AA AA AA AA AG  AA AA AA AA AA AA AG AG AG AG AG AG AG
ALGA0003348 GG GG GG GG AG AG GG GG GG GG GG GG AG AG AG AG AG AG AG
ALGA0003356 GG AG AG GG AA AA AG AG AG AG GG GG AG AG AG AG AA AG AG
ALGA0003365 AA AA AA AA AC  AA AA AA AA AA AA AC AC AC AC AC AC AC
ALGA0003372 GG GG AG GG AA  AG GG GG GG GG GG AG AG AG AG AG AG AA
ALGA0003377 GG GG AG GG AG GG GG GG GG GG GG GG GG GG GG GG GG GG GG
ALGA0003394 AA AA AA AA AA AG AG AA AA AA AA AA AA AA AA AA AA AA AG
ALGA0003403 AA AG AG AA AG AA AA AG AG AG AA AA AA AA AA AA AG AG AG
ALGA0003405 GG AG AG GG AA  AG AG AG GG GG GG AG AG AG AG AG AG AG
ALGA0003412 AA AG AG AA GG  AG AG AG AG AA AA AG AG AG AG GG AG GG
ALGA0003413 AG AG AG AG AG AG AG GG AG AG AA GG AA AG AG AA AG AG AG
ALGA0003423 AG AA AA AG AA AG AG AG AA AA AA GG AA AG AG AA AA AG AA
ALGA0003428 GG GG AG GG AG AG AG GG GG AG GG GG GG GG GG GG AG GG AG
ALGA0003430 AC CC CC AC CC CC CC AC CC CC CC AA CC AC AC CC CC CC CC
ALGA0003431 AA AG AA AA AA AA AA AA AG AA AG AA AA AA AA AA AA AA AA
ALGA0003435 AG AG AA AG AA  AA AG AG AA AG GG AA AG AG AA AA AG AA
ALGA0003456 AA AG AG AA AG AG AG AG AG AA AA AA AA AA AA AA AA AG AA
ALGA0003489 CC AC AC CC AC CC AC AC AC CC CC CC CC CC CC CC CC  CC
ALGA0003494 AG AG GG AG GG AG GG AG AG AG AG AA GG AG AG AG AG AG AG
ALGA0003503 AG AA AG AG AG AG AG AA AA AG AG AA GG AG AG AG AG AG AG
ALGA0003507 AG AG GG AG GG AG GG AG AG AG AG AA GG AG AG AG AG AG AG
ALGA0003516 AA AA AC AA AC AA AC AA AA AA AA AA AA AA AA AA AA AA AA
ALGA0003521 GG GG AG GG AG GG AG GG GG GG GG GG GG GG GG GG GG GG GG
ALGA0003523 GG GG AG GG AG GG AG GG GG GG GG GG GG GG GG GG GG GG GG
ALGA0003525 GG AG GG GG GG GG AG AG AG GG GG GG GG GG GG GG GG GG GG
ALGA0003537 AT AA AA AT AA AT AT AT AA AA AA TT AA AT AT AA AA AA AA
ALGA0003538 AG AA AG AG AG AG AA AG AA AG AA GG AA AG AG AG AG AA AG
ALGA0003539 AG GG AG AG AG AG GG AG GG AG GG AA GG AG AG AG AG GG AG
ALGA0003540 AG AA AG AG AG AG AA AG AA AG AA GG AA AG AG AG AG AA AG
ALGA0003548 AG AA AG AG AG AG AA AG AA AG AA GG AA AG AG AG AG AA AG
ALGA0003562 AG GG AG AG AG AG GG AG GG AG GG AA GG AG AG AG AG GG AG
ALGA0003563 AC AC AC AC AC AC AC CC AC AC AA CC AA AC AC AC AC AC AC
ALGA0003570 AA AG AA AA AA AA AG AG AG AA AA AA AA AA AA AA AA AG AA
ALGA0003571 AA AG AG AA AG  AG AG AG AG AA AA AA AA AA AG AG AG AG
ALGA0003579 CC CC CC CC CC CC AC CC CC CC CC CC CC CC CC CC CC AC CC
ALGA0003581 GG GG GG GG GG  GG GG GG AG GG GG GG GG GG AG AG GG AG
ALGA0003583 GG GG GG GG GG  GG GG GG AG GG GG GG GG GG AG AG GG AG
ALGA0003587 AC CC AC AC AC  CC AC CC CC CC AA CC AC AC CC CC CC CC
ALGA0003592 AG GG AG AG AG AG GG AG GG GG GG AA GG AG AG GG GG GG GG
ALGA0003606 CC AC CC CC CC CC CC AC AC CC CC CC CC AC AC CC CC AC AC
ALGA0003611 AG GG AG AG AG AG AG AG GG AG GG AA GG AG AG AG AG GG AG
ALGA0003618 AA AG AA AA AA AA AA AG AG AA AA AA AA AG AG AA AA AG AG
ALGA0003621 AG GG AG AG AG AG AG AG GG AG GG AA GG AG AG AG AG GG AG
ALGA0003623 AC AC AA AC AA AC AA CC AC AA AA CC AA AC AC AC AA AC AC
ALGA0003627 GG GG AG GG AG GG GG GG GG AG GG GG GG GG GG GG AG GG GG
ALGA0003632 AG AA AG AG AG AG AA AG AA AG AA GG AA AG AG AG AG AA AG
ALGA0003639 AC CC AC AC AC AC CC AC CC AC CC AA CC AC AC AC AC CC AC
ALGA0003642 AG GG AG AG AG AG GG AG GG AG GG AA GG GG GG GG AG GG GG
ALGA0003646 AA AA AA AA AA AA AG AA AA AA AA AA AA GG GG AG AA AA GG
ALGA0003650 AG GG AG AG AG AG GG AG GG AG GG AA GG AG GG AG AG GG AG
ALGA0003655 AG GG AG AG AG AG AG AG AG AG AG AA GG AA AA AG AG GG AA
ALGA0003670 AC AA AA AC AC AC AA AC AA AC AA CC AA AA AA AA AC AA AA
ALGA0003672 AA AA AA AA AA AA AG AA GG AA AG AA AA AA AG AA AA AA AA
ALGA0003690 GG AG AG GG GG GG GG AG AG AG GG GG GG AA AA AG AG AG AA
ALGA0003699 AA AA AA AA AG AG AA AA AA AA AA AA AA AA AA AA AA AA AA
ALGA0003711 AG AG AG AG AG AG AG GG GG AA AG GG AA GG GG AG AA AG GG
ALGA0003713 GG AG AG AG AG AG GG AG AG GG GG AG GG AA AA AG GG AG AA
ALGA0003716 GG GG GG AG AG  GG GG GG GG GG GG GG GG GG GG GG GG GG
ALGA0003725 GG GG GG AG AG AG GG GG GG GG GG AG GG AA AG AG GG GG AA
ALGA0003728 GG GG GG AG AG AG GG GG AG GG AG AG GG AA AG AG GG GG AA
ALGA0003731 AA AA AA AG GG  AA AA AA AA AA AG AG GG AG GG AG AA GG
ALGA0003741 AG GG GG AG AG  AG AG GG GG GG AG GG GG GG GG GG GG GG
ALGA0003751 AA AA AA AG GG  AA AA AA AA AA AG AG GG AG GG AG AA GG
ALGA0003761 AG AA AA AA AA AA AG AG AA AA AA AG AA AA AG AA AA AA AA
ALGA0003762 AA AA AA AA AG AG AA AA AG AA AG AA AG AA AG AG AG AA AA
ALGA0003777 AG AA AG AA AG AG AG AG AA AA AA AG AG AG AA AG AG AG AA
ALGA0003779 AA AA AA AG GG  AA AA AA AA AA AG GG GG AG GG AG AA GG
ALGA0003782 GG GG GG AG AA  GG GG GG GG GG AG AA AA AA AA AG GG AA
ALGA0003787 CC CC CC AC AC AC CC CC CC CC CC AC AC AA AC AC CC CC AA
ALGA0003788 AC CC AC CC CC CC AC AC AC CC AC AC CC CC AC CC CC AC CC
ALGA0003793 AG AG AG GG GG GG AG AA AA GG AG AG GG GG AG GG GG AG GG
ALGA0003797 CC CC CC AC AA  CC CC CC CC CC AC AA AA AC AA AC CC AA
ALGA0003800 AA AA AA AA GG  AA AA AA AA AA AG GG AG AG GG AG AA GG
ALGA0003807 AC CC CC CC AC AC AC AC AC CC AC AA AC AC AA AC CC CC AA
ALGA0003812 AG AG AG GG AG AG AG AA AA GG AG AA AG AG AA AG GG AG AA
ALGA0003818 GG GG GG GG AG AG GG GG GG GG GG GG AG AG GG AG AG GG GG
ALGA0003826 AA AA AA AA AC  AA AA AA AA AA AA AC AA AA AC AC AA AA
ALGA0003829 CC CC CC AC AC AC CC CC AA CC AC AC AC AA AC AC CC CC AA
ALGA0003836 AA AA AA AG GG  AA AA AG AA AG AG GG GG GG GG AG AA GG
ALGA0003844 AA AA AA AA AA AA AA AA AA AA AA AA AA AA AA AA AA AA AA
ALGA0003852 GG AG GG AG AG AG GG AG GG GG GG GG AG AG GG AG AG GG GG
ALGA0003853 AA AA AA AG GG  AA AA AG AA AG AG GG GG AG GG AG AA GG
ALGA0003855 AA AA AA AA AA AA AA AA AA AA AA AA AA AA AA AA AA AA AA
ALGA0003859 AC AC AC AC AC AC AC AA AC CC CC AC AC CC CC AC AC AC CC
ALGA0003867 AA AA AA AG GG  AA AA AG AA AG AG GG GG AG GG AG AA GG
ALGA0003870 AA AA AC AC CC  AA AA CC AA AC AC CC CC CC CC AC AC CC
ALGA0003873 CC AC AC AC AA  CC AC AA CC AC AC AA AA AA AA AC AC AA
ALGA0003879 AA AA AA AA GG  AA AA  AA AG AG GG GG AG GG AG AA GG
ALGA0003880 AC AA AA AA AA AA AC AC AA AA AA AC AA AA AA AA AA AA AA
ALGA0003891 CC AC CC AC AA  CC AC AA CC AC AC AA AA AC AA AC CC AA
ALGA0003892 AA AA AA AC CC  AA AA AC AA AC AC CC CC AC CC AC AA CC
ALGA0003893 GG GG GG GG AA  GG GG AG GG AG AG AA AA AG AA AG GG AA
ALGA0003894 AA AC AA AC CC  AA AC CC AA AC AC CC CC AC CC AC AA CC
ALGA0003896 CC CC CC CC CC CC CC CC CC CC CC CC CC CC CC CC CC CC CC
ALGA0003898 GG AG GG AG AA  GG AG AG GG AG AG AA AA AG AA AG GG AA
ALGA0003900 AG AA AG AA AA AA AG AG AA AA AA AG AA AA AG AA AA AG AA
ALGA0003901 GG GG GG CG CC  GG GG CC GG CG CG CC CC CG CC CG GG CC
ALGA0003904 AA AA AA AG GG  AA AA AG AA AG AG GG AG AG GG AG AG GG
ALGA0003905 GG GG GG AG GG GG GG GG GG GG GG GG GG GG GG GG GG GG GG
ALGA0003910                   
ALGA0003912                   
ALGA0003917 GG GG GG AG AA AG GG GG AG GG AG AG AA AA AG AA AG AG AA
ALGA0003918 AG GG AG AG AA  AG AG AG GG AG AA AA AA AA AA AG AA AA
ALGA0003920 GG GG GG AG AA  GG GG AG GG AG AG AA AA AG AA AG AG AA
ALGA0003922 AG AG AG GG GG GG AG AA AG GG GG AG GG GG AG GG GG AG GG
ALGA0003926 AG AA AG AG AG  AG AG AA AA AA AG AG AG AG AA AA AG AA
ALGA0003927 AA AA AA AC CC  AA AA AC AA AC AC CC CC AC CC AC AA CC
ALGA0003930 CC CC CC CC CC CC CC CC CC CC CC CC CC CC CC CC CC CC CC
ALGA0003935 AA AG AG AG GG  AA AG GG AA AG AG GG GG GG GG AG GG GG
ALGA0003946 AG AG AG AG GG  AG GG AG AA AG GG GG AG GG GG AG GG GG
ALGA0003951 GG GG GG AG AA  GG GG AG GG AG AG AA AG AG AA AG GG AA
ALGA0003952 AC AA AA AA AA AA AC AC AA AA AA AC AA AA AA AA AA AA AA
ALGA0003953 AG AA AA AA AA AA AG AG AA AA AA AG AA AA AA AA AA AA AA
ALGA0003960 GG GG GG AG AA  GG GG AG GG AG AG AA AA AG AA AG GG AA
ALGA0003968 GG GG GG AG AG AG GG GG AG GG AG AG AG AG GG AG GG AG AG
ALGA0003972 GG GG GG GG AG AG GG GG GG GG GG GG AG AG AG AG AG GG AG
ALGA0003975                   
ALGA0003981 AG AG AG GG GG GG AG AA AG GG GG AG GG GG AG GG GG AG GG
ALGA0003988 GG GG GG GG GG GG GG GG GG GG GG GG GG GG GG GG GG GG GG
ALGA0003991 AG AA AG AG GG AG AG AA AG GG GG AG AG GG AG AG AG AA GG
ALGA0003992 AA AA AC AA AC  AA AA AC AA AA AA AC AC AC AA AA AC AA
ALGA0003995 AG AG GG GG GG GG AG AA GG GG GG AG GG GG GG GG GG GG GG
ALGA0004000 AG AG AA AA AA AA AG GG AG AA AA AG AA AA AA AA AA AA AA
ALGA0004002 AG AG AG GG GG GG AG AA AG GG GG AG GG GG AG GG GG AG GG
ALGA0004005 AG AG AG GG GG GG AG AA GG GG GG AG GG GG AG GG GG AG GG
ALGA0004006 AG AG GG GG GG GG AG AA AG GG GG AG GG GG GG GG GG GG GG
ALGA0004007 AG AG AA AA AA AA AG GG AG AA AA GG AA AA AA AG AA AA AG
ALGA0004024 AG AG AG AA AG AG AG GG AG AA AA GG AA AA AG AG AA AG AG
ALGA0004035 GG AG GG AG GG AG GG GG GG GG GG GG AG AG GG AG AG AG GG
ALGA0004040 CC CC CC CC CC CC CC CC CC CC CC CC CC CC CC CC CC CC CC
ALGA0004041 AG AG AG AA AG  AG GG AG AA AA GG AA AA AG AG AA AG AG
ALGA0004042 AG AA AA AA AG  AG AG AA AA AA AG AA AA AA AA AA AA AA
ALGA0004044                   
ALGA0004046 AG GG GG GG AG GG AG AG GG GG GG AG GG GG GG GG GG GG GG
ALGA0004048 AG GG GG GG AG GG AG AG GG GG GG AG GG GG GG GG GG GG GG
ALGA0004050 AG GG AG AG AG AG AG GG AG AA AA GG AG AA AG GG AG GG AG
ALGA0004061 AG AG AA AG AG AG AG AG AA AA AA AG AG AA AA AG AG AG AA
ALGA0004067 AG AG AA AA AG  AG GG AG AA AA GG AA AA AA AG AA AA AG
ALGA0004072 GG GG GG GG GG GG GG GG GG GG GG GG GG GG GG GG GG GG GG
ALGA0004073 AC CC AC CC AC  AC AC CC CC CC AC CC CC AC CC CC AC CC
ALGA0004074 AG AA AG AG AG AG AG AA AG GG GG AA AG AG AG AA AG AA AG
ALGA0004077 AC AC AC AC AC  AC AC AA AA AA CC AA AA AC AC AA CC AC
ALGA0004089 AC AC AC CC AC  AC AA CC CC CC AA CC AC AC AC CC AC AC
ALGA0004090 AG AG GG GG AG  AG AA GG GG GG AG GG GG GG GG GG GG GG
ALGA0004093 AC AC AA AA AC AC AC CC AC AA AA AC AA AA AA AA AA AA AA
ALGA0004095 AG AG GG GG AG  AG AA AG GG GG AA GG AG GG AG GG GG AG
ALGA0004098 AC AC AC AA AC  AC CC AA AA AA CC AA AA AC AC AA AC AC
ALGA0004105 AG AA AA AA AA AA AG AG AA AA AA GG AA AA AG AG AA AG AG
ALGA0004109 AA AA AA AA AA AA AA AA AA AA AA AC AA AA AC AC AA AC AC
ALGA0004113 AA AA AG AA AA AA AA AA AA AA AA AA AA AA AA AA AA AA AA
ALGA0004136 AA AA AG AA AA AG AA AA AA AA AA AG AG AA AG GG AG AG AG
ALGA0004138 AG AA AG AA AA AG AG AG AA AA AA AG AG AG AA AG AG AA AA
ALGA0004142 AG AG AG GG GG GG AG AA AG GG GG AA GG GG AG AG GG AG AG
ALGA0004143 AG AG AA AA AA AA AG GG AG AA AA AG AA AA AA AA AA AA AA
ALGA0004148 AG AG AA AA AA AA AG GG AG AA AA GG AA AA AG AG AA AG AG
ALGA0004150 AA AA AA AA AA AA AA AA AA AA AA AA AA AA AA AA AA AA AA
ALGA0004157 AA AA AA AA AA AA AA AA AA AA AA AA AA AA AA AA AA AA AA
ALGA0004160 AA AG AA AA AA AA AA AG AG AA AA AG AA AA AA AG AA AA AG
ALGA0004169 AG AA AA AA AA AA AG AG AA AA AA AG AA AA AA AA AA AA AA
ALGA0004173 AG AG AA AA AA AA AG GG AG AA AA GG AA AA AG AG AA AG AG
ALGA0004176 GG GG GG GG GG GG GG GG GG GG GG AG GG GG GG AG GG GG AG
ALGA0004177 AG AG GG GG GG GG AG AA AG GG GG AG GG GG AG GG GG AG GG
ALGA0004188 AA AC AC AC AA AC AA AA AA AA AA AA AC AA AA AC AC AA AA
ALGA0004191 AG GG GG GG GG GG AG AG GG GG GG AG GG GG GG GG GG GG GG
ALGA0004192 AG AG AA AA AA AA AG GG AG AA AA GG AA AA AG AG AA AG AG
ALGA0004194 AG AG AA AA AA AA AG GG AG AA AA GG AA AA AG AG AA AG AG
ALGA0004195 AG GG GG GG GG GG AG AG GG GG GG AA GG GG GG AG GG GG AG
ALGA0004197 AG AG AG AG GG AG AG AG AG GG GG AG AG GG GG AG AG GG GG
ALGA0004198 AA AA AA AA AA AA AA AA AA AA AA AA AA AA AA AA AA AA AA
ALGA0004199 CC CC CC CC CC CC CC CC CC CC CC CC CC CC CC CC CC CC CC
ALGA0004206 AA AA AA AA AA AA AA AA AA AA AA AA AA AA AA AA AA AA AA
ALGA0004208 CC CC CC CC CC CC CC CC CC CC CC CC CC CC CC CC CC CC CC
ALGA0004210 CC CC CC CC CC CC CC CC CC CC CC CC CC CC CC CC CC CC CC
ALGA0004211 CC CC CC CC CC CC CC CC CC CC CC CC CC CC CC CC CC CC CC
ALGA0004218 AG GG AG AG AA AA AG GG AG AA AA GG AA AG AG AG AA AG AG
ALGA0004223 AG AA AA AA AA AA AG AG AA AA AA GG AA AA AA AG AA AA AG
ALGA0004227 AA AG AG AG AA AA AA AA AA AA AA AA AA AG AA AA AA AA AA
ALGA0004243 AG AG AA AA AA AA AG GG AG AA AA GG AA AA AG AG AA AG AG
ALGA0004245 AG AG AA AA AA AA AG GG AG AA AA GG AA AA AG AG AA AG AG
ALGA0004246 AG GG GG GG GG GG AG AG AG GG GG AA GG GG GG AG GG GG AG
ALGA0004254 AG AG AA AA AA AA AG GG AG AA AA GG AA AA AG AG AA AG AG
ALGA0004256 AG AA AG AA AG AA AG AG AG AA AA GG AA AG GG AG AA AG GG
ALGA0004262 AG AG AG AA AA AA AG GG AG AA AA GG AA AA AG AG AA AG AG
ALGA0004266 AA AG AA AA AA AA AG AG AG AA AA AG AA AA AA AG AA AA AG
ALGA0004272 AA AG AA AA AA AA AG AG AG AA AA AA AA AA AG AA AA AG AA
ALGA0004279 GG GG GG GG GG GG AG GG AG GG GG AG GG GG GG AG GG GG AG
ALGA0004293  AG  AG GG AG GG AG AG GG AG AA AG GG GG AG GG AG AG
ALGA0004306 AG AG AG AA AA AA AG GG AG AA AA GG AA AA AG AG AA AG AG
ALGA0004308 GG GG GG GG GG GG AG GG GG GG GG AG GG GG AG AG GG AG AG
ALGA0004311 AG AG AG AA AA AA AG GG AG AA AA GG AA AA AG AG AA AG AG
ALGA0004318 AC AA AC AA AA AA AC AC AA AA AA CC AA AA AC AC AA AC AC
ALGA0004323 GG GG GG GG GG AG GG GG AG GG AG GG AG GG GG GG GG AG GG
ALGA0004333 AG GG AG GG GG GG AG AG GG GG GG AA GG AG AG AG GG AG AG
ALGA0004343 CC AC CC AC AC  CC CC CC AC CC CC CC AC AC CC AC CC AC
ALGA0004351 AG AG AG GG GG GG AG AA AG GG GG AA GG AG AG AG GG AG AG
ALGA0004354 AC AC AC AA AA AA AC CC AC AA AA CC AA AC AC AC AA AC AC
ALGA0004358 AG AG AG AA AA AA AG GG AG AA AA AG AA AG AG AA AA AG AA
ALGA0004377 AA AG AG AA AA  AG GG AG AA AA GG AA AG AA AG AA AA AG
ALGA0004384 AG GG AG GG GG GG AG AG GG GG GG AA GG AG AG AG GG AG AG
ALGA0004389 AC AC AC AA AA  AC CC AC AA AA CC AA AC AC AC AA AC AC
ALGA0004392 AT AT AT AA AA  AT TT AT AA AA TT AA AT AT AT AA AT AT
ALGA0004394 AG AG AA AA AA  AG AG AG AA AA AG AA AG AG AG AA AG AG
ALGA0004395 AA AC AC AA AA AA AC CC AC AA AA AC AA AC AA AA AA AA AA
ALGA0004401 GG GG GG AG AG AG AG GG AG AG AG GG AG AA AG GG AG AG AG
ALGA0004408 GG GG GG GG GG GG GG GG GG GG GG GG GG AG GG GG GG GG GG
ALGA0004413 GG GG GG GG GG GG GG GG GG GG GG AG GG AG GG AG AG GG AG
ALGA0004414 AG AG AG GG AG  AG AA AA AG AG AA AG AG AA AG AG AG AA
ALGA0004418 CC CC CC CC CC CC CC CC CC CC CC CC CC AC CC CC CC CC CC
ALGA0004441 GG GG GG GG GG GG AG GG GG GG GG GG GG AG GG GG GG GG GG
ALGA0004442 AA AA AA AA AG AA AA AA AA AA AA AA AA GG AG AA AA AA AG
ALGA0004445 AG AG AG GG AG  AG AA AA AG AG AA AG AA AA AG AG AG AA
ALGA0004451 AA AA AG AA AA AA AA AA AG AG AG AA AG AA AA AA AA AA AA
ALGA0004467 AG AG AA AA AG  AG GG GG AG AG GG AG GG GG AG AG AG AG
ALGA0004473 AA AA AG AA AG AG AA AA AA AA AA AA AG AA AA AG AG AA AG
ALGA0004476 AA AG AG AA AA AA AA AG AG AA AA AA AA AA AA AA AA AA AA
ALGA0004483 AC AC CC CC CC  CC AA AC CC CC AA CC CC AC AC AC AC AC
ALGA0004503 AG AG AA AA AG AG AG GG GG AG AG GG GG GG GG GG GG AG GG
ALGA0004508 CC CC CC CC AC AC AC CC CC CC CC CC AC AA AC AC AC CC AC
ALGA0004509 CC CC CC CC CC CC CC CC CC CC CC CC CC CC CC CC CC CC CC
ALGA0004510 AG AA AA AA AG  AG AA AA AA AA AA AA AA AG AA AA AG AA
ALGA0004513 AA AA AA AA AG AA AA AA AA AA AA AA AA GG AG AA AA AA AA
ALGA0004520 AG AG AG GG AA AG GG AA AG GG GG AA AG AA AA AA AG AG AA
ALGA0004521 AG AG AG GG AA AG AG AA AA AG AG AA AA AA AA AA AA AG AA
ALGA0004524 AA AA AC AA AC  AA AA AA AA AA AA AC CC AC AC AC AA AC
ALGA0004544 AA AA AA AA AA AA AA AA AA AA AA AA AA AA AA AA AA AA AA
ALGA0004546 AG AG AG GG AG AG AG AA AA AG AG AA AA GG AG AA AA AG AA
ALGA0004552 GG AG GG GG GG AG GG AG AG GG GG GG AG GG GG AG AG GG AG
ALGA0004554 GG GG GG GG AG GG GG GG GG GG GG GG GG AA AG GG GG GG GG
ALGA0004558 AA AA AA AA AG AA AA AG AA AA AA AG AA GG AG AA AA AA AA
ALGA0004562 AA AA AA AA AA AG AA AA AA AA AA AA AG AA AA AG AG AA AG
ALGA0004563 GG GG GG GG AG GG GG GG GG GG GG GG GG AA AG GG GG GG GG
ALGA0004569 AA AA AA AA AG AA AA AA AA AA AA AA AA GG AG AA AA AA AA
ALGA0004575 AA AA AA AA AT AA AA AA AA AA AA AA AA TT AT AA AA AA AA
ALGA0004579 AC AA AA AA CC  AC AC AC AC AC CC AC CC CC AC AC AC AC
ALGA0004588 AA AC AA AA AA AA AC AC AC AA AA AA AA AA AA AA AA AA AA
ALGA0004601 AG AG AA AA AG AG AA GG GG AG AG GG GG AA AG GG GG AG GG
ALGA0004603 AG AG GG GG AG AG AG AA AG GG GG AA AG GG AG AA AG AG AA
ALGA0004609 AC CC CC CC AC  CC CC AC AC AC CC AC CC AC CC AC AC CC
ALGA0004613 AA AA AA AA AC AC AA AA AA AA AA AA AC CC AC AC AC AA AC
ALGA0004616 GG GG GG GG AG AG GG GG GG GG GG GG AG AA AG AG AG GG AG
ALGA0004618 GG GG GG GG AG AG GG GG GG GG GG GG AG AA AG AG AG GG AG
ALGA0004631 CC CC CC CC CC CC CC CC CC CC CC CC CC CC CC CC CC CC CC
ALGA0004640 AG GG GG GG AG  AG GG AG AG AG AG AG GG AG AG AG AG AG
ALGA0004653 GG GG GG GG GG AG GG GG GG GG GG GG AG GG GG AG AG GG AG
ALGA0004656 AA AA AA AA AA  AA AA AA AA AA AA AG AA AA AG AG AA AG
ALGA0004665 GG GG GG GG GG GG GG GG GG GG GG GG GG GG GG GG GG GG GG
ALGA0004670 AA AA AA AA AA AA AT AA AT AT AT AA AT AA AA AA AT AA AA
ALGA0004675 GG GG AG GG GG AG GG GG GG GG GG GG AG AG GG AG AG GG AG
ALGA0004678 CC CC AC CC CC AC CC CC CC CC CC CC AC AC CC AC AC CC AC
ALGA0004684 AG AA AA AA AG  AG AG GG AG AG AG AG AA AG AA AG AG AA
ALGA0004686 AA AA AA AA AA AG AA AA AA AA AA AA AG AG AA AG AG AA AG
ALGA0004688 AC CC CC CC AC  CC AC CC CC CC AC CC CC AC CC CC AC CC
ALGA0004693 GG GG GG GG GG GG GG GG GG GG GG GG GG GG GG GG GG GG GG
ALGA0004694 AG AG AG AA AG AG AG GG GG AG AG GG GG AG AG GG GG GG GG
ALGA0004697 AC AC CC CC AC  CC AA AA AC AC AA AC CC AC AC AC AA AC
ALGA0004703 AG AG AG GG AG AG GG AA AA AG AG AA AA GG AG AA AA AA AA
ALGA0004705 AG AG AG AA AG AG AA GG GG AG AG GG GG AA AG GG GG GG GG
ALGA0004707 AG AG AG AA AG AG AA GG GG AG AG GG GG AA AG GG GG GG GG
ALGA0004714 AC AC AC AA AC AC AA CC CC AC AC CC CC AA AC CC CC CC CC
ALGA0004718 CC CC CC CC CC CC CC CC CC CC CC CC CC CC CC CC CC CC CC
ALGA0004722 AG AG AA AA AG AG AA GG GG AG AG AG AG AA AG AA AG AG AA
ALGA0004723 AG GG GG GG AG  GG AG AG AG AG AG AG GG AG GG AG  GG
ALGA0004727 GG GG GG GG GG GG GG GG GG GG GG GG GG AG GG GG GG GG GG
ALGA0004729 AG GG GG GG AG  GG GG AG AG AG GG AG GG AG GG AG AG GG
ALGA0004730 CC CC CC CC CC AC CC CC CC CC CC AC AC CC CC AA AC AC AA
ALGA0004732 AT AT TT TT AT  TT AT AA AT AT TT AT TT AT TT AT AT TT
ALGA0004735 GG AG GG GG GG GG GG AG AG AG AG GG AG GG GG GG AG GG GG
ALGA0004741 CC CC CC CC CC CC CC CC CC CC CC CC CC CC CC CC CC CC CC
ALGA0004742 AG AG AA AA AG  AA AG GG AG AG AA AG AA AG AA AG  AA
ALGA0004743 GG GG GG GG GG GG GG GG GG GG GG GG GG AG GG GG GG GG GG
ALGA0004745 GG AG GG GG GG GG GG AG GG GG GG GG GG AG GG GG GG GG GG
ALGA0004746 AG AG AA AA AG  AA AG AG AG AG AA AG AA AG AA AG AG AA
ALGA0004747 AG AG GG GG AG  GG AG AG AG AG GG AG GG AG GG AG AG GG
ALGA0004751 GG GG GG GG GG GG GG GG AG AG AG GG AG GG GG GG AG GG GG
ALGA0004752 AA AA AC AA AA AA AA AA CC AC AC AA AC AA AA AA AC AA AA
ALGA0004758 AA AA AA AA AA AA AA AA AG AG AG AG AG AA AA AA AG AA AA
ALGA0004762 GG GG GG GG GG GG GG AG GG GG GG AG GG GG GG GG GG GG GG
ALGA0004766 CC CC CC CC CC CC CC CC CC CC CC CC CC CC CC CC CC CC CC
ALGA0004771 GG GG GG GG GG GG GG GG AA AG AG AG AG GG GG GG AG GG GG
ALGA0004774 AC AC CC CC AC AC CC AC AC CC CC CC AC AC AC AC AC AC AC
ALGA0004794 AG AG AA AA AG  AA AG GG AG AG AG AG AA AG AA AG AG AA
ALGA0004796 GG GG GG GG GG AG GG GG GG GG GG GG AG GG GG AG AG GG AG
ALGA0004805 GG GG GG GG GG GG GG GG GG GG GG GG GG GG GG GG GG GG GG
ALGA0004809 GG AG GG GG GG GG GG AG AA AG AG AG AG GG GG GG AG GG GG
ALGA0004816 AA AG AA AA AA AG AG AG GG AG AG AG GG AG AA GG GG AG GG
ALGA0004819 GG GG GG GG GG AG GG GG GG GG GG GG AG GG GG AG AG GG AG
ALGA0004820 GG GG GG GG GG GG AG GG GG GG GG GG GG AG GG AG GG AG AG
ALGA0004827 AA AA AA AA AA AA AA AA CC AC AC AC AC AA AA AA AC AA AA
ALGA0004829 AA AG AA AA AA  AA AG AG AA AA AA AG AA AA AG AG AA AG
ALGA0004833 AA AA AA AA AA  AA AA AC AC AC AC CC AA AA AC CC AA AC
ALGA0004837 GG AG GG GG GG GG GG AA AA AG AG AA AG GG GG GG AG GG GG
ALGA0004842 AC AC CC CC AC AC CC AA AA AC AC AA AA CC AC AC AA AC AC
ALGA0004844 AG AG AA AA AG AG AA AG GG AG AG AG GG AA AG AG GG AG AG
ALGA0004855 AA AA AA AA AA AA AA AA AA AA AA AA AA AA AA AA AA AA AA
ALGA0004864 AA AA AA AA AA AA AA AA AG AG AG AG AG AA AA AA AG AA AA
ALGA0004869 AA AA AA AA AA AA AA AA AG AG AG AG AG AA AA AA AG AA AA
ALGA0004871 GG GG GG GG GG GG GG GG AG AG AG AG AG GG GG GG AG GG GG
ALGA0004881 GG GG GG GG GG GG GG GG AG AG AG AG AG GG GG GG AG GG GG
ALGA0004882 AG AA AG AA GG  AG AG AA AA AA AG AA AG GG AG AA GG AG
ALGA0004886 CC CC CC CC CC CC CC CC AC AC AC AC AC CC CC CC AC CC CC
ALGA0004889 AA AG AA AA AA AA AA AG GG AG AG AG AG AA AA AA AG AA AA
ALGA0004890 AC AC AC AA CC  AC CC CC AC AC CC AC CC CC AC AC CC AC
ALGA0004904 AA AA AA AA AA AA AA AA AG AG AG AG AG AA AA AA AG AA AA
ALGA0004924 AA AA AA AA AA AA AA AA AG AG AG AG AG AA AA AA AG AA AA
ALGA0004925 AA AG AA AA AA AA AG GG GG AG AG GG AG AA AA AG AG AG AG
ALGA0004926 GG GG GG GG GG  GG GG GG GG GG GG AG GG GG AG AG GG AG
ALGA0004928 GG AG GG GG GG GG GG AG AA AG AG AG AG GG GG GG AG GG GG
ALGA0004933 AA AA AA AA AA  AA AA AA AA AA AA AG AA AA AG AG AA AG
ALGA0004937 CC CC CC CC CC CC CC CC CC CC CC CC CC CC CC CC CC CC CC
ALGA0004938 AG GG GG GG AG AG GG GG AG AG AG AG AA GG AG AG AA AG AG
ALGA0004941 GG GG GG GG GG GG AG AG GG GG GG AG GG AG GG AG GG AG AG
ALGA0004945 AG GG GG GG AG AG GG GG GG GG GG GG AG GG AG AG AG AG AG
ALGA0004950 AA AC AC AA AC AA AA AC CC AC AC AC AC AC AC AA AC AA AA
ALGA0004951 AA AA AA AA AA AA AA AA AC AC AC AC AC AA AA AA AC AA AA
ALGA0004956 AA AG AG AA AG AA AA GG AA AA AA AG AA GG AG AA AA AA AA
ALGA0004958 AA AA AA AA AA AA AA AA AG AG AG AG AG AA AA AA AG AA AA
ALGA0004959 AA AC AC AA AC AA AA CC CC AC AC CC AC CC AC AA AC AA AA
ALGA0004966 AA AA AA AA AA AA AA AA AA AA AA AA AA AA AA AA AA AA AA
ALGA0004968 AA AC AA AA AA AA AC AC CC AC AC AC AC AA AA AA AC AA AA
ALGA0004969                   
ALGA0004971 CC CC CC CC CC CC CC CC CC CC CC CC CC CC CC CC CC CC CC
ALGA0004972 AA AG AA AA AA AA AG AG AA AA AA AA AA AA AA AA AA AA AA
ALGA0004974 CC CC CC CC CC CC CC CC CC CC CC CC CC CC CC CC CC CC CC
ALGA0004980 AA AG AG AA AG AA AG GG AG AA AA GG AA AG AG AA AG AA AA
ALGA0004983 GG AG GG GG GG GG AG AG AG GG GG AG GG GG GG GG AG GG GG
ALGA0004987 AG AG AG GG AA AG AG AA AG GG GG AA AG AG AA AA AA AA AA
ALGA0004991 AG AG AG AA GG AG AG GG AG AA AA GG AG AG GG GG GG GG GG
ALGA0004992                   
ALGA0005004 GG GG AG GG AG GG GG GG GG GG GG GG GG AA AG GG GG GG GG
ALGA0005006 AA AG AA AA AA AA AA AG AG AA AA AA AA AA AA AA AA AA AA
ALGA0005007 AA AA AA AA AA AA AG AG AA AA AA GG AA AA AA AA AG AA AA
ALGA0005010 GG GG GG GG GG GG AG AG GG GG GG AA GG GG GG GG AG GG GG
ALGA0005012 GG GG GG GG GG GG AG AG GG GG GG AA GG GG GG GG AG GG GG
ALGA0005023 AA AA AA AA AA AA AG AG AA AA AA GG AA AA AA AA AG AA AA
ALGA0005033 AG AG AG GG AA AG AG AA AG GG GG AA AG AA AA AA AA AA AA
ALGA0005037 AG GG AG GG AA AG GG GG GG GG GG GG AG AA AA AA AG AA AA
ALGA0005041 AC CC AC CC AA AC AC AC CC CC CC AA AC AA AA AA AA AA AA
ALGA0005042 AG GG AG GG AA AG GG GG GG GG GG GG AG AA AA AA AG AA AA
ALGA0005064 GG GG GG GG GG GG GG GG GG GG GG GG GG AG GG GG GG GG GG
ALGA0005067 AA AA AG AA AG AG AA AA AA AA AA AA AG AG AG GG AG AG GG
ALGA0005068 AG AG AG AA GG  AA AG AG AA AA AA AA GG GG AA AA AG AA
ALGA0005071 GG AG AG GG AG GG AG AA AG GG GG AA GG AG AG GG AG GG GG
ALGA0005078 AG AG AG AA GG  AG GG AG AA AA GG AA GG GG AA AG AG AA
ALGA0005085 AG AG AA AA AG  AG GG AG AA AA GG AA AG AG AA AG AG AA
ALGA0005086 AG AG GG GG AG  GG AG AG GG GG GG GG AG AG GG GG AG GG
ALGA0005102 GG GG GG GG GG GG GG GG GG GG GG AG GG GG GG GG GG GG GG
ALGA0005119 AA AA AG AA AA AA AG GG AG AA AA GG AA AA AA AA AG AA AA
ALGA0005129 GG GG AG GG GG GG GG AA AG GG GG AA GG GG GG GG AG GG GG
ALGA0005138 GG GG GG GG GG GG GG GG GG GG GG AG GG GG GG GG AG GG GG
ALGA0005140 AA AA AA AA AA AA AA AG AA AA AA GG AA AA AA AA AG AA AA
ALGA0005150 AA AA AA AA AA AA AA CC AC AA AA CC AA AA AA AA AC AA AA
ALGA0005154 CC CC CC CC CC CC CC CC CC CC CC CC CC CC CC CC CC CC CC
ALGA0005165 GG AG GG GG GG AG AG GG GG GG GG GG AG GG GG AA AG AG AA
ALGA0005179 AA AA AA AA AA AA AA AA AA AA AA AA AA AA AA AA AA AA AA
ALGA0005188 AA AG AA AA AA AA AG AA AA AA AA AA AA AA AA AG AG AG AG
ALGA0005191 GG GG GG GG GG GG GG GG GG GG GG AG GG GG GG GG AG AG GG
ALGA0005192 CC CC CC CC CC CC CC CC CC CC CC CC CC CC CC CC CC CC CC
ALGA0005203 CC CC CC CC CC CC CC CC CC CC CC CC CC CC CC CC CC CC CC
ALGA0005204 AG AG AA AA AG  AG AA AA AA AA AA AA AA AA AG AA AG AG
ALGA0005208 AG AG GG GG AA  AG GG GG GG GG GG GG AG AG AG GG AG AG
ALGA0005215 AG AG AA AA AG  AG AG AG AA AA AA AA AG AG AG AG AG AG
ALGA0005223 AG AG AG AG AA AG GG GG AG AA AA GG AG AG AG AG GG GG AG
ALGA0005233 AG AG AG AG AA AG GG GG AG AA AA GG AG AG AG AG GG GG AG
ALGA0005251 AG GG AG AG AA  GG GG GG   GG GG AG AG GG GG GG GG
ALGA0005253 GG AG AG AG GG GG GG AA AG GG GG AG GG AG AG GG GG GG GG
ALGA0005264 AA AG AA AG AA AG AA AG AG AA AA AA AA AG AG AA AG AA AA
ALGA0005266 AA AA AA AA AG AA AA AA AA AA AA AA AA AG AG AA AA AA AA
ALGA0005270 AG GG GG GG GG AG AG GG GG GG GG AG AG GG GG AG AA AG AG
ALGA0005271 AG GG AG AG AG  GG GG GG AG AG GG GG GG GG GG GG GG GG
ALGA0005274 CC CC CC CC CC CC CC CC CC CC CC CC CC CC CC CC CC CC CC
ALGA0005277 AG AG GG GG GG AG AA AG AG AG AG AG AA AG AG AA AA AA AA
ALGA0005280 AG AG GG GG GG AG AA GG AG AG AG AG AA GG GG AA AG AA AA
ALGA0005282 AG AA GG AG GG AG AA GG AG AG AG AG AA GG GG AA AA AA AA
ALGA0005287 AA AA AA AA AG AA AA AA AA AA AA AA AA AG AG AA AA AA AA
ALGA0005296 GG AG AG GG AG AG AG AG  AG AG AG AG AG AG AG AG AG AG
ALGA0005297 AA AA AG AA AA AA AA GG AG AA AA AG AA AG AG AA AG AA AA
ALGA0005302 AG AA GG AG AG  AA GG AG AG AG AG AA AG AG AA AG AA AA
ALGA0005305 AG GG AG AG AG  GG GG GG AG AG GG GG GG GG GG GG GG GG
ALGA0005312 CC CC CC CC CC CC CC CC CC CC CC CC CC CC CC CC CC CC CC
ALGA0005321 AC AC AC AC AC AC AC AC AA AA AA CC AC AC AC AC AC AC AC
ALGA0005323 AG AG AG AG AG  AG AA AG GG GG AA AG AA AA AG AA AG AG
ALGA0005324 AG AG GG AG AG AG AG GG GG GG GG AG AG AG AG AG AG AG AG
ALGA0005325 AA AA AA AA AA AA AA AA AA AA AA AA AA AA AA AA AA AA AA
ALGA0005329 AG GG AA AG AG GG GG AA AG AG AG AG GG AG AG GG AG GG GG
ALGA0005333 AA GG AA AG AA AG AG GG AG AA AA AG AA AG AG AG AG AG AG
ALGA0005334 AA AA AG AA AA AA AA GG AG AA AA AG AA AG AG AA AG AA AA
ALGA0005335 CC CC CC CC CC CC CC CC CC CC CC CC CC CC CC CC CC CC CC
ALGA0005336 GG GG AG GG AG AG GG AG AG GG GG AG GG AG AG GG AG GG GG
ALGA0005337                   
ALGA0005339 GG AG GG GG GG  AG GG AG AG AG GG AG GG GG AG GG AG AG
ALGA0005341 AC CC AC AC AA AC CC CC AC AC AC CC CC AC AC CC CC CC CC
ALGA0005347 AG GG GG GG GG AG GG GG GG GG GG GG AG AA AA AG AG AG AG
ALGA0005353 AC AC AC AC AC  AC CC AC AC AA AC AC AC AC AC AA AA AA
ALGA0005355 AG GG AG AG AA AG GG GG GG AG AG GG GG AG AG GG GG GG GG
ALGA0005361 GG GG AG GG AG AG GG AA AG GG GG AG GG AA AA GG AG GG GG
ALGA0005365 AC AA AA AC AA AC AC AA AA AA AA AC AC AA AA AC AC AC AC
ALGA0005375 AG AG GG AG AG AG AG AG GG GG GG AG AG AA AA AG AG AG AG
ALGA0005378 AG  AG AG AG  AG AA  GG GG AA AG AA AA AG AA  AG
ALGA0005379 CC CC CC CC CC CC CC CC CC CC CC CC CC CC CC CC CC CC CC
ALGA0005381 GG AA GG GG AG AG AG AG AG AG AG GG AG AA AA AG GG AG AG
ALGA0005389 AA GG AG AA AG AG AG GG GG AG AG AG AG GG GG AG AG AG AG
ALGA0005394 GG CG GG GG CG CG GG CG GG GG GG GG GG CC CC GG GG GG GG
ALGA0005395 CG GG CC CG CG  GG CG CG CG CG CG GG GG GG GG CG GG GG
ALGA0005411 GG GG GG GG GG GG GG GG AG GG GG GG GG GG GG GG AG GG GG
ALGA0005414 AG GG GG AG GG  AG GG AG GG AG AG AG GG GG AG AG AG AG
ALGA0005418 CC CC CC CC CC CC CC CC CC CC CC CC CC CC CC CC CC CC CC
ALGA0005420 CC CC CC CC CC CC CC CC CC CC CC CC CC CC CC CC CC CC CC
ALGA0005422 AA AA AG AA AA AA AA AG AG AA AA AG AA AA AA AA AG AA AA
ALGA0005424 AA AA AA AA AA AA AA AA AA AA AA AA AA AA AA AA AA AA AA
ALGA0005429 AC AA AC AC AA AC AC AC CC AA AC CC AC AA AA AC CC AA AC
ALGA0005447 CC CC CC CC CC CC CC CC CC CC CC CC CC CC CC CC CC CC CC
ALGA0005448 AG AG AA AG AA AG GG AA AA AG AA AG GG AA AA GG AG GG GG
ALGA0005450 AA AA AA AA AA AA AA AA AA AA AA AA AA AA AA AA AA AA AA
ALGA0005451 CC CC CC CC CC CC CC CC CC CC CC CC CC CC CC CC CC CC CC
ALGA0005453 CC CC CC CC CC CC CC CC CC CC CC CC CC CC CC CC CC CC CC
ALGA0005458 AG AG AA AG AA AG GG AA AA AG AA AG GG AA AA GG AG GG GG
ALGA0005468 AC AC AC AC AA AC AC AC CC AA AC CC AC AA AA AC CC AA AC
ALGA0005490 CC CC CC CC CC CC CC CC CC CC CC CC CC CC CC CC CC CC CC
ALGA0005507 AG AA AA AG AG AG AG AA AA AA AA AG AG GG GG AG AG AA AG
ALGA0005509                   
ALGA0005519 CC AA CC CC AC AC AC CC AC AC AC CC AC AA AA AC AC AA AC
ALGA0005524 AG GG GG AG AG AG AG GG AG GG AG AG AG AA AA AG AA GG AG
ALGA0005531 AA AA AA AA AA AA AA AA AA AA AA AA AA AA AA AA AG AA AA
ALGA0005533 GG GG GG GG AG AG GG GG AG GG AG GG GG AA AA GG GG GG GG
ALGA0005538 GG AG GG GG GG  AG GG AG AG AG GG AG GG GG AG AG AA AG
ALGA0005547 GG CG GG GG GG  CG CG GG CG GG GG CG GG GG CG GG CC CG
ALGA0005548 AA AG AA AA AA  AG AG AA AG AA AA AG AA AA AG AA GG AG
ALGA0005551 CC AC CC CC CC  AC AC CC AC CC CC AC CC CC AC CC AA AC
ALGA0005554 GG GG AG GG AG AG GG AG AG GG GG AG GG AA AA GG AG GG GG
ALGA0005558 AA AC AC AA AC AC AC CC CC AC AC AC AC CC CC AC AA CC AC
ALGA0005560 GG AG GG GG AG AG AG GG AG AG AG GG AG AA AA AG GG AA AG
ALGA0005563 AA AC AC AA AC AC AC AC CC AC AC AC AC CC CC AC AA CC AC
ALGA0005564 GG AG GG GG AG AG AG AG AA AG AG GG AG AA AA AG GG AA AG
ALGA0005579 CC CC CC CC CC CC CC CC CC CC CC CC CC CC CC CC CC CC CC
ALGA0005584 GG AG AA AG GG  GG AG AA AG AA AG GG GG GG GG GG GG GG
ALGA0005599 AG AG AG AA GG AG AG AG AG AG AA AG AG GG GG AG AA GG AG
ALGA0005609 CC AC AA AC CC  CC AA AA AC AA AC CC CC CC CC AC CC CC
ALGA0005610 AC AC CC CC AA AC AC CC CC AC CC CC AC AA AA AC CC AA AC
ALGA0005613 AG AG AG AA GG AG AG GG AG AG AA AG AG GG GG AG AG GG AG
ALGA0005618 GG AA AA AG GG AG AG AA AG AA AG AG AG GG GG AG GG AA AG
ALGA0005621 AG AA AA AA GG AG AA AA AA AA AA AA AA GG GG AA AA AA AA
ALGA0005631 AG AA AG AG AA AG AG AG AG AA AA GG AG AA AA AG AG AA AG
ALGA0005635 AA AG GG AG AG AG AG GG GG GG GG AG AG AG AG AG AG GG AG
ALGA0005639 AA AG AG AG AG AG AG AG AG GG GG AA AG AG AG AG AG GG AG
ALGA0005643 AG AG AG AA AG  AA AG AG AA AA AG AA AG AG AA AA AA AA
ALGA0005644 AA AA AA AA AA AA AA AA AA AA AA AA AA AA AA AA AA AA AA
ALGA0005651 AG AA AA AG AA AG AG AA AA AA AA AG AG AA AA AG AG AA AG
ALGA0005652 CC CC CC CC CC CC CC CC CC CC CC CC CC CC CC CC CC CC CC
ALGA0005664 GG GG AA AG AG  GG AG AG AG AG AG AG AG AG GG GG GG GG
ALGA0005666 GG GG AG AG AG  GG GG GG AG AG GG AG AG AG GG GG GG GG
ALGA0005676 CC CC AA AC AC  CC AC AC AC AC AC AC AC AC CC CC CC CC
ALGA0005682 AA AA AG AG AG  AA AA AA AG AG AA AG AG AG AA AA AA AA
ALGA0005684 AA AA AG AG AG  AA AA AA AG AG AA AG AG AG AA AA AA AA
ALGA0005690                   
ALGA0005691 AA AA AG AG AG  AA AA AG AG GG AA AG AG AG AA AG AA AA
ALGA0005699 AA AA GG AG AG  AA AG AG AG AG AG AG AG AG AA AA AA AA
ALGA0005701 AA AA AG AG AG  AA AA GG AG GG AA AG AG AG AA AG AA AA
ALGA0005706 GG GG AG AG AG  GG GG GG AG AG GG AG AG AG GG GG GG GG
ALGA0005711 GG GG AG AG AG  GG GG AG AG AG GG AG AG AG GG GG GG GG
ALGA0005714 AA AA GG AG AG  AA AG AG AG AG AG AG AG AG AA AA AA AA
ALGA0005717 AG AA GG AG AG AG AA AG GG AG GG AG AG GG GG AA AG AA AA
ALGA0005718 GG GG AG AG AG GG GG GG GG AG AG GG AG AG AG GG GG GG GG
ALGA0005725 AG AG AG AA AA AG AA AG GG AA AG AG AA AG AG AA AG AA AA
ALGA0005727 AA AA AA AA AA AA AA AA AA AA AA AA AA AA AA AA AA AA AA
ALGA0005729 CC CC CC CC CC CC CC CC CC CC CC CC CC CC CC CC CC CC CC
ALGA0005730 CC CC CC CC CC CC CC CC CC CC CC CC CC CC CC CC CC CC CC
ALGA0005732 AG AG AG GG GG AG GG AG AA GG AG AG GG AG AG GG AG GG GG
ALGA0005737 AG AG AG GG GG AG AG AA AA AG AG AG AG AG AG AG AG AA AG
ALGA0005740 AG AA AA AA AA AG AA AA AG AA AG AA AA AG AG AA AG AA AA
ALGA0005741 GG GG GG GG GG GG GG GG GG GG GG GG GG GG GG GG GG GG GG
ALGA0005746 CC CC CC CC CC CC CC CC CC CC CC CC CC CC CC CC CC CC CC
ALGA0005754 AA AA AG AA AA AA AA AG AA AA AA AG AA AA AA AA AA AA AA
ALGA0005765 GG GG AG GG GG GG GG AG AG GG GG AG GG GG GG GG GG GG GG
ALGA0005766 CC CC CC CC CC CC CC CC CC CC CC CC CC CC CC CC CC CC CC
ALGA0005767 AG AG AG AG AG AG AG AG GG AA AG GG AA AA AA AG GG AA AG
ALGA0005768 GG GG GG GG GG GG GG GG GG GG GG GG GG GG GG GG GG GG GG
ALGA0005769 AG AG GG GG GG AG AG AG GG AG GG GG AG AG AG AG GG AA AG
ALGA0005770 GG GG GG GG GG GG GG GG AG GG GG GG GG GG GG GG GG GG GG
ALGA0005771 AA AA AG AA AA AA AA AG AG AA AA AG AA AA AA AA AA AA AA
ALGA0005778 AG AG AG AA AA AG AG GG AG AG AA AG AG AG AG AG AA GG AG
ALGA0005779 CC CC CC CC CC CC CC CC CC CC CC CC CC CC CC CC CC CC CC
ALGA0005783 CC CC CC CC CC CC CC CC CC CC CC CC CC CC CC CC CC CC CC
ALGA0005785 GG GG GG GG GG GG GG GG GG GG GG GG GG GG GG GG GG GG GG
ALGA0005787 AG AG AG AG AG AG AG AG AA GG AG AA GG AG AG AG AA GG AG
ALGA0005792 GG GG GG GG GG GG GG GG GG GG GG GG GG GG GG GG GG GG GG
ALGA0005794 AA AC AC AA AA AC AC CC AC AC AA AC AC AC AC AC AA CC AC
ALGA0005797 AA AA AA AA AA AA AA AA AA AA AA AA AA AA AA AA AA AA AA
ALGA0005799 AA AA AA AA AA AA AA AA AA AA AA AA AA AA AA AA AA AA AA
ALGA0005803 AA AA AA AA AA AA AA AA AA AA AA AA AA AA AA AA AA AA AA
ALGA0005805 AA AA AA AA AA AA AA AA AA AA AA AA AA AA AA AA AA AA AA
ALGA0005811 AA AA AG AG AG  AA AA AA AG AG AA AG AG AG AA AA AA AA
ALGA0005814 AA AA AA AA AA AA AA AA AA AA AA AA AA AA AA AA AA AA AA
ALGA0005817 AA AG AG AG AG AG AG AG AA GG AG AA GG AG AG AG AA GG AG
ALGA0005821 AG AG GG AG AG GG AG GG AG GG AG AG GG GG GG GG AG GG GG
ALGA0005824 AG AG GG GG GG AG AG AG GG AG GG GG AG GG GG AA AG AA AA
ALGA0005829 AG AG GG AG AG GG AG GG AG GG AG AG GG GG GG GG AG GG GG
ALGA0005830 AA AG GG AG AG AG AG GG AG GG AG AG GG GG GG AG AA GG AG
ALGA0005831 AG GG GG GG GG AG GG GG GG GG GG GG GG GG GG AG AG GG AG
ALGA0005834 AC AA AA AA AA AC AA AA AA AA AA AA AA AA AA AC AC AA AC
ALGA0005838 AG AG AG GG GG  AG AA AG AG GG AG AG AG AG AA AG AA AA
ALGA0005840                   
ALGA0005841 AG AG AG GG GG  AG AA AG AG GG AG AG AG AG AA AG AA AA
ALGA0005848 AG AA AA AA AA AG AA AA AA AA AA AA AA AA AA AG AG AA AG
ALGA0005851 GG GG GG GG GG GG GG GG GG GG GG GG GG GG GG GG GG GG GG
ALGA0005853 AA AA GG AG AG AG AA AG AG AG AG AG AG GG GG AA AA AA AA
ALGA0005856 AA AA GG AG AG  AA AG AG AG AG AG AG AG AG AA AA AA AA
ALGA0005857 CC CC CC CC CC CC CC CC CC CC CC CC CC CC CC CC CC CC CC
ALGA0005858 AA AA AC AA AA AC AA AC AC AA AA AC AA AC AC AA AA AA AA
ALGA0005867 CC CC CC CC CC CC CC CC CC CC CC CC CC CC CC CC CC CC CC
ALGA0005869 AG AG AG AG AG AG AG AG GG AA AG GG AA AG AG AA AG AA AA
ALGA0005871 AG AG AG AG AG AG AG AG GG AA AG GG AA AG AG AA AG AA AA
ALGA0005880 AC AC AC AC AC AC AC AC CC AA AC CC AA AC AC AA AC AA AA
ALGA0005883 AG AG AG AG AG AG AG AG AA GG AG AA GG AG AG GG AG GG GG
ALGA0005890 AG AG AG AG AG  AG AG GG AA AG GG AA AG AG AA AG AA AA
ALGA0005903 GG GG GG GG GG GG GG GG AG GG GG GG GG GG GG GG GG GG GG
ALGA0005905 AA AA AA AA AA AA AA AA AA AA AA AA AA AA AA AA AA AA AA
ALGA0005907 CC CC CC CC CC CC CC CC CC CC CC CC CC CC CC CC CC CC CC
ALGA0005909 CC CC CC CC CC CC CC CC CC CC CC CC CC CC CC CC CC CC CC
ALGA0005926 AA AA AA AA AA AA AA AA AA AA AA AA AA AA AA AA AA AA AA
ALGA0005931 GG GG GG GG GG GG GG GG GG GG GG GG GG GG GG GG GG GG GG
ALGA0005933 AG AG GG AG AG GG AG GG AG GG AG AG GG GG GG GG AG GG GG
ALGA0005938 AC AC AA AC AC AA AC AA AC AA AC AC AA AA AA AA AC AA AA
ALGA0005942 CC CC CC CC CC CC CC CC CC CC CC CC CC CC CC CC CC CC CC
ALGA0005943 AG AG AA AG AG AA AG AA AG AA AG AG AA AA AA AA AA AA AA
ALGA0005946 GG AG AG AG AG AA AG AG GG AA AG GG AA AA AA AA AA AA AA
ALGA0005956 CC AC CC AC AC AC AC CC AC CC AC AC CC CC CC AC AC CC AC
ALGA0005957 CC CG CC CG CG CG CG CC CG CC CG CG CC CC CC CG CG CC CG
ALGA0005959 AA GG AA AG GG AG GG AG AG AG AG AG GG AG AG GG AG GG GG
ALGA0005963 AG AA AA AA AA AA AA AA AG AA AA AA AA AA AA AA AG AA AA
ALGA0005978 GG GG AG AG GG  GG GG GG AG AG GG GG GG GG GG GG GG GG
ALGA0005981 CC CC CC CC CC CC CC CC CC CC CC CC CC CC CC CC CC CC CC
ALGA0005983 GG AA AG AA AA AG AA AG AG AA AA AG AA AG AG AA AG AA AA
ALGA0005984 GG CC CG CG CG CG CG CG GG CC CG GG CC CG CG CC CG CC CC
ALGA0005985 GG AA AG AG AG AG AG AG GG AA AG GG AA AG AG AG GG AA AG
ALGA0005986 GG GG GG GG GG AG GG GG GG GG GG GG GG GG GG AG AG GG AG
ALGA0005991 CC CC CC CC CC AC CC CC CC CC CC CC CC CC CC AC AC CC AC
ALGA0006006 AG AA AG GG GG AG AG AA AG AG GG AG AG AG AG AG AG AA AG
ALGA0006009 AG AA AG GG GG AG AG AA AG AG GG AG AG AG AG AG AG AA AG
ALGA0006012 GG AA GG GG GG  AG AG GG AG GG GG AG GG GG AG GG AA AG
ALGA0006014 GG AA GG AG AG  AA AG AG AG AG AG AG GG GG AG GG AA AG
ALGA0006019 AC AA AA AA AA AA AA AA AA AA AA AA AA AA AA AA AC AA AA
ALGA0006023 AA AA AG AA AA AA AA AG AA AA AA AG AA AA AA AA AA AA AA
ALGA0006024 AG GG AG GG GG  GG AG AG GG GG AG GG AG AG GG AG GG GG
ALGA0006025 GG GG GG GG GG AG GG GG GG GG GG GG GG GG GG AG AG GG AG
ALGA0006027 AG AA AG AG AA AG AG AG GG AA AG AG AA AG AG AG GG AA AG
ALGA0006036 GG AA GG GG AG  AG AG GG AG GG AG AG GG GG AG GG AA AG
ALGA0006038 AC AA AC AC AC  AA AA AA AC AC AA AC AC AC AA AA AA AA
ALGA0006042 AG GG AG AG AG  GG GG GG AG AG GG AG AG AG GG GG GG GG
ALGA0006043 AC AA AC AC AC  AA AA AA AC AC AA AC AC AC AA AA AA AA
ALGA0006048 AA AA AA AG AA AG AG AA AG AA AG AA AA AA AA AG AG AA AG
ALGA0006052 AG AA AG AA AA AG AA AG AG AA AA AG AA AG AG AA AG AA AA
ALGA0006053 CC CC CC CC CC CC CC CC CC CC CC CC CC CC CC CC CC CC CC
ALGA0006056 GG GG GG GG GG GG GG GG GG GG GG GG GG GG GG GG GG GG GG
ALGA0006059 AG GG GG GG GG GG GG GG GG GG GG GG GG GG GG GG AG GG GG
ALGA0006061 AG AA AA AA AA AA AA AA AA AA AA AA AA AA AA AA AG AA AA
ALGA0006063 GG GG GG GG AG GG GG GG GG GG GG GG AG AG GG GG GG GG GG
ALGA0006065 GG GG GG GG AG GG GG GG GG GG GG GG AG AG GG GG GG GG GG
ALGA0006066 AA AA AG AA AG AG AA AG AG AA AA AG AG GG AG AA AA AA AA
ALGA0006070 CC CC CC CC CC CC CC CC CC CC CC CC CC CC CC CC CC CC CC
ALGA0006071 AA TT AA AT TT  TT AT AT AT AT AT TT AT AA AT AA TT AT
ALGA0006072 CC CC CC CC CC CC CC CC CC CC CC CC CC CC CC CC CC CC CC
ALGA0006074 CC CC CC CC CC CC CC CC CC CC CC CC CC CC CC CC CC CC CC
ALGA0006075 AG AA AA AA AG AA AA AA AA AA AA AA AG AG AA AA AG AA AA
ALGA0006076 AA AA AC AC AC AA AC AC AC AA AC AC AC AC AA AA AA AA AA
ALGA0006078 GG GG GG GG GG GG GG GG GG GG GG GG GG GG GG GG GG GG GG
ALGA0006082 AA AA AG AA AG AG AA AG AG AA AA AG AG GG AG AA AA AA AA
ALGA0006083 AA AA AC AC AC AC AC AC CC AA AC AC AC CC AC AA AA AA AA
ALGA0006084 CC CC CC CC CC CC CC CC CC CC CC CC CC CC CC CC CC CC CC
ALGA0006085 AA AA AG AA AA AA AA AG AA AA AA AG AA AA AA AA AA AA AA
ALGA0006087 CC CC CC CC CC CC CC CC CC CC CC CC CC CC CC CC CC CC CC
ALGA0006089 AG GG AG AG GG AG GG GG GG AG AG GG GG GG AG AG AG GG AG
ALGA0006090 CC CC CC CC CC CC CC CC CC CC CC CC CC CC CC CC CC CC CC
ALGA0006097 GG GG GG GG GG GG GG GG GG GG GG GG GG GG GG GG GG GG GG
ALGA0006098 CC CC CC CC CC CC CC CC CC CC CC CC CC CC CC CC CC CC CC
ALGA0006103 GG GG GG GG GG GG GG GG GG GG GG GG GG GG GG GG GG GG GG
ALGA0006111 GG GG GG GG GG GG GG GG GG GG GG GG GG GG GG GG GG GG GG
ALGA0006112 CC CC CC CC CC CC CC CC CC CC CC CC CC CC CC CC CC CC CC
ALGA0006113 GG GG AG GG AG GG GG AG GG GG GG AG AG AG GG GG GG GG GG
ALGA0006121 AG AG AA AG AG AG GG AG AG AG AG AG AG AA AA AG AG GG AG
ALGA0006122 GG AG AG AA GG AG AG GG AG AG AA GG GG GG AG AG AG GG AG
ALGA0006123 AA AA AA AA AA AA AA AA AA AA AA AA AA AA AA AA AA AA AA
ALGA0006130 AC AA AC AA AC AC AA AC AC AA AA AC AC CC AC AA AC AA AA
ALGA0006132 AA AA AA AA AA AA AA AA AA AA AA AA AA AA AA AA AA AA AA
ALGA0006137 GG AG AG AG GG AG GG GG GG AG AG GG GG GG AG AG AG GG AG
ALGA0006141 AC AC CC AC AC  AA AC AC AC AC AC AC CC CC AC CC AA AC
ALGA0006146 GG AG  AG GG GG GG GG GG AG AG GG GG GG GG GG AG GG GG
ALGA0006150 AG AG AG GG AA AG AG AA AG AG GG AA AA AA AG AG AG AA AG
ALGA0006154 AG GG GG AG GG AG AG GG AG GG AG GG GG AG AA AG AG GG AG
ALGA0006160 GG AG AG AG GG  GG GG GG AG AG GG GG GG GG GG GG GG GG
ALGA0006162 AG AG AG AA GG AG AG GG AG AG AA GG GG GG AG AG AG GG AG
ALGA0006167 AA AA AG AA AG AA AA AG AG AA AA AG AG AG AA AA AG AA AA
ALGA0006168 GG GG AG GG AG GG GG AG AG GG GG AG AG AG GG GG AG GG GG
ALGA0006170 GG AG AA AG AG  GG AG AG AG AG AG AG AG GG GG AG GG GG
ALGA0006172 GG AG AA AG AG  GG AG AG AG AG AG AG AG GG GG AG GG GG
ALGA0006186 AA AA AC AA AC AA AA AC AA AA AA AC AC AC AA AA AA AA AA
ALGA0006191 GG GG GG GG GG GG GG GG GG GG GG GG GG GG GG GG GG GG GG
ALGA0006197 CC CC AC CC AC CC CC AC CC CC CC AC AC AC CC CC CC CC CC
ALGA0006203 GG AG AG AG GG  GG GG GG AG AG GG GG GG GG GG GG GG GG
ALGA0006204 AC AC AA AC CC  CC AC AC AC AC AC CC CC CC CC AC CC CC
ALGA0006210 CC CC CC CC CC CC CC CC CC CC CC CC CC CC CC CC CC CC CC
ALGA0006218 AG GG GG AG GG AG AG GG AG GG AG GG GG GG AG AG AG GG AG
ALGA0006224 AA AG AG GG AG AG AA AA AA GG AG AA AA AG AG AG AG AG AA
ALGA0006225 AA AG AG GG AG AG AA AA AA GG AG AA AA AG AG AG AG AG AA
ALGA0006234 AA AA AA AA AA AA AA AA AA AA AA AA AA AA AA AA AA AA AA
ALGA0006237 CC CC CC CC CC CC CC CC CC CC CC CC CC CC CC CC CC CC CC
ALGA0006238 AG AA AG AG AG AG AG AG AG AA AG AG AG GG GG AG GG AA AG
ALGA0006239 CC CC AC CC CC  CC AC AC CC CC AC CC AC AC CC CC CC CC
ALGA0006242 AG GG AG GG GG AG GG AG AG GG GG AG GG AG AG GG GG GG GG
ALGA0006243 CC CC CC CC CC CC CC CC CC CC CC CC CC CC CC CC CC CC CC
ALGA0006244                   
ALGA0006248 AG GG AG GG GG  GG AG AG GG GG AG GG AG AG GG AG GG GG
ALGA0006250 AC AA AC AA AA AC AA AC AC AA AA AC AA AC AC AA AA AA AA
ALGA0006256 GG GG GG GG GG GG GG GG GG GG GG GG GG GG GG GG GG GG GG
ALGA0006257 AC AA AC AA AA AC AA AC AA AA AA AC AA AC AC AA AA AA AA
ALGA0006259 CC AC CC CC AC  AC AC CC AC CC AC AC CC CC AC AC AA AC
ALGA0006262 AA AT AT AA AT AT AT TT AT AT AA TT AT AT AT AT AT TT AT
ALGA0006272 CC CC CC CC CC CC CC CC CC CC CC CC CC CC CC CC CC CC CC
ALGA0006277 GG GG GG GG GG GG GG GG GG GG GG GG GG GG GG GG GG GG GG
ALGA0006281 AG GG AG GG GG AG GG GG AG GG GG GG GG AG AG GG GG GG GG
ALGA0006282 AG GG GG AG GG AG AG GG AG GG AG GG GG GG AG AG AG GG AG
ALGA0006284 AG AG GG AG AG AG AA AG AG AG AG AG AG GG AG AA AA AA AA
ALGA0006285 AA CC CC AC CC AC CC CC AA CC AC CC CC AC AA AC AC CC AC
ALGA0006298 AA AA AA AA AA AA AA AA AA AA AA AA AA AA AA AA AA AA AA
ALGA0006302 AA AA AA AA AA AA AA AA AA AA AA AA AA AA AA AA AA AA AA
ALGA0006310 AG AG AG AG GG  GG GG GG AG AG AG GG GG GG GG GG GG GG
ALGA0006311 AG AG AG GG GG AG GG AG AG GG GG GG GG AG AG AG GG GG GG
ALGA0006319 AC AA AC AC AC AC AA AA AC AA AC AA AC AC AC AC AC AA AC
ALGA0006320 AA AA AA AG AG AG AA AA AG AA AG AA AG AG AG AG AG AA AG
ALGA0006336 AG AG AG AA AA AG AA AG AG AA AA AA AA AG AG AG AA AA AA
ALGA0006341 AG AG AG AA AG AG AA AG AG AA AA AA AG GG AG AG AA AA AA
ALGA0006344 AG AG AG AG AG AG GG AG AA GG AG GG AG AA AA AA AG GG AG
ALGA0006347 AC AC AC AC AC AC AA AC CC AA AC AA AC CC CC CC AC AA AC
ALGA0006362 AG AG AG AG AG AG AA AG GG AA AG AA AG GG GG GG AG AA AG
ALGA0006367 AA AA AA AA AA AA AA AA AA AA AA AA AA AA AA AA AA AA AA
ALGA0006383 GG GG GG GG AG GG GG GG GG GG GG GG AG AG GG GG GG GG GG
ALGA0006395 AG GG AG GG GG AG GG GG GG GG GG GG GG AG AG GG GG GG GG
ALGA0006396 AA AG AG AG AG AG GG AG AG GG GG AG AG AA AA AA AG GG AG
ALGA0006401 AG GG GG AG AG AG GG GG GG GG GG GG AG AG AG AG AG GG AG
ALGA0006404 AG AG AG GG GG AG GG AG AG GG GG AG GG AG AG AG GG GG GG
ALGA0006405 AA AC AA AA AA AA AA AC AC AA AA AC AA AA AA AC AA AA AA
ALGA0006410 AC CC CC CC CC CC CC CC AC CC AC CC CC CC CC CC CC CC CC
ALGA0006411 AG AG AG AA AA AG AA AG AG AA AA AG AA AG AG AG AA AA AA
ALGA0006412 AG GG AG GG GG AG GG GG GG GG GG GG GG AG AG GG GG GG GG
ALGA0006415 AG AA AA AG AG AG AA AA AA AA AA AA AG AG AG AG AG AA AG
ALGA0006420 GG AG AG AA AA AG AA AG AG AA AA AG AA AG GG GG AG AA AG
ALGA0006423 AA AA AA AA AA AA AA AA AG AA AG AA AA AA AA AA AA AA AA
ALGA0006424 AG AG AG GG GG AG GG AG AG GG GG AG GG AG AG AG GG GG GG
ALGA0006425 GG AG AG AA AA AG AA AG AG AA AA AG AA AG AG AG AA AA AA
ALGA0006427 GG AA AG AA AA AG AA AA AG AA AA AG AA AG AG AG AA AA AA
ALGA0006442 GG GG GG GG GG AG GG GG GG GG GG GG GG GG AG AG AG GG AG
ALGA0006445 AG AA AG AA AA AG AA AA AG AA AA AG AA AG GG GG AG AA AG
ALGA0006451 AC AA AC AC AC AC AA AA CC AA AC AC AC CC CC CC AC AA AC
ALGA0006454 CC CC CC CC CC CC CC CC CC CC CC CC CC CC CC CC CC CC CC
ALGA0006460 AG GG AG AG GG AG GG GG AG GG GG GG GG AG AG AG GG GG GG
ALGA0006467 AA AA AA AA AA AG AA AA AG AA AG AA AA AA AG AG AG AA AG
ALGA0006468 AA AA AA AG AA AG AA AA AG AA AG AA AA AA AG AG AG AA AG
ALGA0006470 AG AA AG AA AG AG AA AA AG AA AG AG AG GG AG AA AA AA AA
ALGA0006471 AG AA AG AA AA  AA AA GG AA AG AG AA AG AG AG AA AA AA
ALGA0006476 AC AA AC AA AC AC AA AA CC AA AC AC AC CC AC AC AA AA AA
ALGA0006479 AA AA AA AA AA AG AA AA AA AA AA AA AA AA AG AG AG AA AG
ALGA0006480 AA AA AA AA AA AA AA AA AA AA AA AA AA AA AA AA AA AA AA
ALGA0006483 GG GG GG GG GG GG GG GG GG GG GG GG GG GG GG GG GG GG GG
ALGA0006485 GG GG GG GG GG GG GG GG AG GG AG GG GG GG GG GG GG GG GG
ALGA0006486                   
ALGA0006496 AG GG AG GG AG AG GG GG AA GG AG AG AG AA AA AA AG GG AG
ALGA0006504 AA AA AA AA AA AG AA AA AG AA AG AA AA AG AG AA AA AA AA
ALGA0006506 AG AA AG AA AA AG AA AA AA AA AA AG AA AG AG AA AA AA AA
ALGA0006508 AG AA AG AA AA AG AA AA AA AA AA AA AA AG AG AA AA AA AA
ALGA0006510 GG GG GG AG AG AG GG GG AG GG AG GG AG AG AG AG AG GG AG
ALGA0006512 AG AA AG AG AG AG AA AA GG AA AG AG AG GG GG GG AG AA AG
ALGA0006516 AG GG AG GG AG AG GG GG AA GG AG AG AG AA AA AA AG GG AG
ALGA0006517 CC CC CC CC CC CC CC CC CC CC CC CC CC CC CC CC CC CC CC
ALGA0006518 AG AA AG AG AG AG AA AA GG AA AG AG AG GG GG GG AG AA AG
ALGA0006519 AG GG AG AG AG AG GG GG AA GG AG AG AG AA AA AA AG GG AG
ALGA0006522 AG AA AG AG AA  AA AA AG AA AA AG AA AG AG AG AA AA AA
ALGA0006523 AG AA AG AA AA AG AA AA AG AA AA AG AA AG AG AG AA AA AA
ALGA0006524 CC CC CC CC CC CC CC CC CC CC CC CC CC CC CC CC CC CC CC
ALGA0006529 AA AA AA AA AG AG AA AA AG AA AA AA AG GG GG GG AG AA AG
ALGA0006532                   
ALGA0006534 CC CC CC CC CC AC CC CC AA CC AC AC CC AC AC AC CC CC CC
ALGA0006535 GG GG GG GG AG AG GG GG GG GG GG GG AG AG AG AG AG GG AG
ALGA0006539 AG AA AG AA AA AG AA AA GG AA AG AG AA AG AG AG AA AA AA
ALGA0006541 CC CC CC AC CC AC CC CC AC CC AC CC CC CC AC AC AC CC AC
ALGA0006547 AG GG AG GG GG AG GG GG AA GG AG AG GG AG AA AA AG GG AG
ALGA0006548 CC CC CC CC CC CC CC CC CC CC CC CC CC CC CC CC CC CC CC
ALGA0006549 GG GG GG GG AG GG GG GG AG GG AG GG AG AG GG GG GG GG GG
ALGA0006551 AC CC AC AC AC AC CC CC AC CC CC AC AC AA AC AC CC CC CC
ALGA0006564 AG AA AG AG AG AG AA AA GG AA AG AG AG GG GG GG AG AA AG
ALGA0006566 AC CC AC AC AC AC CC CC AA CC AC AC AC AC AC AA AC CC AC
ALGA0006569 AG GG AG GG GG AG GG GG AG GG GG AG GG AG AG AG GG GG GG
ALGA0006570 AG GG AG GG GG AG GG GG AG GG GG AG GG AG AA AA AA GG AG
ALGA0006572 AG AA AG AA AA AG AA AA AG AA AA AG AA AG GG GG GG AA AG
ALGA0006582 AA AG AG AG GG AG AG AG AG AG AG AG GG AG AG AG GG AG GG
ALGA0006587 GG GG GG GG GG GG GG GG GG GG GG GG GG GG GG GG GG GG GG
ALGA0006593 GG GG GG GG GG GG GG GG GG GG GG GG GG GG GG GG GG GG GG
ALGA0006599 AG AG GG AG AA AG AG AG GG AG GG AG AA AG AG AG AA AG AA
ALGA0006602 AG AG AG AG GG  AG AG GG AG AG GG GG GG GG GG GG AG GG
ALGA0006603 CC CC CC CC CC CC CC CC CC CC CC CC CC CC CC CC CC CC CC
ALGA0006612 AC AC CC AC AC  AC AC AC AC CC AA AC CC CC AC CC AC AC
ALGA0006619 AG AG GG AG AA AG AG AG AG AG GG AA AA AA AG AG GG AG AG
ALGA0006621 AG AG GG AG AA  AG AG GG AG GG AG AA AG GG GG GG AG AG
ALGA0006623 GG AG AG AG GG  AG AG GG AG AG GG GG GG GG GG GG AG GG
ALGA0006628 CC CC CC CC CC CC CC CC CC CC CC CC CC CC CC CC CC CC CC
ALGA0006629 AG GG GG GG GG GG GG GG GG GG GG AG GG GG GG GG GG GG GG
ALGA0006632 AG GG GG GG AG AG GG GG AG GG GG AG AG AA AG AG GG GG GG
ALGA0006636 AG GG AG GG AG AG GG GG AA GG AG AG AG AA AA AA AA GG AG
ALGA0006655 AA AG AG AG AG  AG AG AG AG AG AG AG AA AA AA AA AG AG
ALGA0006660 AA AG AG AG AG AG AG AG GG AG AG GG AG AG AG AG AA AG AG
ALGA0006664 AA AC AC AC AC AC AC AC AC AC AC AC AC AA AC AC CC AC CC
ALGA0006684 AG AA AA AA AA AG AA AA AG AA AA AG AA AG AG AG AA AA AA
ALGA0006690 AG AA AG AA AG AG AA AA GG AA AG AG AG GG GG GG GG AA AG
ALGA0006696 GG GG AG GG AG AG GG GG AG GG AG GG AG AG AG AG AA GG AG
ALGA0006700    GG   GG GG AG GG AG  AG AG   GG GG 
ALGA0006707 AG AG AA AG AG  AG AG AG AA AA GG AA AG GG GG GG AG GG
ALGA0006708 GG AG GG AG AG AG AG AG GG GG GG AG GG GG AG AG AA AG AA
ALGA0006721 AA GG GG GG AG AG GG GG AG AG GG AG AA AA AA AA AA GG AG
ALGA0006722 AA AA AA AA AA AG AA AG AA AA AA AG AA AG AG AA AA AA AA
ALGA0006723 CC CC CC CC CC CC CC CC CC CC CC CC CC CC CC CC CC CC CC
ALGA0006725 GG GG GG GG GG GG GG GG GG GG GG GG GG GG GG GG GG GG GG
ALGA0006736 GG GG GG GG GG AG GG GG AG GG GG AG GG GG AG AA AA GG AG
ALGA0006737 CC CC CC CC CC CC CC CC CC CC CC CC CC CC CC CC CC CC CC
ALGA0006764 AA GG GG AG AG  AG AG AG AG GG AA AA AA AG AG GG AG GG
ALGA0006771 GG GG GG GG GG GG GG GG GG GG GG GG GG GG GG GG GG GG GG
ALGA0006773 AG AG AA AA AG  GG AG AA AG AA AG AG AA AA AA AA GG AG
ALGA0006774 AG GG GG GG AG AG AG GG AG GG GG AG AG AA AG AG GG AG GG
ALGA0006776 CC CC CC CC CC CC CC CC CC CC CC CC CC CC CC CC CC CC CC
ALGA0006778 CC CC CC CC CC CC CC AC CC AC CC AA AC CC CC CC CC CC CC
ALGA0006782 AG AA AA AA AA AG AG AG AG AG AA GG AG AG GG GG GG AG AG
ALGA0006787 AG GG GG GG GG AG GG AG AG AG GG AA AG AG AG AG GG GG GG
ALGA0006793 GG GG AG GG AG AG AG GG AG GG AG GG AG AG AG AG AA AG AG
ALGA0006800 AG AG AG AG GG AG GG GG GG AG AG GG GG GG AG AG AA GG AG
ALGA0006810 AG AG AG AG AA AG AG AG AG AG AG AG AA AA AG GG GG AG AG
ALGA0006817 AG GG AG AG AA GG GG AG AG GG AG AG AG AG GG GG GG AG GG
ALGA0006831 CC CC AC CC AC CC CC CC AC CC AC CC AC AC CC CC CC CC CC
ALGA0006837 AA AG GG AG AA AG AG AA AG AG GG AA AA AA AG AG GG AG AG
ALGA0006838 AG GG GG GG GG AG GG AG AG AG GG AA AG AG AG AG GG AG GG
ALGA0006843 AG AG GG GG GG AG AG AG GG GG GG GG GG AG AG GG GG GG AG
ALGA0006848 AG AG GG GG AG AG AG AA GG AG GG AG AA AG AG AG AA GG AA
ALGA0006852                   
ALGA0006854 GG AG AG AG GG  GG GG GG AG AG GG GG GG GG GG GG GG GG
ALGA0006855 AG GG AG AG AA  AG GG AA GG AG AG AG AA AG AG GG AA GG
ALGA0006860 AC AA AA AA AA AC AA AC AC AC AA CC AC AC AC AC AA AC AA
ALGA0006861 AG GG GG GG GG  GG AG AG AG GG AA AG AG AG AG GG AG GG
ALGA0006867 CC CC AC CC CC CC CC AC AC AC AC AC AC CC CC CC CC CC CC
ALGA0006883 CC CC CC CC CC CC CC CC CC CC CC CC CC CC CC CC CC CC CC
ALGA0006886 AA AG AG AG AA AG AA AA AA  AG AA AA AA AA AA AA AA AA
ALGA0006889 AG AA AA AA AA AG AA AG AG AG AA GG AG AG AG AG AA AG AA
ALGA0006891 AG GG GG GG AG  AG GG GG GG GG GG AG AG AG AG AA AG AG
ALGA0006893 AG AG AG AG AA AG AA AG AG GG AG GG AG AG AG AG AA AG AA
ALGA0006895 GG AG AA AG GG  GG GG AG AG AA GG GG GG GG GG GG GG GG
ALGA0006896 CC CC CC CC CC CC CC CC CC CC CC CC CC CC CC CC CC CC CC
ALGA0006902 GG GG GG GG AG GG AG GG GG GG GG GG AG AG GG GG GG AG GG
ALGA0006905 AG AG AG AG AG AG AG GG GG AG AG GG AG AG AG AG AA AG AG
ALGA0006911 AG AG GG AG AA AG AA AG GG GG GG GG AG AG AG AG AA AG AA
ALGA0006920 AG GG GG GG GG AG GG AG AG AG GG AA AG AG AG AG GG AG GG
ALGA0006923 AA AG AG AG AA  AA AA AA AG AG AA AA AA AA AA AA AA AA
ALGA0006933 AG AG GG AG AG AG AA AA GG AG GG AG AG GG AG AG AA AG AA
ALGA0006940 GG AG AG AA AG AG AG GG GG AG AG GG GG GG GG GG AG AG GG
ALGA0006943 GG AG AG AA AG  AG AG GG AA AG AA AG GG GG GG AG AA GG
ALGA0006948 AC AC AC CC AC  AC AC AA CC AC CC AC AA AA AA AC CC AA
ALGA0006952 AG AG AG GG AG  AG AG AG GG AG AG AG AA AA AG AG AG AA
ALGA0006955 AG GG GG AG AG AG GG AG AG AG GG AA AG AG AG AG GG AG GG
ALGA0006957 AA AA AA AA AA AG AA AA AG AA AA AA AA AG AG AG AA AA AA
ALGA0006962 CC CC CC CC CC CC CC CC CC CC CC CC CC CC CC CC CC CC CC
ALGA0006964 AG  GG GG GG  GG GG AG GG GG  GG GG AG AG   AG
ALGA0006972 CC AC AC AC CC  AC CC CC AC AC CC CC CC CC CC AC AC CC
ALGA0006973 AA AA AC AA AA AA AA AA AC AA AC AA AA AA AA AA AA AA AA
ALGA0006975 CC CC AC CC CC CC CC CC AC CC AC CC CC CC CC CC CC CC CC
ALGA0006977 AG GG AG GG GG AG GG GG AA GG AG AG GG AG AG AG GG AG GG
ALGA0006979 AG AA AG AA AA AG AA AA AG AA AA AA AA AG AG AA AA AA AA
ALGA0006980 AG GG GG GG GG AG GG GG AG GG GG GG GG AG AG GG GG GG GG
ALGA0006982 AA AA AG AA AG AA AA AA AG AA AG AA AG AG AA AA AA AA AA
ALGA0006991 AC AA AC AA AC AC AA AA CC AA AC AC AC CC AC AC AA AC AA
ALGA0006996 AG AA AG AA AG AG AA AA GG AA AG AG AG GG AG AG AA AG AA
ALGA0006999 CC AC AA AC CC  AC CC AC AC AA CC CC CC CC CC AC AC CC
ALGA0007001 CC CC CC CC CC CC CC CC CC CC CC CC CC CC CC CC CC CC CC
ALGA0007002 AG AG AA AG AG AG AG GG AA AG AA AG AG AA AG AG AG AA GG
ALGA0007003 GG GG GG GG AG GG GG GG GG GG GG GG AG AG GG GG GG GG GG
ALGA0007007 AA AG GG AG AG  AG AA GG AG GG AA AG AG AA AG AG AG AA
ALGA0007009 AA AA AG AG AG AA AA AA AG AA AG AA AA AA AA AA AA AA AA
ALGA0007015 GG AG AA AA AG  AG AG AA AA AA AG AG GG GG AG AG AG GG
ALGA0007020 AG AA AA AA AA AG AA AA AA AA AA AA AA AA AG AG AG AA AG
ALGA0007021 GG GG AG AG AA GG GG GG AG GG AG GG AG AG GG GG GG GG GG
ALGA0007023 AA AA AA AA AA AA AA AA AA AA AA AA AA AA AA AA AA AA AA
ALGA0007024 AC CC CC CC CC  CC AC CC AC CC AC AC CC AC AC AC CC AC
ALGA0007028 AA AG AG AG  AG AG AG AG AA AG AA AG  AG AA AA AA AG
ALGA0007029 GG AA AA AA AA AG AA AG AG AG AA AG AG AG GG GG AG AA AG
ALGA0007032 AG GG AG GG GG AG GG GG AA GG AG GG GG AG AG AG GG GG GG
ALGA0007038 AA AA AG AA AA AG AA AG AG AG AG AG AG AG AG AA AA AA AA
ALGA0007045 AG AG GG AG AA  AG AG GG GG GG GG AG AA AA AG AG GG AA
ALGA0007048 AG AG GG AG AA AG AG AG AG GG GG AG AG AG AG AA AG AG AA
ALGA0007053 GG GG AG GG GG GG GG GG AG GG AG GG GG GG GG GG GG GG GG
ALGA0007054 AG AG AG AA AG AG AG GG GG AG AG GG GG GG AG AG AA AG AG
ALGA0007058 AC AC AA AA AC  AC CC AA AC AA CC CC CC CC AC AC AC CC
ALGA0007061 AG AG GG GG AG AG AG AA GG AG GG AG AA AG AG AG AG GG AA
ALGA0007069 AG AG AA AA AG AG AG GG AA AG AA GG GG AG AG AG AG AG GG
ALGA0007070 GG GG AG GG GG GG GG GG AG GG AG GG GG GG GG GG GG GG GG
ALGA0007081 AA AG AG AG GG AA AG AA AG AG AG AA AG AG AA AG AG AG AA
ALGA0007083 GG AG AG AG AA GG AG GG AG AG AG GG AG AG GG AG AG AG GG
ALGA0007086 GG AG AG AG AA AG AG GG GG AG AG GG AG AA AG GG AG AG GG
ALGA0007097 GG AG AG AG AA GG AG GG GG AG AG GG AG AG GG GG AG AG GG
ALGA0007108 GG AG AA AG AA GG AG GG AG AG AA GG AG AG GG GG GG AG GG
ALGA0007111 GG GG GG GG GG GG GG AG GG AG GG AG AG GG GG GG AG GG GG
ALGA0007113 GG GG GG GG GG GG GG AG GG AG GG AG AG GG GG GG AG GG GG
ALGA0007114 CC CC CC CC CC CC CC CC CC CC CC CC CC CC CC CC CC CC CC
ALGA0007117 AG GG GG GG GG AG GG GG AG GG GG AG GG AG AG AG GG AG GG
ALGA0007118 CC AA AA AA AA  AA AA AC AC AA CC AC AC CC CC CC AC AC
ALGA0007119 GG AG AA AG AA GG AG AG AA AG AA GG AG AG GG AG AG AG GG
ALGA0007128 AA AA AA AA AA AA AA AA AA AA AA AA AA AA AA AA AG AA AA
ALGA0007129 AG AG AA AG AA AG AG AG AG AA AA AG AA AG AG AG AG AG AG
ALGA0007133 AG AA AA AA AA AG AG AG AA AG AA AG AG AA AG AG AG AA AG
ALGA0007136 GG AG AA AG AA GG AG GG  AG AA GG AG AG GG GG GG AG GG
ALGA0007138 GG GG GG GG GG GG GG GG GG GG GG GG GG GG GG GG GG GG GG
ALGA0007147 AA AG GG AG GG AA AG AA AG AG GG AA AG AG AA AA AA AG AA
ALGA0007150 AG AG AA AG AA AG AG AG AA AG AA AG AG AA AG AG GG AA GG
ALGA0007156 CC CC CC CC CC CC CC CC CC CC CC CC CC CC CC CC CC CC CC
ALGA0007157 AA AA AA AA AA AA AA AA AA AA AA AA AA AA AA AA AA AA AA
ALGA0007158 AA AA AA AA AA AA AA AA AA AA AA AA AA AA AA AA AG AA AA
ALGA0007160 AG GG GG GG GG  GG GG AG GG GG AG GG GG GG AG AG AG GG
ALGA0007161 GG GG GG GG GG GG GG GG GG GG GG AG GG GG GG GG AG AG GG
ALGA0007163 GG GG GG GG GG GG GG GG GG GG GG GG GG GG GG GG AG GG GG
ALGA0007166 GG GG GG GG GG GG GG AG GG GG GG GG GG GG GG GG GG GG GG
ALGA0007171 AG AA AA AA AA AG AA AG AG AA AA AA AA AG AG AG AA AA AA
ALGA0007176 GG GG GG GG GG GG GG GG GG GG GG GG GG GG GG GG GG GG GG
ALGA0007180 CC CC CC CC CC CC CC CC CC CC CC CC CC CC CC CC CC CC CC
ALGA0007181 AC AA AA AA AA  AA AA AC AA AA AC AA AA AA AC AA AC AA
ALGA0007183 CC CC CC CC CC CC CC CC CC CC CC CC CC CC CC CC CC CC CC
ALGA0007184 CC CC CC CC CC CC CC CC CC CC CC CC CC CC CC CC CC CC CC
ALGA0007188 GG GG GG GG GG GG GG AG GG GG GG GG GG GG GG GG GG GG GG
ALGA0007189 CC CC CC CC CC CC CC CC CC CC CC CC CC CC CC CC CC CC CC
ALGA0007194 AG GG GG GG GG AG GG GG AG GG GG AG GG AG AG AG GG AG GG
ALGA0007195 AG AA AA AA AA AG AA AG AG AA AA AG AA AG AG AG AA AG AA
ALGA0007197 AG AA AA AA AA AG AA AA AG AA AA AG AA AG AG AG AA AG AA
ALGA0007209 AG AG AA AG AA AG AA GG AG AA AA AG AA AG AG AG AA AG AG
ALGA0007211 AG AA AA AA AA AG AA AA AG AA AA AG AA AG AG AG AA AG AA
ALGA0007215 GG GG GG GG GG GG GG GG GG GG GG GG GG GG GG GG GG GG GG
ALGA0007216 AG GG GG GG GG AG GG GG AG GG GG AG GG AG AG AG GG AG GG
ALGA0007218 AA AA AA AA AA AA AA AA AA AA AA AA AA AA AA AA AA AA AA
ALGA0007219 AG AA AA AA AA AG AA AA AG AA AA AG AA AG AG AG AA AG AA
ALGA0007224 AG AA AA AA AA  AA AA AG AA AA AG AA AA AA AG AA AG AA
ALGA0007226 AG AA AA AA AA AG AA AA AG AA AA AG AA AG AG AG AG AG AA
ALGA0007237 AA AG AA AG AA  AA GG AA AA AA AA AA AA AA AA AA AA AG
ALGA0007238 AC AC CC AC CC AC CC AA AC CC CC AC CC AC AC AC CC AC AC
ALGA0007243 GG GG GG GG GG GG GG GG GG GG GG GG GG GG GG GG GG GG GG
ALGA0007245 AG AA AA AA AA AG AA AA AG AA AA AG AA AG AG AG AA AG AA
ALGA0007251 AG AA AA AA AA AG AG AA AG AG AA GG AG AG AG AG AG AG AG
ALGA0007253 GG GG GG GG GG GG AG GG GG AG GG AG AG GG GG GG AG GG AG
ALGA0007262 AG GG GG GG GG GG GG GG GG GG GG AG GG GG GG GG GG AG GG
ALGA0007263 GG GG GG GG GG GG AG GG GG AG GG AG AG GG GG GG AG GG AG
ALGA0007265 AC AA AA AA AA AC AC AA AC AC AA CC AC AC AC AC AC AC AC
ALGA0007272 AG AA AA AA AA AG AA AA AG AA AA AG AA AG AG AG AA AG AA
ALGA0007273 AA AA AA AA AA  AG AA AA AG AA AG AG AG AG AA AG AA AG
ALGA0007275 GG GG GG GG GG GG AG GG GG AG GG AG AG GG GG GG AG GG AG
ALGA0007278 GG AG AA AG AG GG AA GG AG AA AA AG AG GG GG GG AG AG AG
ALGA0007280 GG GG GG GG GG GG GG GG AG GG GG GG GG GG GG AG GG GG GG
ALGA0007287 AG AG GG AG AG AA AG AA AG AG GG AG AA AA AA AA AA GG AA
ALGA0007291 AA AA AA AA AA AA AA AA AA AA AA AA AA AA AA AA AA AA AA
ALGA0007292 AG GG GG GG GG  AG GG AG AG GG AA AG GG GG AG AG AG AG
ALGA0007300 GG GG GG GG GG GG GG GG GG GG GG GG GG GG GG GG GG GG GG
ALGA0007303 AG GG GG GG AG  GG GG AG GG GG AG AG AA AA AA GG AG GG
ALGA0007304 AG AG GG AG GG  AG AA GG AG GG AG AG GG GG GG AA GG AA
ALGA0007305 AG AA AA AA AA AG AG AA AG AG AA GG AG AG AG AG AG AG AG
ALGA0007307 AG GG GG GG AG AG GG GG GG GG GG AG AG AG AG AG GG AG GG
ALGA0007308 CC CC CC CC CC CC CC CC CC CC CC CC CC CC CC CC CC CC CC
ALGA0007311 AA AA AA AA AA AA AA AA  AA AA AA AA AA AA AA AA AA AA
ALGA0007312 AG AA AA AA AA AG AA AA AG AA AA AG AA AG AG AG AA AG AA
ALGA0007316 GG GG GG GG AG AG GG GG GG GG GG GG AG AG AG AG GG GG GG
ALGA0007323 AG AA AA AA AA AA AG AA AA AG AA GG AG AA AA AA AG AG AG
ALGA0007325 AA AA AA AA AA AA AA AA AA AA AA AA AA AA AA AA AA AA AA
ALGA0007326 GG GG GG GG GG GG GG GG GG GG GG GG GG GG GG GG GG GG GG
ALGA0007327 AG AA AA AA AG AG AG AA AG AG AA GG GG AG AG GG AG AG AG
ALGA0007330 AA AA AA AA AA AA AA AA AA AA AA AA AA AA AA AA AA AA AA
ALGA0007333 AC CC CC CC CC AC AC CC AC AC CC AA AC AC AC AC AC AC AC
ALGA0007337 AA AG GG AG AG AG AG AA AG AG GG AA AA AG AG AA AA AG AA
ALGA0007339 GG AG AA AG AG GG AG GG AG AG AA GG GG GG GG GG GG AG GG
ALGA0007345 AT AA AA AA AA AA AA AA AT AA AA AT AA AA AA AT AA AT AA
ALGA0007346 CC CC CC CC CC CC CC CC CC CC CC CC CC CC CC CC CC CC CC
ALGA0007347 GG GG GG GG GG GG GG GG GG GG GG GG GG GG GG GG GG GG GG
ALGA0007349 GG GG GG GG GG  GG GG GG GG GG GG GG GG GG GG GG GG GG
ALGA0007352 GG AG AA AG AG GG AG GG AG AG AA GG GG GG GG GG GG AG GG
ALGA0007355 AG AG GG AG AG AG GG AA AG GG GG GG AG AG AG AA AG GG AG
ALGA0007360 CC CG GG CG CG CG CG CC GG CG GG CG CC CG CG CG CC GG CC
ALGA0007361 AA AG GG AG AG AG AG AA GG AG GG AG AA AG AG AG AA GG AA
ALGA0007362 CC CC CC CC CC CC CC CC CC CC CC CC CC CC CC CC CC CC CC
ALGA0007365 CC CC CC CC CC CC CC CC CC CC CC CC CC CC CC CC CC CC CC
ALGA0007366 GG AG AA AG AG GG AG GG AG AG AA GG GG GG GG GG GG AG GG
ALGA0007368 AA AA AA AA AA AA AA AA AA AA AA AA AA AA AA AA AA AA AA
ALGA0007369 AA AA AA AA AA AA AA AA AA AA AA AA AA AA AA AA AA AA AA
ALGA0007370 AA AA AA AA AA AA AA AA AA AA AA AA AA AA AA AA AA AA AA
ALGA0007372 GG GG GG GG GG AG GG GG AG GG GG AG GG AG AG AG GG AG GG
ALGA0007375 CC CC CC CC CC CC CC CC CC CC CC CC CC CC CC CC CC CC CC
ALGA0007376 CC CC CC CC CC CC CC CC CC CC CC CC CC CC CC CC CC CC CC
ALGA0007377 AC AC AA AC AC AC AC CC AA AA AA AA AC AC AC AC AC AA AC
ALGA0007384 AG AG AA AG AG GG AG AG AG AA AA AG AG GG GG GG AG AG AG
ALGA0007387 AG AG GG AG AG AG AG AG GG GG GG GG AG AG AG AG AG GG AG
ALGA0007411 AG AG AA AG AG AG AG AG AG AA AA AA AG AG AG GG AG AA AG
ALGA0007421 CC CC CC CC CC CC CC CC CC CC CC CC CC CC CC CC CC CC CC
ALGA0007427 AG AG GG AG GG AG AA AA AG GG GG AG GG AG AG AG AG AA AG
ALGA0007429 AA AA AA AA AA AG AG AG AA AA AA AG AA AG AG AA AA GG AA
ALGA0007430 AA AA AA AA AA AG AG AG AG AA AA AG AA AG AG AG AA GG AA
ALGA0007436 GG AG AA AG AG AG AG AG AG AG AA GG GG AG AG GG GG AG GG
ALGA0007438 AG GG GG GG AG  AG AG AG AG GG AA AA AA AA AA AG AA AG
ALGA0007443 AG AA AA AA AA  AG AA AG AG AA GG AG AA AA AG AG GG AG
ALGA0007447 AA AA AA AA AA AA AA AA AG AA AA AA AA AA AA AG AA AA AA
ALGA0007449 AA AA AA AA AA  AC AA AC AA AA AC AA AA AA AC AA CC AA
ALGA0007453 CC CC CC CC CC  AC CC CC CC CC AC CC CC CC CC CC AA CC
ALGA0007455 CC CC CC CC CC  AC CC AC CC CC AC CC CC CC AC CC AA CC
ALGA0007456 AA AA AA AA AA AA AA AA AA AA AA AA AA AA AA AA AA AA AA
ALGA0007457 AG AG GG AG GG  AA AG GG GG GG GG GG GG GG GG AG AG AG
ALGA0007460 AG AG AA AG AA  GG AG AA AA AA AA AA AA AA AA AG AG AG
ALGA0007463 AG AG AA AG AG AG GG AG AG AA AA AG AG AG AG GG AG GG AG
ALGA0007465 GG AG AA AG AG GG GG GG AG AG AA GG GG GG GG GG GG GG GG
ALGA0007467 GG GG GG GG GG  GG GG AG GG GG AG GG GG GG AG GG AG GG
ALGA0007468 GG GG GG GG GG  GG GG GG GG GG AG GG GG GG GG GG AG GG
ALGA0007474 GG GG AG GG AG GG AG GG AG GG AG GG GG GG GG GG GG AG GG
ALGA0007475 CC CC CC CC CC  CC CC CC CC CC AC CC CC CC CC CC AC CC
ALGA0007479 AA AA AG AA AG AA AG AA GG AA AG AG AA AA AA AG AA GG AA
ALGA0007480 CC CC CC CC CC CC CC CC CC CC CC CC CC CC CC CC CC CC CC
ALGA0007482 AA AA AA AA AA AT AA AA AT AA AA AT AA AA AA AT AA AT AA
ALGA0007483 GG GG GG GG GG GG GG GG GG GG GG GG GG GG GG GG GG GG GG
ALGA0007484 GG GG GG GG GG GG GG GG GG GG GG GG GG GG GG GG GG GG GG
ALGA0007489 GG GG AG GG AG GG GG GG AG GG AG GG GG GG GG GG GG GG GG
ALGA0007491 GG GG AG GG AG  GG GG AA GG AG AG GG GG GG AG GG AG GG
ALGA0007493 GG GG AG GG AG GG GG GG AG GG AG GG GG GG GG GG GG GG GG
ALGA0007497 AA AA AA AA AA  AA AA AA AA AA AC AA AA AA AA AA AC AA
ALGA0007500 AA AA AA AA AA AA AA AA AA AA AA AA AA AA AA AA AA AA AA
ALGA0007502 AA AA AA AA AA AA AA AA AA AA AA AA AA AA AA AA AA AA AA
ALGA0007509 GG GG GG GG GG GG GG GG GG GG GG GG GG GG GG GG GG GG GG
ALGA0007510 AA AA AA AA AA AG AA AA AG AA AA AG AA AA AA AG AA AG AA
ALGA0007511 GG GG AG GG AG GG AG GG AG GG AG GG GG GG GG GG GG AG GG
ALGA0007513 AA AA AG AA AG  AG AA GG AA AG AG AA AA AA AG AA GG AA
ALGA0007515 AA AA AG AA AG  AG AA GG AA AG AG AA AA AA AG AA GG AA
ALGA0007518 AA AA AG AA AG AA AA AA AG AA AG AA AA AA AA AA AA AA AA
ALGA0007520 CC CC AC CC AC CC CC CC AC CC AC CC CC CC CC CC CC CC CC
ALGA0007523 CC CC CC CC CC CC CC CC CC CC CC CC CC CC CC CC CC CC CC
ALGA0007524 AA AA AA AA AA AA AA AA AA AA AA AA AA AA AA AA AA AA AA
ALGA0007526 AA AA AG AA AG  AA AA GG AA AG AG AA AA AA AG AA AG AA
ALGA0007530 AG GG AG GG AG GG GG GG AA AG AG AA AG GG GG AG AG AG AG
ALGA0007531 AA AA AA AA AA AA AA AA AA AA AA AA AA AA AA AA AA AA AA
ALGA0007533 AA AA AA AA AA AA AA AA AA AA AA AA AA AA AA AA AA AA AA
ALGA0007539 GG GG GG GG GG GG GG GG GG GG GG GG GG GG GG GG GG GG GG
ALGA0007541 AA AA AC AA AC  AA AA CC AA AC AC AA AA AA AC AA AC AA
ALGA0007542 CC CC CC CC CC CC CC CC CC CC CC CC CC CC CC CC CC CC CC
ALGA0007544 AA AA AC AA AC  AA AA CC AA AC AC AA AA AA AC AA AC AA
ALGA0007548 GG AG AA AG AG AG AG AG AA AG AA GG GG AG AG AG GG AG GG
ALGA0007554 AA AA AG AA GG AG AA AA AG AA AG AA AG AG AG AG AA AA AA
ALGA0007555 AA AA AA AA AA AA AA AA AA AA AA AA AA AA AA AA AA AA AA
ALGA0007557 CC CC CC CC CC CC CC CC CC CC CC CC CC CC CC CC CC CC CC
ALGA0007558 AC AA AC AA CC AC AA AA  AC AC AC CC AC AC AC AC AA AC
ALGA0007561 AA AG AG AG AA AG AA AG AG AG AG AG AA AG AG AG AA AG AA
ALGA0007563 AA AA AA AA AA AA AA AA AA AA AA AA AA AA AA AA AA AA AA
ALGA0007568 GG GG GG GG GG GG GG GG AG GG GG GG GG GG GG AG GG GG GG
ALGA0007570 CC CC CC CC CC CC CC CC CC CC CC CC CC CC CC CC CC CC CC
ALGA0007572 AG GG AG GG AA  GG GG AG AG AG AG AA AG AG AG AG GG AG
ALGA0007578 CC CC CC CC CC CC CC CC CC CC CC CC CC CC CC CC CC CC CC
ALGA0007580 AA AA AA AA AA  AA AA AC AA AA AC AA AA AA AC AA AC AA
ALGA0007583 GG AG AG AG GG AG AG AG AG AG AG AG GG AG AG AG GG AA GG
ALGA0007591 AA AA AA AA AA AA AA AA AG AA AA AA AA AA AA AG AA AA AA
ALGA0007595 AG AG AA AA AA  AG AG AG AA AA AA AA AA AA AG AA AA AG
ALGA0007602 AG GG AG AG AA AG GG GG AG AG AG AG AA AG AG AG AG GG AG
ALGA0007607 GG GG GG GG GG GG GG GG GG GG GG GG GG GG GG GG GG GG GG
ALGA0007608 AA AA AA AA AA AA AA AA AA AA AA AA AA AA AA AA AA AA AA
ALGA0007609 CC CC CC CC CC  CC CC AC CC CC AC CC CC CC AC CC AC CC
ALGA0007613 AG AG AG AG GG AG AG AG GG AA AG AG AG AG AG GG AA AG AG
ALGA0007615 AA AA AA AA AA AA AA AA AA AA AA AA AA AA AA AA AA AA AA
ALGA0007616 CC CC CC CC CC CC CC CC CC CC CC CC CC CC CC CC CC CC CC
ALGA0007619 GG AG GG GG GG GG GG AG GG GG GG GG GG GG GG GG GG GG AG
ALGA0007620 GG GG GG GG GG  GG GG AG GG GG AG GG GG GG AG GG AG GG
ALGA0007624 GG AG GG GG AG AG GG AG AG GG GG GG AG AG AG AA GG GG AG
ALGA0007630 AA AA AA AA AA AG AA AA AA AA AA AG AA AA AA AA AA AG AA
ALGA0007632 GG GG GG GG AG AG GG GG GG GG GG GG AG AG AG AG GG GG GG
ALGA0007633 AA AA AA AA AG AG AA AA AG AA AA AG AG AG AG GG AA AG AA
ALGA0007637 AA AA AA AA AA AA AA AA AA AA AA AA AA AA AA AA AA AA AA
ALGA0007638 AG AG AA AA AA  AA AG AG AG AA GG AG AA AA AG AG AG GG
ALGA0007641 AG AG GG GG GG  GG AG GG AG GG AA AG GG GG GG AG AG AA
ALGA0007645 GG AG GG GG AG AG GG AG GG GG GG GG AG AG AG AG GG GG AG
ALGA0007649 AA AC AC AC AA  AC AC AA AC AC AA AA AC AC AA AC AC AA
ALGA0007651 GG AA AG AG GG AG AG AA GG AG AG AG GG AG AG GG AG AA AG
ALGA0007660 AA AA AG AG AG AA AA AA AG AA AG AA AA AA AA AA AA AA AA
ALGA0007668 GG GG AG AG AG GG GG GG AG GG AG GG GG GG GG GG GG GG GG
ALGA0007674 GG GG AG AG AG GG GG GG AG GG AG GG GG GG GG GG GG GG GG
ALGA0007681 CC AC CC CC CC CC CC AC AC CC CC CC CC CC CC AC CC CC AC
ALGA0007685 AA AG AG AG AA AG AG AG AA AG AG AG AA AG AG AA AG GG AA
ALGA0007686 AG AA AA AA AG AG AG AA AA AA AA AA AG AG AG AG AA AA AA
ALGA0007694 GG AG AG AG GG AG AG AG GG AG AG AG GG AG AG GG AG AA GG
ALGA0007707 AG AG AG AG GG AG AA AG GG AG AG AG GG AG AG GG AG AA GG
ALGA0007713 GG GG GG GG GG GG GG GG GG GG GG GG GG GG GG GG GG GG GG
ALGA0007716 CC CC CC CC CC CC CC CC CC CC CC CC CC CC CC CC CC CC CC
ALGA0007718 AG AG AG AG GG AG AG AG AG AA AG AA AG AG AG AG AA AA AG
ALGA0007720 CC CC CC CC CC CC CC CC CC CC CC CC CC CC CC CC CC CC CC
ALGA0007730 GG AG AG AG GG AG AG AG GG AG AG AG GG AG AG GG AG AA GG
ALGA0007741 AG GG AG AG AA AG AG GG AG GG AG GG AG AG AG AG GG GG GG
ALGA0007745 GG AG AG AG GG AG AG AG GG AG AG AG GG AG AG GG AG AA GG
ALGA0007749 AG AG GG GG GG GG GG AG AG AG GG AG AG GG GG AG AG GG AA
ALGA0007757 AA AA AA AA AA AA AA AA AA AA AA AA AA AA AA AA AA AA AA
ALGA0007762 AA AG AG AG AA AG AG AG AA AG AG AG AA AG AG AA AG AG AA
ALGA0007767 CC CC CC CC CC CC CC CC CC CC CC CC CC CC CC CC CC CC CC
ALGA0007768 AG AG AG AG GG AG AG AG AG AA AG AA AG AG AG AG AA AG AG
ALGA0007770 CC CC CC CC CC CC CC CC CC CC CC CC CC CC CC CC CC CC CC
ALGA0007772 CC CC CC CC CC CC CC CC CC CC CC CC CC CC CC CC CC CC CC
ALGA0007776 AA AG AG AG AA AG AG AG AG AG AG AG AA AG AG AG AG AG AA
ALGA0007781 GG GG GG GG GG GG GG GG GG GG GG GG GG GG GG GG GG GG GG
ALGA0007786 AG GG AG AG AA AG AG GG AG AG AG AG AA AG AG AG AG AG AG
ALGA0007787 CC CC CC CC CC CC CC CC CC CC CC CC CC CC CC CC CC CC CC
ALGA0007788 AG AA AG AG GG AG AG AA AG AG AG AG GG AG AG AG AG AG AG
ALGA0007789 AA GG AG AG AA AG AG GG AG AG AG AG AA AG AG AG AG AG AG
ALGA0007793 AA GG AG AG AA AG AG GG AA AG AG AG AA AG AG AA AG AG AG
ALGA0007797 CC CC CC CC CC CC CC CC CC CC CC CC CC CC CC CC CC CC CC
ALGA0007798 AC CC AC AC AA AC AC CC AC AC AC AC AA AC AC AC AC AC AC
ALGA0007799 CC CC CC CC CC CC CC CC CC CC CC CC CC CC CC CC CC CC CC
ALGA0007803 GG AG AG AG AG AA AG AG AG AG AG AG AG AA AA AA AG AG GG
ALGA0007805 GG AG AG AG GG AG AG AG AG AG AG AG GG AG AG AG AG AG GG
ALGA0007807 AA AG GG GG AG AG AG AG GG AG GG AG AA AG AG AG AG GG AA
ALGA0007808 AA AC AC AC AA AC AC AC AC AC AC AC AA AC AC AC AC AC AA
ALGA0007810 GG GG GG GG GG GG GG GG GG GG GG GG GG GG GG GG GG GG GG
ALGA0007812 AA AG AG AG AA AG AG AG AG AG AG AG AA AG AG AG AG AG AA
ALGA0007813 CC AC AC AC CC AC AC AC AC AC AC AC CC AC AC AC AC AC CC
ALGA0007815 AA AC AC AC AA AC AC AC AC AC AC AC AA AC AC AC AC AC AA
ALGA0007818 GG CG CG CG GG CG CG CG CG CG CG CG GG CG CG CG CG CG GG
ALGA0007819 AA GG GG GG AG AG AG GG GG GG GG GG AG AG AG AG GG GG GG
ALGA0007824 CC CC CC CC CC CC CC CC CC CC CC CC CC CC CC CC CC CC CC
ALGA0007825 AA AG AG AG AG AG AG AG AG AG AG AG AA AG AG AG AG AG AA
ALGA0007828 AG AG AG AG AG AG AA AG AG AG AG AG GG AG AG AG AG AG GG
ALGA0007829 TT AA AT AT AT AT AT AA AT AA AT AA AT AT AT AT AA AT AA
ALGA0007831 GG AG AG AG AG AG AG AG GG AG AG AG GG AG AG GG AG AG GG
ALGA0007833 CC AC AC AC AC AC AC AC AC AC AC AC CC AC AC AC AC AC CC
ALGA0007834 CC CG CG CG CG CG CG CG CG CG CG CG CC CG CG CG CG CG CC
ALGA0007836 AA AA AA AA AA AA AA AA AA AA AA AA AA AA AA AA AA AA AA
ALGA0007841 AA AG AG AG AG AG AG AG AA AG AG AA AA AG AG AA AG AA AA
ALGA0007843                   
ALGA0007845 CC CC CC CC CC CC CC CC CC CC CC CC CC CC CC CC CC CC CC
ALGA0007846 CC CC CC CC CC CC CC CC CC CC CC CC CC CC CC CC CC CC CC
ALGA0007847 CC CC AC AC CC CC CC CC AC CC AC CC CC CC CC CC CC AC CC
ALGA0007848 AG GG GG GG GG GG GG GG GG GG GG GG GG GG GG GG GG GG GG
ALGA0007858 CC CC AC CC CC CC CC CC AC CC AC CC CC CC CC CC CC CC CC
ALGA0007862 CC CC AC CC AC  CC CC AC CC AC CC AC AC AC AC CC CC CC
ALGA0007864 GG AA AG AA AG AG AG AA AG AA AG AA AG AG AG AG AA AA AA
ALGA0007868 AA AA AA AA AA AA AA AA AC AA AA AA AA AA AA AC AA AA AA
ALGA0007869 AA AA AA AA AA AA AA AA AA AA AA AA AA AA AA AA AA AA AA
ALGA0007870 GG GG GG GG GG  GG GG AG GG GG AG GG GG GG AG GG AG GG
ALGA0007873 CC CC CC CC CC  CC CC AC CC CC AC CC CC CC AC CC AC CC
ALGA0007880 GG GG AG GG GG  GG GG AA GG AG AG GG GG GG AG GG AG GG
ALGA0007881 AG AA AG AA AA  AA AG GG AA AG AG AA AA AA AG AA AG AA
ALGA0007882 AG AA AG AA AG AG AA AG GG AA AG AG AG AG AG GG AA AG AA
ALGA0007883 CC CC CC CC CC CC CC CC CC CC CC CC CC CC CC CC CC CC CC
ALGA0007884 AG GG AG GG AG AG GG AG  GG AG AG AG AG AG AA GG AG GG
ALGA0007887 AC CC AC CC AC AC CC AC AA CC AC AC AC AC AC AA CC AC CC
ALGA0007890 AC AA AC AA AC AC AA AC CC AA AC AC AC AC AC CC AA AC AA
ALGA0007891 CC CC AC CC AC AC CC CC AC CC AC CC AC AC AC AC CC CC CC
ALGA0007897 AA AG GG GG GG GG AG GG GG AG GG AG AG GG GG GG AG AG AA
ALGA0007899 GG AG AA AA AA  AG AG AG AG AA GG AG AA AA AG AG AG GG
ALGA0007903 AA AC CC CC CC  AC AC AC AC CC AA AC CC CC AC AC AC AA
ALGA0007904 GG AG AA AA AA  AG AG AG AG AA GG AG AA AA AG AG AG GG
ALGA0007908 AA AG GG GG GG  AG AG AG AG GG AA AG GG GG AG AG AG AA
ALGA0007912 AA AG GG GG GG GG AG GG GG AG GG AG AG GG GG GG AG AG AA
ALGA0007916 AA AG GG GG GG  AG AG AG AG GG AA AG GG GG AG AG AG AA
ALGA0007919 AG AG AA AA AA  AA AG AG AG AA GG AG AA AA AG AG AG GG
ALGA0007927 CC CC CC CC CC CC CC CC CC CC CC CC CC CC CC CC CC CC CC
ALGA0007933 AG AA AA AA AG AG AA AA AG AA AA AA AG AG AG GG AA AG AA
ALGA0007934 AG GG GG GG AG AG GG GG GG GG GG GG AG AG AG AG GG AG GG
ALGA0007937 AG GG GG GG AG  GG GG GG GG GG GG AG AG AG  GG AG GG
ALGA0007943 AG GG GG GG AG AG GG GG GG GG GG GG AG AG AG AG GG AG GG
ALGA0007945 AG AG AG GG GG  AG GG AA AG AG AG AG GG GG AG AG GG AA
ALGA0007949 GG AG AG GG GG  GG GG AA AG AG AG AG GG GG AG AG GG AA
ALGA0007958 AG AG AG GG GG GG AG GG AG AG AG AG AG GG GG GG AG GG AA
ALGA0007959 AG AG AG GG GG  AG GG AA AG AG AG AG GG GG AG AG GG AA
ALGA0007961 AC AC AC AA AA  AC AA CC AC AC AC AC AA AA AC AC AA CC
ALGA0007964 AG AG GG GG GG GG AG GG GG AG GG AG AG GG GG GG AG GG AA
ALGA0007967 AA AA AA AA AA AA AA AA AA AA AA AA AA AA AA AA AA AA AA
ALGA0007971 CC CC CC CC CC CC CC CC CC CC CC CC CC CC CC CC CC CC CC
ALGA0007989 AG AG AG AA AA AA AA AA GG AG AG AG AG AA AA AG AG AG GG
ALGA0007993 CC CC CC CC CC CC CC CC CC CC CC CC CC CC CC CC CC CC CC
ALGA0007995 GG AG AG AG GG  GG GG AG AG AG GG GG GG GG AG GG GG GG
ALGA0007996 AA AG AG AG AA  AA AA AG AG AG AA AA AA AA AG AA AA AA
ALGA0007997 AA AA AA AA AA AA AA AA AA AA AA AA AA AA AA AA AA AA AA
ALGA0008006 AA AG AG AG AA  AA AA AG AG AG AA AA AA AA AG AA AA AA
ALGA0008008 GG GG GG GG GG GG GG GG AG GG GG GG GG GG GG AG GG GG GG
ALGA0008046 AA AG AG AG AA AG AA AA AG AG AG AA AA AA AA AG AA AA AA
ALGA0008060                   
ALGA0008065 CC CC CC CC CC CC CC CC CC CC CC CC CC CC CC CC CC CC CC
ALGA0008072 GG AA AG AG AG AG GG GG AG AG AG GG AG AA AA AA AG GG GG
ALGA0008078 AA AG AA AA AG AG AA AA AG AA AA AA AG GG GG GG AG AA AA
ALGA0008107 GG AG GG GG AA AG GG AG GG GG GG AG AG AA AA AG GG GG GG
ALGA0008113 CC CC CC CC CC CC CC CC CC CC CC CC CC CC CC CC CC CC CC
ALGA0008117 AG AA AA AA GG AG GG AG AG AG AA GG GG GG GG GG AA AA AG
ALGA0008126 AA AA AA AA CC AC AC AC AC AA AA AC AC AC AC CC AA AA AA
ALGA0008127 AA AG AG AG AA AA AA AA AG AG AG AA AA AA AA AG AA AA AA
ALGA0008128 AA AA AA AA AA AA AA AA AA AA AA AA AA AA AA AA AA AA AA
ALGA0008129 CC CC CC CC CC CC CC CC CC CC CC CC CC CC CC CC CC CC CC
ALGA0008130 AA AG AG AG AA AG AA AA AG AG AG AA AA AA AA AG AG AA AA
ALGA0008131 GG GG GG GG AA AG AG AG AG GG GG AG AG AG AG AA GG GG GG
ALGA0008134 CC AC AC AC CC  CC CC AC AC AC CC CC CC CC AC CC CC CC
ALGA0008142 AA AC AC AC AA AC AA AA AC AC AC AA AA AA AA AC AC AA AA
ALGA0008149 AA GG AG AG AA AG AA AA AG AG AG AA AA AA AA AG AA AA AA
ALGA0008154 GG GG GG GG GG  GG GG GG GG GG GG GG GG GG GG AG GG GG
ALGA0008158 AA AG AG AG AA  AA AA AG AG AG AA AA AA AA AG AA AA AA
ALGA0008159 CC CC CC CC CC CC CC CC CC CC CC CC CC CC CC CC CC CC CC
ALGA0008161 AG AA AG AA GG AG AG AG AG AA AG AG AG AG AG AG GG AG AG
ALGA0008166 AA AG AG AG AA AG AA AA AG AG AG AA AA AA AA AG AA AA AA
ALGA0008170 CC CC CC CC CC CC CC CC CC CC CC CC CC CC CC CC CC CC CC
ALGA0008172 AA CC AC CC AA AC AA AC AC CC AC AA AC AC AC AC AA AC AC
ALGA0008179 CC AA AC AA CC AC CC AC AC AC AC CC CC CC CC AC CC AC CC
ALGA0008182 GG AG GG AG GG AG GG AG GG GG GG GG GG GG GG GG GG AG GG
ALGA0008188 GG AG GG AG GG AG GG AG GG GG GG GG GG GG GG GG GG AG GG
ALGA0008198 GG GG GG GG GG GG AG GG GG AG GG AG AG AG AG GG GG GG AG
ALGA0008199 GG GG GG GG GG GG GG GG AG GG GG GG GG GG GG AG GG GG GG
ALGA0008200 AA GG AG GG AA AG AG AG AG AG AG AA AA AA AA AG AA AG AA
ALGA0008203 AA AG AA AG AA AG AG AG AG AA AA AA AA AA AA AG AA AG AA
ALGA0008205 GG GG GG GG AA AG GG AG GG GG GG AG AG AG AG AG AG GG AG
ALGA0008212 AA AA AA AA AA AG AA AA AA AA AA AG AA AA AA AA AG AA AA
ALGA0008224                   
ALGA0008227                   
ALGA0008228 CC AC AC AC CC  CC CC AC AC AC CC CC CC CC AC CC CC CC
ALGA0008230 CC AC AC AC CC  CC CC AC AC AC CC CC CC CC AC CC CC CC
ALGA0008231 AA AC AA AC AA AC AC AC AA AA AA AC AA AA AA AA AC AC AA
ALGA0008233 AA AG AG AG AA  AA AA AG AG AG AA AA AA AA AG AA AA AA
ALGA0008236 AA AG AG AG AA  AA AA AG GG AG AG AG AG AG AG AA AA AG
ALGA0008240 GG AG GG AG GG AG AG AG GG GG GG GG GG GG GG GG GG AG GG
ALGA0008248 CC CC CC CC CC CC CC CC CC CC CC CC CC CC CC CC CC CC CC
ALGA0008249 GG AG AG AG GG  GG GG AG AA AG GG AG AG AG AG AG GG AG
ALGA0008251 AA AG AG AG AA  AA AA AA GG AG AA AG AG AG AA AG AA AG
ALGA0008261 AG AG AA AG GG  GG GG AG AA AA GG AG AG AG GG AG GG AG
ALGA0008262 AG AG AA AG GG  GG GG AG AA AA GG AG AG AG GG AG GG AG
ALGA0008263 AA AA AA AA AA AA AA AA AA AA AA AA AA AA AA AA AA AA AA
ALGA0008267 AA AA AA AA AA  AA AA AA AA AA AG AA AA AA AA AA AA AA
ALGA0008268 GG GG GG GG GG  GG GG GG GG GG AG GG GG GG GG GG GG GG
ALGA0008273                   
ALGA0008275 AG AG AA AG GG  GG GG AA AA AA GG AG AG AG AG AG GG AG
ALGA0008281 AC AC CC AC AA  AA AA CC CC CC AA AC AC AC AC AC AA AC
ALGA0008284 GG AG GG AG AA AG AG AA GG GG GG AG AG AG AG AG AG AG AG
ALGA0008286 AG AA AA AA GG AG AG AG AG AA AA GG AG AG AG GG AG AG AG
ALGA0008314 AC CC CC CC CC CC AC CC CC CC CC CC CC CC CC CC AC AC CC
ALGA0008316 AA AA AA AA AA AA AA AA AA AA AA AA AA AA AA AA AA AA AA
ALGA0008318 AA AG AG AG GG  AG GG GG AG GG GG GG GG GG GG AG AG GG
ALGA0008326 AA AG GG AG AA  AA AA AG GG AG AA AA AG AG AA AA AA AG
ALGA0008336 AA AA AA AA AA AA AA AA AA AA AA AA AA AA AA AA AA AA AA
ALGA0008338 GG GG GG GG GG GG GG GG GG GG GG GG GG GG GG GG GG GG GG
ALGA0008340 GG AG AA AG GG  GG GG AA AA AG AG GG AG AG AG GG GG AG
ALGA0008342 CC CC CC CC CC CC CC CC CC CC CC CC CC CC CC CC CC CC CC
ALGA0008356 CC CC CC CC CC CC CC CC CC CC CC CC CC CC CC CC CC CC CC
ALGA0008360 AA AG GG AG GG AG AA AG GG GG AG GG GG GG GG GG AG AA AG
ALGA0008370 AA AG GG AG AA  AA AA AG GG AG AA AA AG AG AA AA AA AG
ALGA0008378 CC AC AA AC CC  CC CC AC AA AC CC CC AC AC CC CC CC AC
ALGA0008385 AA AA AG AA AG  AG GG GG AG AG GG AG AG AG AG AG AG AG
ALGA0008391 GG GG GG GG GG GG GG GG GG GG GG GG GG GG GG GG GG GG GG
ALGA0008392                   
ALGA0008395                   
ALGA0008398 GG AA AA AA AG  GG GG AG AA AA GG AG AA AA AG GG GG AG
ALGA0008405 GG GG AG GG GG  AG AG AA AG AG AG AG AG AG AG AG AG AA
ALGA0008406 GG GG AG GG AG AG AG AG AA AG AG AG AA AA AA AA AG AG AA
ALGA0008408 GG GG AG GG GG  AG AG AA AG AG AG AG AG AG AG AA AG AA
ALGA0008410 GG GG AG GG GG  AG AG AA AG AG AG AG AG AG AG AA AG AA
ALGA0008413 AA AG AG AG AG AG AA AA AA AG AA AA AG AG AG AG AA AA AA
ALGA0008419 GG AG AG AG AA AG GG AG GG AG GG AG AG AG AG AG GG GG GG
ALGA0008427 AA AA AA AA AA  AG AG AG AA AA AG AG AA AA AG GG AG AG
ALGA0008429 GG AG AG AG AG AG GG GG GG AG GG GG AG AG AG AG AG GG GG
ALGA0008433 GG AG AG AG AG AG AG AA AA AG AA AA AG AG AG AG AA AG AA
ALGA0008434 GG AA AA AA AG AG AG AA AA AA AA AA AG AG AG AG AA AG AA
ALGA0008438 GG GG GG GG GG  AG AG AG GG GG AG AG GG GG AG AG AG AG
ALGA0008439 AA AG AG AG AG AG AG AG AG AG AA AG GG AG AG GG AG AG AG
ALGA0008440 CC CC CC CC CC CC CC CC CC CC CC CC CC CC CC CC CC CC CC
ALGA0008444 GG GG GG GG GG GG GG GG GG GG GG GG GG GG GG GG GG GG GG
ALGA0008446 AA AG AG AG AG AG AA AA AA AG AA AA AG AG AG AG AA AA AA
ALGA0008449 GG GG AG GG GG  AG AG AG AG AG GG AG AG AG GG AG AG AG
ALGA0008452 GG AG GG AG AG AG GG AG GG GG AG AG GG GG GG GG GG GG AG
ALGA0008458 CC CC CC CC CC  CG CG CC CC CC CC CG CC CC CC CG CG CC
ALGA0008460 AA AA AA AA AA  AC AC AA AA AA AA AC AA AA AA AC AA AA
ALGA0008462 GG GG AG GG AG GG GG AG AG AG AG AG GG AG AG GG GG GG AG
ALGA0008465 AA AA AA AA AA  AG AG AA AA AA AA AG AA AA AA AG AA AA
ALGA0008468 AA AC AC AC AC AC AC AC AA AC AA AA CC AC AC AC AC AA AA
ALGA0008470 AA AA AA AA AA  AG AG AA AA AA AA AG AA AA AA AG AA AA
ALGA0008473                   
ALGA0008475 GG GG GG GG AG AG AG AG GG GG GG GG AA AG AG AG AG GG GG
ALGA0008480 CC CC CC CC CC  AC AC CC CC CC CC AC CC CC CC AC CC CC
ALGA0008482 AA AG AG AG AG AG AG AG AA AG AA AA GG AG AG AG AG AA AA
ALGA0008484 AA AC AC AC AA AC AC AC AA AC AA AA AC AA AA AA AC AA AA
ALGA0008485 AA AA AA AA AA  AC AC AA AA AA AA AC AA AA AA AC AA AA
ALGA0008487 AA AT AT AT AT AT AA AA AA AT AA AA AT AT AT AT AA AA AA
ALGA0008491 GG AG AG GG AG AG GG AG AG AG AG AG GG AG AG GG AG AG AA
ALGA0008493 AA AA AG AA AG AG AG GG AG AG AG AG AG AG AG AA AG AA GG
ALGA0008501 GG AG GG GG AG AG AG AA GG GG GG AG AG GG GG GG AA AG GG
ALGA0008503 GG GG AG GG AG  AG AA AG AG AG AG AG AG AG GG AG GG AA
ALGA0008515 AA AG AG AG GG AG AG GG AA AG AA AG GG AG AG AG AG AG AA
ALGA0008517 GG AG GG GG AG AG AG AA GG GG GG AG AG GG GG GG AG GG GG
ALGA0008532 CC CC CC CC CC CC CC CC CC CC CC CC CC CC CC CC CC CC CC
ALGA0008534 AA AG AG AA AG AG AG AG AG AG AG AA AG AG AG AA GG AG GG
ALGA0008556 CC CC CC CC CC CC CC CC CC CC CC CC CC CC CC CC CC CC CC
ALGA0008558                   
ALGA0008559 AA AA AC AA CC AC AC AC AC AC AC AA CC CC CC AC CC AC CC
ALGA0008564 AA AA AG AA GG AG AG AG AG AG AG AA GG GG GG AG GG AG GG
ALGA0008565 CC CC CC CC CC CC CC CC CC CC CC CC CC CC CC CC CC CC CC
ALGA0008570 AA AA AG AA AG AG AA AA AG AG AG AA AG GG GG AG AA AG AG
ALGA0008571 GG GG AG GG AA AG AG AG AG AG AG GG AA AA AA AG AA AG AA
ALGA0008582 GG AG AA AG AA AA AG AG AG AA AG GG AA AA AA AG AA AG AA
ALGA0008593 GG AA AG AG GG  GG GG AG AG GG GG GG GG GG AG GG GG GG
ALGA0008595 GG GG GG GG GG GG GG GG GG GG GG GG GG GG GG GG GG GG GG
ALGA0008599 AA AA AA AA AA AA AA AA AA AA AA AA AA AA AA AA AA AA AA
ALGA0008605 GG GG GG GG AG  GG AG GG GG GG GG GG GG GG GG AG GG AG
ALGA0008606 AA AA AA AA AA AA AA AA AA AA AA AA AA AA AA AA AG AA AG
ALGA0008613                   
ALGA0008615 AA GG AG AG AA  AA AA AG AG AA AA AA AA AA AG AG AA AG
ALGA0008617 AA AA AG AA GG AG AA AG AG AG AG AA AG GG GG AG AA AG AG
ALGA0008618 GG GG AG GG AA  AG AG AG AG AG GG AA AA AA AG AG AG AG
ALGA0008622 AA GG AG AG AA  AA AA AG AG AA AA AA AA AA AG AA AA AA
ALGA0008626 CC CC CC CC CC CC CC CC CC CC CC CC CC CC CC CC CC CC CC
ALGA0008635 GG GG AG GG AA AG GG AG AG AG AG GG AA AA AA AG AG AG AA
ALGA0008638 GG GG AG GG AA AG AG AG AG AG AG GG AA AA AA AG AG AG AA
ALGA0008644 AA AA AG AA GG AG AA AG AG AG AG AA GG GG GG AG AG AG GG
ALGA0008647 CC CC AC CC AA AC CC AC AC AC AC CC AA AA AA AC AC AC AA
ALGA0008657 AA AA AG AA GG AG AA AG AG AG AG AA GG GG GG AG AA AA GG
ALGA0008664 AA AA AA AA CC AC AA AC AA AA AA AA AC AC AC AC AC AC AA
ALGA0008672 GG AG AA AG AA AG GG AG AG AA AG GG AA AA AA AG AG AG AA
ALGA0008677 AA AG GG AG GG AG AA AG AG GG AG AA GG GG GG AG AG AG GG
ALGA0008683 AA AG AA AA AA AG AG AA AG AA AA AA AA AA AA AG AG AA AA
ALGA0008705 GG GG AG GG AA AG GG AG AG AG AG GG AA AA AA AG AG AG AA
ALGA0008712 CC CC CC CC CC CC CC CC CC CC CC CC CC CC CC CC AC CC CC
ALGA0008717 CC AC CC CC CC CC AC CC AC CC CC CC CC CC CC AC AC CC CC
ALGA0008726 GG GG GG GG AG AG GG GG GG GG GG GG AG AG AG AG AG GG AG
ALGA0008727 GG GG AG GG AA AG GG AG AG AG AG GG AG AA AA AG AG  AG
ALGA0008728 AA AC AC AA CC  AC AC CC AC AC AA AC CC CC CC CC AC AC
ALGA0008730 AA AG AG AA AG AG AG AG GG AG AG AA AG AG AG AG AG AG GG
ALGA0008736 GG GG GG GG AG AG GG GG GG GG GG GG AG AG AG AG AG AG AG
ALGA0008740 GG AG AG GG AA AG AG AG AA AG AG GG AA AA AA AA AA AG AA
ALGA0008750 AA AA AG AA GG AG AA AG AG AG AG AA GG AG GG AG AA AA GG
ALGA0008751 AA AG AA AA AA AA AG AA AG AA AA AA AA AG AA AG AG AG AA
ALGA0008753 AA AA AA AA AC AC AA AA AA AA AA AA AC AC AC AC AA AA AA
ALGA0008759 AA AG AA AA GG AG AG AG AG AA AA AA AG GG AG GG GG AG AA
ALGA0008769 GG AG GG GG AG  AG AG AG GG GG GG GG AG GG AG AG AG AG
ALGA0008773 GG GG AG GG AA AG GG AG AG AG AG GG AA AG AA AG AG GG AA
ALGA0008779 GG AG GG GG AA AG AG AG AG GG GG GG AA AA AG AA AA AG AG
ALGA0008796 GG GG GG GG AA AG GG AG GG GG GG GG AG AG AG AG GG GG GG
ALGA0008817 GG AG AG AG AA AG AG AG GG AG GG GG AA AG AG AG AG GG GG
ALGA0008826 GG AG GG GG AG AG GG GG AG GG GG GG AA AA AG AA AG AG AG
ALGA0008832 GG AG AG GG GG AG AG GG AA AG AG GG GG AG AG AG AA AG AA
ALGA0008833 CC CC CC CC CC CC CC CC CC CC CC CC CC CC CC CC CC CC CC
ALGA0008838 CC CC CC CC CC CC CC CC CC CC CC CC CC CC CC CC CC CC CC
ALGA0008840 GG GG GG GG GG AG GG AG GG GG GG GG GG GG GG GG GG GG GG
ALGA0008845 AG  AG  AA  AG  AG AG AG  AA AA AA AG AA AG AG
ALGA0008851 AA AC AA AA AA AC AA AA AC AA AA AA AA AA AA AC AA AA AC
ALGA0008856 AA AC AC AA AA  AA AA CC AC AC AA AA AA AC AC AC AA AC
ALGA0008860 AA AG AG AA GG AG AG AA GG AG AG AA GG AG GG GG AG AA GG
ALGA0008866 CC AA AC AC AA  AC AC AC AC CC CC AA AA AC AA AC AC AC
ALGA0008869 GG AG GG GG GG  AG GG AG GG GG GG GG AG GG AG GG AG GG
ALGA0008875 GG GG AG GG AA AG GG GG AG AG AG GG AA AG AA AG AG GG AG
ALGA0008881 AG AG AG GG GG AG AA GG AA AG AG GG GG AG AG AG AA AG AA
ALGA0008890 AC AC AC CC CC AC AA CC AA AC AC CC CC AC AC AC AA AC AA
ALGA0008898 GG GG GG GG GG GG GG GG GG GG GG GG GG GG GG GG GG GG AG
ALGA0008905 AG AG GG GG GG AG AG AG AG GG GG GG AG AG GG AG GG AG GG
ALGA0008906 CC CC CC CC CC CC CC CC CC CC CC CC CC CC CC CC CC CC CC
ALGA0008908 GG GG AG GG AA AG AG GG AG AG AG GG AG AA AA AG AA AG AG
ALGA0008917 CC CC CC CC CC CC CC CC CC CC CC CC CC CC CC CC CC CC CC
ALGA0008919 CC CC CC CC CC CC CC CC CC CC CC CC CC CC CC CC CC CC CC
ALGA0008922 CC CC CC CC CC CC CC CC CC CC CC CC CC CC CC CC CC CC CC
ALGA0008929 AA AA AG AA AA AA AG AG AG AG AG AA AA AA AG AA AG AA GG
ALGA0008932 GG GG AG AG GG GG AG GG AG AG AA GG GG AG AG GG AG AG AA
ALGA0008933 AA AA AA AA AA AA AA AA AA AA AA AA AA AA AA AA AA AA AA
ALGA0008934 AA AA AA AA AA AA AA AA AA AA AA AA AA AA AA AA AA AA AA
ALGA0008939 GG AG AG AG GG AG AG AG GG AG GG GG GG AG GG GG GG AG AG
ALGA0008942 AA AG AG AG AA AG AG AG AA AG AA AA AA AG AA AA AA AG AG
ALGA0008945 GG GG GG GG GG GG AG GG GG GG GG GG GG AG GG GG GG AG AG
ALGA0008951 CC CC CC CC CC CC CC CC CC CC CC CC CC CC CC CC CC CC CC
ALGA0008953 GG AG AG AG GG AG GG AG GG AG GG GG GG GG GG GG GG GG GG
ALGA0008956 GG AG AA AA GG AG AG AG AG AA AA GG GG AG GG GG AG AG AG
ALGA0008960 GG AG AA AA GG AG GG AG AG AA AA GG AG AG GG GG AG AG AG
ALGA0008961 GG GG GG GG GG GG AG GG GG GG GG GG GG GG GG GG GG GG GG
ALGA0008966 AA AG GG GG AG AG AG AG AG GG GG AA AG AG AA AA AG AG AG
ALGA0008968 CC CC AC AC AC CC CC AC AC AC AA AC AC AC CC CC AC AC AC
ALGA0008970 GG GG GG GG GG GG GG GG GG GG GG GG AG GG GG GG GG GG GG
ALGA0008971 GG AG AG AG GG  GG AA GG AG GG AG AG AG GG GG GG AG GG
ALGA0008972 AA AG AG AG AG  AA GG AA AG AA AG AG AG AA AA AA AG AA
ALGA0008973 AA AA AG AG AG AG AA AG AG AG GG AG GG GG AG AG GG AG AG
ALGA0008978 AA AA AA AA AA AA AA AA AA AA AA AA AA AA AA AA AA AA AA
ALGA0008981  GG GG AG AA AG AA GG GG AG AG AG AG AG AG AG AA AG AG
ALGA0008983 AA AC CC AC AA AA AA AC AC AC AC AA AA AA AA AA AA AA AA
ALGA0008984 GG GG GG AG GG GG GG GG AG AG AG GG GG GG GG AG AG GG GG
ALGA0008997 AA AC CC CC AA  AA CC CC CC CC AC AA AC AA AC AC AC AA
ALGA0008999 CC AC AA AA CC AC CC AA AA AA AA AC CC AC CC AC AC AC CC
ALGA0009001 CC CC CC CC CC CC CC CC AC CC CC CC CC CC CC AC CC CC CC
ALGA0009008 GG GG GG GG GG GG GG GG GG GG GG GG GG GG GG GG GG GG GG
ALGA0009009 GG GG GG AG GG GG GG AA GG AG AG AG GG AG GG GG AG AG GG
ALGA0009013 AA CC CC AC AC AC AA AA CC AC AC AA AA AA AC AC AA AA CC
ALGA0009017 AA AA AA AA AA  AA AA AA AA AA AA AA AA AA AA AA AA AA
ALGA0009019 AA AC CC AC AA AC AA AC AC AC AC AA AA AA AA AA AA AA AA
ALGA0009021 AA AA AA AA AA AG AA AG AA AA AA AA AA AA AA AA AA AA AA
ALGA0009024 GG AG AA AG GG AG GG AA AA AG AG AG GG AG GG AG AA  GG
ALGA0009034 AA AA AA AA AA AG AA AA AA AA AA AA AA AA AA AA AA AA AA
ALGA0009035 AA AG GG AG AA AG AA AG AG AG AG AA AA AA AA AA AA AA AA
ALGA0009036 AA AA AA AA AA AA AA AG AA AA AA AA AA AA AA AA AA AA AA
ALGA0009048 GG AG GG GG GG GG GG AG AG GG GG AG GG AG AG AG AA AG AG
ALGA0009060 CC AC AA AA AC AC AC AC AC AA AA CC AC CC CC CC CC CC AC
ALGA0009062 AA AG GG GG AG AG AG AG AG GG GG AA AG AA AA AA AA AA AG
ALGA0009065 GG AG AA AA AG AG AG GG AG AA AA GG AG GG GG GG GG GG AG
ALGA0009068 AA AG GG GG GG  AG AG AG GG GG AA GG AG AG AG AA AA AG
ALGA0009071 AA AG AA AA AG AA AG AG AG AA AA AG AA AG AG AG GG AG AG
ALGA0009073 CC AC AA AC CC AC CC AC AC AC AC CC CC CC CC CC CC CC CC
ALGA0009074 AA AG GG AG AA  AA AG AG AG AG AA AA AA AA AA AA AA AA
ALGA0009079 GG AG AA AA GG  GG GG AG AA AA GG GG GG GG GG GG GG AG
ALGA0009090 AA AA AA AG AA AA AA AA AA AG AG AA AA AA AA AA AA AA AG
ALGA0009101 GG GG GG GG GG GG GG GG GG GG GG GG GG GG GG GG GG GG GG
ALGA0009108 GG AG AA AA AA  AG GG AG AA AA GG AA AG AG AG GG GG AG
ALGA0009114 GG AG GG GG GG AG GG AG AG GG GG AG AG AG AG GG AA AG AG
ALGA0009116 AA AG GG AG AG AG AG AG AG AG AG AA AG AA AA AA AA AA AA
ALGA0009127 GG GG GG GG GG GG GG GG GG GG GG GG GG GG GG GG GG GG AG
ALGA0009135 AA AG AA AA AA AG AA GG AG AA AA AG AG AG AG AA GG AG AG
ALGA0009136 AA AA AA AA AA AG AA AG AA AA AA AA AA AA AA AA AG AA AA
ALGA0009145 AA AG GG AG AA AG AA AG AG AG AG AA AA AA AA AA AA AA AA
ALGA0009170 GG AG GG GG AG AG GG AA AG AG GG AG AA AA AA AA AA AG AA
ALGA0009173 AA AA AA AA AA AA AA AA AA AA AA AA AA AA AA AA AA AA AA
ALGA0009192 AG AA AA AG GG AG GG AG AA AA AG AG GG AG AG AG AG AA AA
ALGA0009199 GG AG GG GG AG  AG GG AG GG GG GG GG GG AG GG AG GG AG
ALGA0009204 AA AG AA AA GG AG AG AA AG AG AA AA AG AG GG GG GG AA AG
ALGA0009210 AA AA AA AA AA AA AA AC AA AA AA AC AA AC AA AA AC AC AC
ALGA0009213 AG AG GG AG AA AG AA AG AG AG AG AG AA AG AA AA AA GG AG
ALGA0009228 GG GG GG GG GG GG GG GG GG GG GG GG GG GG GG GG GG GG GG
ALGA0009230 GG GG GG GG GG GG GG GG GG GG GG GG GG GG GG GG GG GG GG
ALGA0009235 GG GG GG GG GG GG GG AG GG GG GG AG GG AG GG GG GG AG AG
ALGA0009238 GG GG GG GG GG GG GG AG GG GG GG AG GG AG GG GG GG  GG
ALGA0009241 AA GG GG AG AA AG AA AG GG GG AG AG AG AG AG AG GG AG GG
ALGA0009256 AG AG AA AA AG  AG AA AG AG AA AA AG AA AG AG GG AG AG
ALGA0009266 AG AG GG GG AG AG AG GG AG AG GG GG GG GG AG AG AA AG AG
ALGA0009278 AG AG GG AG AA AG AA AA AG AG AG AA AG AA AA AA AG AG AG
ALGA0009295 CC CC CC CC AA AC CC CC CC CC CC CC AC AC AC AC AC CC AC
ALGA0009308 AG GG GG AG AG  AG GG GG GG AG AG AG GG GG GG AG GG AG
ALGA0009315 AG AG AA AA GG AG AG GG AA AG AG GG AG GG GG GG AG AG GG
ALGA0009321 CC CC CC CC CC CC CC AC CC AC CC CC CC CC CC AC AC CC CC
ALGA0009324 GG AG AA AG GG  GG GG AG AG AG GG GG GG GG GG GG GG GG
ALGA0009329 AG AG GG AG AA AG AG AA AG AG AG AA AA AA AA AA AG AG AA
ALGA0009332 AG AG AA AG GG AG AG GG AG AG AG GG GG GG GG GG AG AG GG
ALGA0009345 GG AA AA AA GG  AG GG AG AG AG GG AG GG GG GG AG GG GG
ALGA0009355 GG AG AA AA AA AA GG GG AA AA AG GG AA AG AG AA GG GG AG
ALGA0009384 AG AG AA AA AA AG AG AA AA AA AA AA AA AA AG AA AG AG AG
ALGA0009414                   
ALGA0009417 GG AG GG AG AA AG GG AG AG AG GG AG AA AG AA AA GG AG AA
ALGA0009424 AG AG AA AG GG AG AG GG AG AG AG GG GG GG GG GG AG AG GG
ALGA0009426 CG GG GG GG GG GG CG CG GG GG CG CC GG GG GG GG GG CG GG
ALGA0009432                   
ALGA0009437 AG AG GG GG AG GG AG AG AG AG AG AA AG AA AA AG AG AG AA
ALGA0009447 AA AG AA AG  AG AA  AG AG AG      AG AG 
ALGA0009455 AG AG GG AG AA AG AG AA AG AG AG AA AA AA AA AA AG AG AA
ALGA0009464 AG AG GG AG AA  AG AA AG AG AG AA AA AA AA AA AG AG AA
ALGA0009505 AG GG GG AG AA  AG AA AG AG AG AA AA AA AA AA AG  AG
ALGA0009507 GG GG GG GG GG GG AG GG GG GG GG GG GG GG GG GG AA GG GG
ALGA0009532 AG AA AA AA AG AG GG AA AA AA AA AA AA AA AA AG GG AA AA
ALGA0009544 AA CC CC CC AA AC AA CC CC CC CC CC AC AC AC AC AA AC CC
ALGA0009549 GG AG AA AA GG AG GG AA AG AG AA AA AA AA AA GG AG AG AG
ALGA0009557 AA AG GG AG AA  AA AA AG AG AG AA AA AA AG AA AA AA AA
ALGA0009564 AA AG GG GG AA AG AA GG AG AG GG GG GG GG AG AA AG AG AA
ALGA0009596 GG AA AA AA GG AG GG AA AA AA AA AA AA AA AA AG AG AG AG
ALGA0009600 AG AA AA AA AG AG AG AA AA AG AA AA AA AA AA GG AG AA AG
ALGA0009612 GG AG AA AA GG AG GG AG AG AA AA AA AA AA AA AG GG AG GG
ALGA0009614 AA TT TT TT AA AT AA TT TT TT TT TT TT TT TT AT AA AT AT
ALGA0009617 AG GG GG GG AG GG GG GG GG GG GG GG AG AG AA GG GG AG GG
ALGA0009626 AA GG GG GG AA AG AA GG GG GG GG GG GG GG GG AG AA AG GG
ALGA0009629 AC CC CC CC AC AC AA CC CC AC CC CC AC AC AA AA AA CC CC
ALGA0009635 AA AA AA AA AA AA AA AA AA AG AA AA AG AG AG AG AA AA AA
ALGA0009657 AA GG GG GG AA  AG GG GG GG GG GG GG GG GG AG AG AG GG
ALGA0009661 CC CC CC CC CC CC CC CC CC CC CC CC CC CC CC CC CC CC CC
ALGA0009662 GG AA AA AA GG AG GG AA AA AG AA AA AA AA AA GG GG AG AA
ALGA0009668 AA CC CC CC AA AC AA CC CC CC CC CC CC CC CC AC AA AC CC
ALGA0009672 GG AA AA AG GG AG GG AA AA AA AG AG AA AA AA AG GG AG AG
ALGA0009685 AG GG GG AG AG AG AG AA GG AG GG AG AA AA AG AA GG AG GG
ALGA0009692 CC AC CC CC CC AC CC AC AC AC CC CC AC AC AC AC CC CC AC
ALGA0009695 AA GG GG GG AA AG AG AG GG GG GG GG GG GG AG AG GG GG AG
ALGA0009700 AA AA AA AA AA AA AA AA AA AA AA AA AA AA AA AA AG AA AA
ALGA0009717 AC AC CC AA AC AC AC AA AC AC AC AA AA AA AA AC AC AA AA
ALGA0009718 CC CC CC CC CC CC CC CC CC CC CC CC CC CC CC CC CC CC CC
ALGA0009722 AG AG AA GG AG  AG GG AG AG AG GG GG GG GG GG AA GG AG
ALGA0009731 AC CC CC AC AC AC AC CC CC CC AC AC CC CC CC AC CC CC AC
ALGA0009736 AG AG GG GG GG AG GG AG AG GG GG GG GG GG GG GG GG GG AA
ALGA0009745 AG AA AA AG AG AG AG GG AA AG AA GG GG GG GG GG AA GG AG
ALGA0009753 AG GG GG AA AG AG AG AA GG AG AG AA AG AG AG AA GG AG AG
ALGA0009755 AA AA AA AA AC AA AA AA AA AA AA AA AA AA AA AA AC AA AA
ALGA0009758 AG AG AA GG AG GG AG GG AG AG AG GG GG GG GG GG AA GG GG
ALGA0009759 GG GG GG GG GG GG GG GG GG GG GG GG GG GG GG GG GG GG AG
ALGA0009765 AA GG GG AA AA AG AA AG GG AG AG AA AA AA AG AA AA AA GG
ALGA0009767 GG AG GG GG GG AG GG GG AG GG GG GG AG GG AG GG GG GG AA
ALGA0009770 AG AA AA GG GG AG AG GG AA AG AG GG AG GG AG GG AG GG AA
ALGA0009775 AG GG GG AA AG AG AG AA GG AG AG AA AA AA AG AA GG AA AG
ALGA0009785 AG AA AA GG AG AG AG GG AA AG AG GG GG GG AG GG AA GG AG
ALGA0009797 AA AG GG AA AA AA AG AA AG AG AG AA AA AA AA AA AG AA AA
ALGA0009798 AA AA AA AA AA AA AA AA AA AA AA AA AA AA AA AA AA AA AA
ALGA0009804                   
ALGA0009811 AG AG AA AA AG AG AG AG AG AA AA AA GG AG GG AA GG AG GG
ALGA0009830 AG AA AA GG AG AG AG AG AA AG AG GG AG GG AG GG AA GG AG
ALGA0009831 AA AG GG AA AA AA AA AG AG AG AG AA AA AA AA AA AA AA AA
ALGA0009842 AG GG GG AA AA AG AG AA GG AG AG AA AA AA AG AA AG AA AG
ALGA0009844 AA AG GG AA AG AA AA AA AG AG AG AA AG AA AA AA AG AA AA
ALGA0009857 CC AC AA CC AC CC AC CC AC AC AC CC AC CC CC CC AA CC CC
ALGA0009864 AA AA AA AA AA AA AA AA AA AA AA AA AA AA AA AA AA AA AA
ALGA0009867 AG AG GG AG AA AG AG AG AG GG AG AG AG GG AG AG AG GG AA
ALGA0009878 GG GG GG GG GG GG GG GG GG GG GG GG GG GG GG GG GG GG AG
ALGA0009879 AA AA AA AA AA AA AG AA AA AA AA AA AA AA AA AA AG AA AA
ALGA0009886 AA AA AA AA AA AA AG AA AA AA AA AA AA AA AA AA AG AA AA
ALGA0009895 AA AG AA AA AA AG AG AA AG AA AA AA AA AA AG AA AG AA AG
ALGA0009914 AA AA AA AA AA AG AA AA AA AA AA AA AG AG AG AA AA AA AA
ALGA0009918 AG GG GG AA GG  GG AG GG AA AG AG GG GG GG AG GG AG GG
ALGA0009920 AG AG AA AG AA AG AG AG AG AG AA AA AA AG AG AG GG AG GG
ALGA0009926 GG GG GG GG GG GG AG AG GG GG GG GG GG GG GG GG AG GG GG
ALGA0009943 GG GG GG GG GG  AG AG GG GG GG GG AG AA AG GG AA AG AG
ALGA0009949 AG AA AA AG AA AG AG AG AA AG AA AA AG AG AG AG GG AA AA
ALGA0009974 AA AA AA AA AA AA AG AA AA AA AA AA AA AA AA AA AG AA AA
ALGA0009983 AA AA AA AA AA AA AG AG AA AA AA AA AA AA AA AA AG AA AA
ALGA0009989                   
ALGA0009998 GG AG GG GG GG AG AG AG AG GG GG GG AG AG AA GG AG GG AG
ALGA0010014 AA AA AA AA AA AA AA AA AA AA AA AA AA AA AA AA AA AA AA
ALGA0010033 AG GG GG AG GG  GG GG GG AG GG GG GG AG GG AG GG AG GG
ALGA0010036 GG GG GG GG GG GG GG GG GG GG GG GG GG GG GG GG GG GG GG
ALGA0010037 AA AG AA AG AA AG AG GG AG AG AG AG AG AG GG AA AG AG AG
ALGA0010040 GG GG GG GG GG GG GG GG GG GG GG GG GG GG GG GG GG GG GG
ALGA0010061 AA AG AA AG AA AG AA AG AG AG AG AA AA AA AG AA GG AA GG
ALGA0010073 GG AG GG GG GG AG GG GG AG GG GG GG GG GG AG GG GG GG AG
ALGA0010089                   
ALGA0010096 AG GG GG AG GG GG GG GG GG GG GG GG GG GG GG GG GG GG AG
ALGA0010101 AG AA AA AG AA  AA GG AA AA AA AG AA AG AA AA AA GG AA
ALGA0010154 CC CC CC CC CC CC CC CC CC CC CC CC CC CC CC CC CC CC CC
ALGA0010156 CC AC CC AC CC AC CC CC AC AC AC CC CC AC AC CC AC AC AC
ALGA0010161                   
ALGA0010164                   
ALGA0010175 AA AG GG AG GG  AG GG AG GG GG GG GG GG AG GG GG GG AG
ALGA0010178 AG AG GG AG GG AG AG AG AG AG AG AG GG AG AG GG AG  AG
ALGA0010191 AA AA AA AA AA AA AA AA AA AA AA AA AA AA AA AA AA AA AA
ALGA0010195 AA AA AA AA AA AA AA AA AA AA AA AA AA AA AA AA AA AA AA
ALGA0010204 AC AC CC CC CC AC AC AC AC CC CC AC CC CC AC CC CC AC AA
ALGA0010213 AC AC AA AC AA AC AC AA AC AC AC AA AA AC AC AA AC AC AC
ALGA0010261 AC AC AA AA AA AC  AA AC AC AA AA AA AA AC AC AA AA AC
ALGA0010290 AC AC CC CC CC AC  CC AC AC CC CC CC CC AC AC CC CC AC
ALGA0010305 GG GG GG GG GG GG GG GG GG GG GG GG GG GG GG GG GG GG AG
ALGA0010326 GG GG GG AG GG GG GG AG GG AG AG GG GG AG GG GG AG AG AG
ALGA0010350 GG GG GG GG GG GG GG GG GG GG GG GG GG GG GG GG GG GG AG
ALGA0010370 GG AG GG GG GG AG GG AG AG GG GG AG GG GG AG GG GG GG AG
ALGA0010371 AA AA AA AA AA AA AA AA AA AA AA AA AA AA AA AA AA AA AA
ALGA0010375 AA AA AA AA AA AA AA AA AA AA AA AA AA AA AA AA AA AA AA
ALGA0010384 AG AA AA AG AA AG AG AG AA AG AA AG AG GG AG AG AA GG AG
ALGA0010388 AG AG GG AG GG AG AG AG AG AG AG AG AG AA AA GG AG AA AG
ALGA0010391 GG AA AA GG AA  GG AA AA GG AG AA AA AG AA AG AG GG AG
ALGA0010394 GG AA AA GG AA  GG AA AA GG AG AA AA AG AA AG AG GG AG
ALGA0010397 AG GG GG AA GG  AG GG GG AA AG GG GG AG GG AG AG AA AG
ALGA0010398 GG AG GG GG GG AG GG AG AG GG GG AG AG AG AA GG GG GG AG
ALGA0010401                   
ALGA0010429 AG AG GG AA GG AG AG GG AG AG AG GG GG AG AG GG AG AA AA
ALGA0010452 AA AA AA AA AA AA AC AA AA AA AA AA AA AC AA AA AA CC AA
ALGA0010455 CC CC CC CC CC AC CC CC CC AC CC CC CC CC CC AC CC CC CC
ALGA0010456 GG GG GG GG GG GG GG GG GG GG GG GG GG GG GG GG GG GG GG
ALGA0010477 AA GG GG AA GG AG AG GG GG AA AG AG GG GG GG AG AG GG AG
ALGA0010487 CC AA AA CC AA  AC AA AA AC AC AC AA AA AA AA AC AA AC
ALGA0010495 AG AA AA GG AA AA AA AA AA GG AG AG AA AA AA AG AG  AG
ALGA0010501 GG GG GG GG AG AG GG AG GG GG GG AG GG GG GG GG GG GG GG
ALGA0010502 AG AA AA GG GG  AA AG AA GG AG GG AG AG AG GG GG AA AA
ALGA0010511 AA AA AA AA AG AG AA AA AA AG AA AA AG AG AG GG AG AA AA
ALGA0010517 GG GG GG GG AG AG GG GG GG GG GG GG AG AG AG AG AG GG GG
ALGA0010528 GG GG GG GG GG GG GG GG GG GG GG GG GG GG GG GG GG GG GG
ALGA0010541 CC CC CC CC CC AC CC CC CC AC CC CC CC CC CC AC CC CC CC
ALGA0010551 GG AA AA GG AA AA AG AA AA AG AG AG AA AA AA AA AG AA AG
ALGA0010554 GG GG GG GG GG  GG GG GG GG GG GG GG GG GG GG GG GG GG
ALGA0010569 AG AG AA AA GG GG AG AG AG AA AA AG AG GG GG AG AG GG GG
ALGA0010572 AG AG GG GG AA AG AG AG AG GG GG AG AG AA AA AG AG AA AA
ALGA0010574 AG AG GG GG AG AG AG AG AG GG GG AG GG AG AG GG GG AA AA
ALGA0010577 AA AA AA AA AA AC AA AA AA AA AA AA AA AA AA AA AA AA AA
ALGA0010578 CC CC CC CC AC  CC CC CC CC CC CC CC CC CC CC CC CC CC
ALGA0010581 AA AA AA AA AG AG AA AA AA AA AA AG AG AG AG AG AG AA AA
ALGA0010595 AA AA AA AA AA AG AA AA AA AA AA AA AG AG AG AA AA AA AA
ALGA0010600 AG AA AA GG GG  AA AA AA AG AG AG AG AG AG AG GG AA AA
ALGA0010606 AG AA AA AA AA AG AG AA AA AA AA AG AG AG AG AA AG AA AA
ALGA0010607 AG AA AA AA GG GG AA AA AA AA AA AA AA AA AA AG AG AA AA
ALGA0010622 AG AA AA AA GG AG AA AA AA AA AA AA AA AA AG AG AG AA AA
ALGA0010645 GG GG GG GG GG GG GG GG GG GG GG GG GG GG AG GG GG GG GG
ALGA0010663 AA AA AA AA AA AG AA AA AA AA AA AA AA AA AA AA AA  AA
ALGA0010673 AC CC CC AC CC AC AC AC CC AC AC AC AC AA AA CC AA AC CC
ALGA0010677 AG AA AG AG GG AG AG AA AG AG AG AA AG AA AA AG AA AA AA
ALGA0010683                   
ALGA0010688 CC CC CC CC CC CC CC CC CC CC CC CC CC CC CC CC CC CC CC
ALGA0010740 GG AG AG AG GG AG GG AG AG AG AG AG GG GG GG AG AG GG AA
ALGA0010777 AA AA AA AA AA AG AA AG AA AA AA AG AA AA AA AA AA AA AA
ALGA0010783 CC CC CC CC CC CC CC CC CC CC CC CC CC CC CC CC CC CC CC
ALGA0010786 GG GG GG AG GG AG GG GG GG AG GG GG GG GG GG GG AG GG GG
ALGA0010788 GG AG GG AA GG AG GG AG GG AA GG AG GG GG GG AG AG GG GG
ALGA0010800 AA AA AA AA AA AG AA AG AA AA AA AG AA AA AA AA AA AA AA
ALGA0010804 AA AA AA AG AA AA AA AG AA AG AA AG AA AA AA AA AG AA AA
ALGA0010815 AG GG AG GG AA  AG AG AG GG AA AG AG GG GG AA AG AG GG
ALGA0010817 AG GG AG GG GG GG GG AG AG GG AG AG AG GG GG AG GG AG GG
ALGA0010839 AG GG AG GG AG GG GG AG AG GG AG AG AG GG GG GG GG GG GG
ALGA0010844 AG AG AG AG AG AG AG AG AA AG AG AG AA AG AG AA AG AG AG
ALGA0010898 AG AG AG AG AG AA AA AA AG GG AG AA AG AA AA AA AA AG AA
ALGA0010901 AG AG AG AG GG GG GG GG AG AA AG GG AG GG GG GG GG AG GG
ALGA0010903 GG AG AG AG GG GG GG GG AG AA AG GG AG GG GG GG GG AG GG
ALGA0010911 AA AC AA AA AC AC AC AC AC AA AC AC AA AA AA AA AA AA AA
ALGA0010913 AA AG AA AG AG AG GG GG AG AA AG GG AA AA AA AA GG AG AG
ALGA0010917 AG AG AG AG GG GG GG GG AG AA AG GG AG GG GG GG GG AG GG
ALGA0010918 AG AG AG AG AG GG GG GG AG AA AG GG AG GG GG GG GG AG GG
ALGA0010930 AA AG GG GG GG GG AA AG AG GG AG AG GG GG GG GG AG GG AG
ALGA0010933 AA AG AG AG AG AA AA AA AG GG AG AA AG AA AA AA AA  AA
ALGA0010937 AG AG AG AG AG AA AA AA AG GG AG AA AG AA AA AA AA AG AA
ALGA0010946 AA GG AA AG AG AA AA AA AA AG AA AA AA AA AA AA AA AA AA
ALGA0010985 AG GG GG AG AG  GG GG AG GG GG GG AG AG AG AA AG  AA
ALGA0010988 AG AG GG AG GG GG GG GG AG GG GG GG GG GG GG AG AG  AA
ALGA0010989 GG GG AA GG AG AG GG AG AA AG AG AG AA AA AA AA GG AA AG
ALGA0011017 AA AA AG AA AA AA AG GG AG AA AA GG AA AA AA AA AG AA AA
ALGA0011020 AA AA AG AA AA AA AA AG AA AA AA GG AA AA AA AA AG AA AA
ALGA0011033                   
ALGA0011044                   
ALGA0011062 CC AC AC AC AC  CC AA CC CC CC AA AC CC CC CC CC AC CC
ALGA0011073 GG GG GG GG GG GG AG GG AG AG AG GG GG AG GG GG AG AG GG
ALGA0011076 GG GG GG GG GG GG AG GG AG AG AG GG GG AG GG GG AG AG GG
ALGA0011079 GG AG AG AG AG  AG AA AA AG AG AA AG AG GG GG AG AG GG
ALGA0011084 AA AG AG AG AG  AG GG GG AG AG GG AG AG AA AA AG AG AA
ALGA0011086 AA AG AG AG AG  AG GG GG AG AG GG AG AG AA AA AG AG AA
ALGA0011094 GG AG AG AG AG  GG AA AG GG GG AA AG GG GG GG GG GG GG
ALGA0011111 CC CC CC AC AC AC AC CC AA AA AA CC AC AA AC AC AA AA CC
ALGA0011117 AA AG AG GG GG  AA GG AA AG AG GG GG AG AG AG AG AG AA
ALGA0011125 GG GG GG AG AG AG GG GG GG AG AG GG AG AG AG AG AG AG GG
ALGA0011126 AG GG GG AG GG  GG GG AG GG AG GG GG GG AG AG AG GG AG
ALGA0011136 AA AC AC AC AC  AA AC AA AC AC AC AC AC AA AA AA AA AA
ALGA0011137 AG AG AG AG AG AA AA AG AG AG AG AG AG AG AA AA AA AA AA
ALGA0011142 GG AA AG AG AG AG AA AA GG AA AG AA AG GG GG AG AG AA AG
ALGA0011145 AA GG AG AG GG AG GG GG AA GG AG GG GG AG AA AG AG GG AG
ALGA0011163 AA AA AA AA AA AA AA AA AA AA AA AA AA AA AA AA AA AA AA
ALGA0011254 CC  CC CC CC CC AC CC AA AC AC AC AC CC CC CC AC CC CC
ALGA0011255 AA AA AA AA AA AA AA AA GG AG AG AG AG AA AA AA AG AA AA
ALGA0011264 AG AG AG AG AG AG AG AG GG AG AG AG AG AG AG AG AG AG AG
ALGA0011327 AA CC AC AC AA AC AC AC AA CC AC AC AC AC AC AA AA CC CC
ALGA0011337 AA AA AA AA AA AA AA AA AA AA AA AA AA AA AA AA AA AA AA
ALGA0011357 AG AA AA AA AG GG AA AA GG AG AA AA AG GG GG AG GG AG GG
ALGA0011362 AG AG AA AA GG  AA AG AA GG AA AA AG GG GG AG AG  GG
ALGA0011377 GG GG AG AA GG AG GG AG GG GG AG AG GG GG GG GG GG GG AG
ALGA0011389 GG GG GG GG GG GG GG GG GG GG GG GG GG GG GG GG GG AG GG
ALGA0011405 AC AC AA AA AC CC AC AA CC AC AA AC AC CC CC AC CC CC CC
ALGA0011440 GG GG GG GG GG GG GG GG GG GG GG GG GG GG GG GG GG GG GG
ALGA0011460 GG AG AG GG GG  AG AG AG AG AG GG AG GG GG GG AG GG GG
ALGA0011480 AC CC CC CC CC CC CC CC CC CC CC CC CC CC CC CC CC CC CC
ALGA0011482 AC AA AC AA AC CC AA AC AC AC CC AC CC CC CC CC CC AC CC
ALGA0011510 GG GG AG GG AG  AG GG AG GG AG GG AG GG GG AG AG GG GG
ALGA0011516 GG AA AA AG AG AG AA AA AA AA AA AA AG AG GG AG AG AG AG
ALGA0011527 AG GG GG GG GG GG GG GG GG GG GG GG GG GG GG GG GG GG GG
ALGA0011531 AG GG GG GG GG GG GG GG GG GG GG GG GG GG GG GG GG GG GG
ALGA0011534 AA GG GG AG GG GG GG GG GG GG GG GG GG GG GG GG AG GG GG
ALGA0011566 AG AG AG AA AA AA AG AA AA AA AA AA AA AA AA AA AG AA AA
ALGA0011600  GG AG AG AA AG AG GG GG AG AG GG AA AA AA AA AA  AG
ALGA0011623 AA AA AA AA AA AA AA AA AA AA AA AA AA AA AA AA AA AA AA
ALGA0011643 AG AA AA AA AA  AA AA AA AA AA AA AA AA AG AA AA AG AA
ALGA0011652 AG GG AG AA AA  AA AG AG AG AA AG AA AG AG AA AG GG AA
ALGA0011662 GG GG GG GG GG GG GG GG GG GG GG GG GG GG GG GG AG AG GG
ALGA0011706 AG AA AA AA AA AA AA AA AA AG AA AA AA AA AG AA AG GG AA
ALGA0011728 AG GG GG GG GG GG GG GG AG AG GG GG GG GG GG GG AG AA GG
ALGA0011760 AA AA AG AA AA AA AA AA AA AA GG AG AG AA AG AG AA AG AA
ALGA0011764 AA AA AA AA AA AA AA AA AA AA AA AA AA AA AA AA AA AA AA
ALGA0011778 AA AA AG AG AA AA AA AA AA AG AG AA AG AG AA AG AA AA AA
ALGA0011791 AA AG AG AG AG AA AG AA AG AG GG GG AG AG AG AG AG GG AA
ALGA0011799 AG AG GG AG AG AG AA AG AA AG GG AG GG GG GG GG AA AG AG
ALGA0011827 AG GG GG GG GG AG GG GG GG GG GG GG GG GG GG GG AG GG AG
ALGA0011841                   
ALGA0011846 AG AG AA GG AG AG GG AG GG GG AA AG AA AG AG AA AG GG AG
ALGA0011851 GG GG GG AG AG  AA AG AG GG GG GG GG GG GG GG AG GG GG
ALGA0011855 AG AG GG GG AG AG AA AG AA AG GG AG GG GG AG GG AA AA AG
ALGA0011859 AA CC CC AC AC AC CC CC CC AC CC CC AC AC AC AC AC CC AC
ALGA0011860 GG AA AA AA GG GG GG AG GG AG AG AG AG GG GG AG GG GG GG
ALGA0011875 GG AA AA AG GG GG GG AG GG GG AG AA AG GG GG AG GG GG GG
ALGA0011877 AA AA AA AG AG  GG AG GG AG AA AG  AG AG AA AG AG AA
ALGA0011881 GG GG GG GG AG  AA AG AA AG GG GG GG AG AG GG AG AG GG
ALGA0011897 AA GG GG AA AA AA AA AG AA AA AG GG AG AA AA AG AA AA AA
ALGA0011900 AG AA AA AA GG AG GG AG GG AG AA AA AG GG GG AG GG AG AG
ALGA0011914 AG GG GG GG AA AG AA AG AA AG GG GG AG AA AA AG AA AG AG
ALGA0011927 AG AA AA GG AA AG AA AG GG GG AA AA AA AA AA AA AA AA AA
ALGA0011938 AG AA AA AG GG AG GG AG GG GG AA AA AG GG GG AG GG AG AG
ALGA0011949                   
ALGA0011966                   
ALGA0011976 AA AA AA AA AA AA AA AA AA AA AA AA AA AA AA AA AA AA AA
ALGA0011978 AG GG AG AA AA AG AA GG AG AA AG GG AG AA AA AG AG AA AA
ALGA0012002                   
ALGA0012022 AC AA AC CC CC AC AC AA AC AC AC AA AC CC CC AC AC AA AC
ALGA0012032 AG AA AG AG AA AG AA AA AA AG AG AA AA AA AA AA AA AG AA
ALGA0012034 AG GG AG AG GG AG GG GG GG AG AG GG GG GG GG GG GG AG GG
ALGA0012049 AG GG AG AG GG AG GG GG GG AG AG GG GG GG GG GG GG AG GG
ALGA0012073 AG AG AG AG GG  AG AG AG GG AG AG AG AG AG AG GG AG GG
ALGA0012094 AG GG AG GG AA AG AG AA AG AG AG AA AA AA AA AA AA AA AA
ALGA0012112 AA AA AA AA AA AA AA AA AA AA AA AA AA AA AA AA AA AA AA
ALGA0012129                   
ALGA0012135 GG GG AG GG AG  AG AG AG GG AG GG GG GG GG GG GG AG GG
ALGA0012152 GG AA AG GG AG AG GG AG GG GG AG AA AA AG AG AA AG GG AG
ALGA0012169 AA AA AA AA AG AG AA AA AA AG AA AG AG AG AG AG AG AG AG
ALGA0012182 CC CC AC CC CC AC CC CC CC CC AC CC CC CC CC CC CC CC CC
ALGA0012184 GG GG GG AA GG GG GG GG AG AG GG GG GG GG GG GG GG GG GG
ALGA0012186                   
ALGA0012192 AA AA AG AA AA AG AA AA AA AG AG AA AA AA AA AA AA AA AA
ALGA0012199 AA AA AG AA GG  AG AG AG AG AG AG AG AG AG AG AA AG AG
ALGA0012211 CC CC CC CC AC AC CC CC CC CC CC CC AC AC AC AC CC CC AC
ALGA0012217 GG GG AA GG GG  GG GG GG AG AA GG AG GG GG AG GG GG GG
ALGA0012230 AG GG AG AG AG  AG GG GG AG AG GG AG AG AG AG AG GG AG
ALGA0012236 AG AG AA AG GG AG GG AG GG AG AA GG AG AG AG AG GG GG AG
ALGA0012246                   
ALGA0012279 AC AC AA AC AC AC AC AC AA AA AA AC AA AA AA AA AC AC AA
ALGA0012286 AA AG AA AA AA  AA GG AG AA AA AA AG AG AG AA AG AA AG
ALGA0012299 GG AG GG GG GG AG GG AG GG GG GG GG AG GG GG GG AG GG AG
ALGA0012311 AG AA AA GG AA AG GG AG GG AG AA AA AA AA AA AA AA AG AG
ALGA0012321 AA AA AA AA AA AA AA AG AG AA AA AA AA AA AA AA AA AA AA
ALGA0012322 AT TT TT AT AT AT TT TT AT AT TT AT TT AT AT TT AT TT AT
ALGA0012326 AG GG GG AG GG  GG AG AA AG GG AG GG AG AG GG AG GG GG
ALGA0012333 AA AG GG AA GG AG AG AG GG AG GG GG GG AG AG GG AG GG AG
ALGA0012337 AG GG GG AA GG AG GG GG GG AG GG GG GG AG AG GG AG GG AG
ALGA0012353                   
ALGA0012364 AA AA AA AA AA AA AA AA AA AA AA AA AA AA AA AA AA AA AA
ALGA0012365 AG GG AA AA GG AG GG GG AG AA AA AG AA GG GG AG AA AG AG
ALGA0012381 AA AG AA AA AG AG AA AA AA AA AA AG AA AG AG AG AA AA AG
ALGA0012383 AA AG AA AA AG AG AG AA AA AA AA AG AA AG AG AG AA AA AG
ALGA0012393 AG AG GG AG AG AG AG GG GG GG GG AG GG AG AG AG AG GG AG
ALGA0012398 AG AG GG GG GG  AA GG GG GG GG AG GG GG GG GG GG GG GG
ALGA0012402 AG AA AG AG AG AG AG AA AA AA AG AA AG GG GG AG GG AG GG
ALGA0012412 GG AA AG AG AG AG AG AG AG AA AG AA AG GG GG AG GG GG AG
ALGA0012413 GG GG AG GG GG GG GG GG AG AG AG AG AG GG GG AG GG GG GG
ALGA0012414 AA CC AC AC AA AC AC CC CC CC AC CC AC AA AA AC AA AC AC
ALGA0012415 AA AG AA AA AA AA AG AA AA AA AA AG AA AA AA AA AA AA AG
ALGA0012418                   
ALGA0012424 GG AG AA GG GG AG AG GG AG AG AA AA AA GG GG AG AG AG AA
ALGA0012425 GG GG GG GG GG  AG GG GG GG GG GG GG GG GG GG GG GG AG
ALGA0012431 AA AA AG AA AA AG AG AA AA AA AG AA AG AA AA AA AG AG GG
ALGA0012445 AA AA AC AA AC AC AA AA AC AC AC AC AC CC CC CC AA AA AA
ALGA0012456 GG GG GG AG GG GG GG GG GG GG GG AG GG AG AG GG GG GG GG
ALGA0012462 AA GG AA AG AG  AG AG AA AG AA AG AA AG AG AG AA AA AG
ALGA0012467 AA AA AA AA AA AA AA AA AA AA AA AG AA AG AG AA AA AA AA
ALGA0012476 GG AG GG GG GG  GG GG GG GG GG AA GG AG AG GG GG GG AG
ALGA0012479 AA GG AA AG AG  AG AG AA AG AA GG AA GG GG AG AA AA AG
ALGA0012481 AA AA AA AG AA AA AA AA AA AA AA AA AA AG AG AA AA AA AA
ALGA0012489 AA GG AG AG AG AG AG AG AG GG AG AG AG GG GG GG AA AA AA
ALGA0012496                   
ALGA0012504 CC AC CC CC AC AC CC AC CC CC CC AC CC AA AA AC CC CC CC
ALGA0012515 GG AG AG GG AG AG GG AG AG AG AG GG AG AA AA AA GG GG GG
ALGA0012526 AA AA AA AA AA  AA AA AA AA AA AA AC AA AA AA AC AA AA
ALGA0012535 AA AA AA AA AA AA AA AA AA AA AA AA AA AA AA AA AA AA AA
ALGA0012548 AG AG AG AA AG AA  AG  AA AG AG AA AA AA AA AG AG 
ALGA0012549 AG AG AG AA GG AG AG AG AA AA AG AG AA GG GG AG AG AA GG
ALGA0012559 AA AA AG AG AA AG AG AG AG AG AA AA AG AA AA AA AG AG AA
ALGA0012561 CC CG CG CC CC  CG CG GG CG CG CG GG CC CC CG CG CG CC
ALGA0012570 AA AC AA AC AA AC AA AA AC CC AC AC AC AA AA AC AA AA AA
ALGA0012571 AA AA AA AG AA AG AA AA AA AG AA AG AA AG AG AA AA AA AG
ALGA0012581 CC AC CC AC CC AC CC CC AC AA AC AC AC CC CC AC CC CC CC
ALGA0012590 AA AA AA AG AA AG AA AA AG GG AG AA AG AA AA AG AA AA AA
ALGA0012597 AA AA AA AA AA AA AA AA AA AA AA AA AA AA AA AA AA AA AA
ALGA0012604 AA AG AA AA AG AG AA AG AA AA AA AG AA GG GG AG AA AA AG
ALGA0012611 GG AG GG GG AG AG GG AG AG AG AG AG AG AA AA AA GG GG GG
ALGA0012618 AG GG AG GG AG  AG GG GG GG AG GG GG GG GG GG AG GG AA
ALGA0012631 AG AG AG AA GG AG GG AA AG AG GG GG AG GG GG GG AG AA GG
ALGA0012634 AA AA AA AA AG  AG AA AA AA AA AA AA AG AG AG AA AA AA
ALGA0012637 GG AG AG GG GG  GG AG AA AG AG AG AG AG AG AG GG AG GG
ALGA0012638 AA AC AC AC AA AC AA AC CC CC AC AC AC AA AA AC AA AC AA
ALGA0012642 AA AG AA AG AA AG AA AA AA AA AA AG AA AA AA AA AA AA AA
ALGA0012643 AG AG GG AG GG GG GG AG GG GG GG GG AG GG GG GG AG AG AG
ALGA0012664 CC AC AC AC CC AC CC AC AA CC CC AC CC CC CC CC CC AC AC
ALGA0012677 AA AA AG AG AA AA AA AG AG AA AA AA AA AA AA AA AA AG AA
ALGA0012684 CC CC CC CC CC CC CC CC CC CC CC CC CC CC CC CC CC CC CC
ALGA0012725 AA AA AG AG GG AG AG AG AG AA AA AA AA AG AG AG AA AG AG
ALGA0012728 CC CC CC CC CC CC CC CC CC CC CC CC CC CC CC CC CC CC AC
ALGA0012733 GG GG GG GG GG GG GG GG GG GG GG GG GG GG GG GG GG GG GG
ALGA0012736 AA AA AA AG AA  AA AA AA AA AA AG AA AA AA AA AG AA AG
ALGA0012743 AA AG AA AA GG AG AG AA AG AG AG GG AG GG GG GG AA AA AA
ALGA0012754 AA AG AG AG GG  AG AG GG AG AG AG AG GG GG GG AG AG AG
ALGA0012760 GG AG AG GG AG AG AG AG AA GG GG AG GG AG AG AG GG AG GG
ALGA0012764 GG AG AG AG AG AG GG AG AA GG AG AG AA AA AA AA AG AG GG
ALGA0012772 CC CC AC AC AA AC AC AC AC CC AC AC AA AC AC AA CC CC AA
ALGA0012781 AA AG AG AA GG AG AG AG GG AA AG AG GG GG GG GG AA AA GG
ALGA0012784 AA AG AG AG GG AG AG AG GG AG AG AG GG GG GG GG AA AG AG
ALGA0012786 AA AC AC CC CC  AC AC CC AC AC AC CC CC CC CC AC CC AC
ALGA0012798 AG AG AA AG AA AG AA AA AG AA AA AG AA AA AA AA AA AG AG
ALGA0012816 AG AG AA AG AA AG AA AA AG AA AA AG AA AA AA AA AA AG AA
ALGA0012822 AG AG AA AG AA AG AA AA AG AA AA AG AA AA AA AA AA AG AA
ALGA0012826 AA AA AA AA AA AA AA AA AA AA AG AG AG AA AA AG AA AA AA
ALGA0012829 AG AG AA AG AA AG AA AA AG AA AG GG AG AA AA AG AA AG AA
ALGA0012838 AA AA AG AG GG AG AG AG AG AG AA AG AA GG GG AG AG AA GG
ALGA0012842 AG AG GG AG GG AG GG GG AG GG GG AG GG GG GG GG GG AA GG
ALGA0012849 GG GG AG AA GG  GG GG AG AG GG GG AG GG GG GG AG AG GG
ALGA0012850 CC AC AC AA CC AC CC CC AA AC CC AC CC CC CC CC CC AC CC
ALGA0012852 GG GG AG AG GG GG GG GG AG AG GG GG GG GG GG GG GG GG GG
ALGA0012853 CC CC CC CC CC CC CC CC CC CC CC CC CC CC CC CC CC CC CC
ALGA0012854 AA AA AA AA AA AA AA AA AA AA AA AA AA AA AA AA AA AA AA
ALGA0012861 AG AG GG AG AG AG GG AG AG GG GG AA AG AG AG GG AG AA AG
ALGA0012863 GG GG GG GG AG AG AG GG GG GG GG GG GG AG AG AG GG GG AG
ALGA0012867 AG AA AA AA GG AG AG AG AA AA AA AG AA GG GG AG AG AG AG
ALGA0012868 AG GG GG GG AG GG GG GG GG GG GG AG GG AG AG GG GG AG AG
ALGA0012870 GG GG GG GG GG  GG AG GG GG GG GG GG GG GG GG AG GG GG
ALGA0012873 AC AC AA AC CC AC AC AA AC AA AC CC CC CC CC CC AA CC AC
ALGA0012880 AT AT AA AA AT  AA AA AT AA AA TT AA AT AT AA AA AT AT
ALGA0012886 GG GG AG AG GG  GG GG AG AG GG GG GG GG GG GG AG GG GG
ALGA0012888 CC CC CC CC CC CC CC CC CC CC CC CC CC CC CC CC CC CC CC
ALGA0012891 AG AA AA AA AG AA AA AA AA AA AA AG AA AG AG AA AA AG AG
ALGA0012895 AA AA AG AG AG AG AG AA AG AG AA AA AA AG AG AG AG AA AA
ALGA0012897 AA AG AA AA AA  AA AG AA AG GG AA GG AA AA AG AA AA AG
ALGA0012905 AA AC AA AC AA AC AA AC AC AA AA AC AA AA AA AA AC AC AA
ALGA0012906 GG AA GG AG AG AA AG AA AG AG AA AG AA AG AG AA AG AG AG
ALGA0012908 AG AG AA AA GG  AG AG AG AA AG GG GG GG GG GG AG AG AG
ALGA0012911 AC AA AA AA CC AC AC AA AA AA AC AC CC CC CC CC AC AC AC
ALGA0012914 AG GG AG GG GG GG AG GG GG GG GG GG GG GG GG GG AG GG GG
ALGA0012917 AC CC CC CC AC CC CC CC CC CC CC AC CC AC AC CC AC AC AC
ALGA0012925 AA AG AA AG AG AG AG AG AG AA AA AG AA AG AG AG AA AG AA
ALGA0012928 GG AG AG AA AG AG AG AG AA AG GG AG GG AG AG AG GG AG GG
ALGA0012930 GG AG GG AG AG AG AG AG AG GG GG AG GG AG AG AG GG AG GG
ALGA0012931 CC CC CC CC CC CC CC CC CC CC CC CC CC CC CC CC CC CC CC
ALGA0012940 AA AA AT AT AA AA AA AA AT AT AA AA AA AA AA AA AA AA AA
ALGA0012943 GG GG AG AA GG GG GG GG AG AG GG GG GG GG GG GG GG AG GG
ALGA0012945 CC CC CC CC CC CC CC CC CC CC CC CC CC CC CC CC CC CC CC
ALGA0012949 CC CC AC AC CC CC CC CC AC AC CC CC CC CC CC CC CC CC CC
ALGA0012951 AA AG AG GG AA AG AG AG GG AG AA AG AA AA AA AA AA AG AA
ALGA0012954 AG GG AA AG AG  AG GG AG AG AG AG AA AG AG AG AA GG AA
ALGA0012959 GG GG GG GG GG GG GG GG GG GG GG GG GG GG GG GG GG GG GG
ALGA0012960 AA AA AA AA AA AA AA AA AA AA AA AA AA AA AA AA AA AA AA
ALGA0012962 GG AG GG AG AG  GG GG AG GG AG AA AA AG AG AA AG AG GG
ALGA0012964 GG AG GG GG AG  GG GG AG GG AG AA AA AG AG AA AG GG GG
ALGA0012966 AA AC AA AC AA AC AC AC AC AA AA AC AA AA AA AA AA AC AA
ALGA0012967 AA AG AA AG AA AG AG AG AG AA AA AG AA AA AA AA AA AG AA
ALGA0012970 CC CC CC CC CC CC CC CC CC CC CC CC CC CC CC CC CC CC CC
ALGA0012972 CC CC CC AC AC AC AC AC CC CC AC AC AA AC AC AA AC AC CC
ALGA0012975 AG AA AG AA AG AA AG AA AA AA AA AG AA AA AA AA AG AA AG
ALGA0012982 AA GG AA AG GG  AG GG AG AG AG AG AA AG AG AG AA AA AG
ALGA0012985 AA AC AA AC AA  AA AA AC AA AA AC AA AA AA AA AA AA AA
ALGA0012986 GG AG GG AG AG AG AG AG AG GG GG AG GG GG GG GG GG GG GG
ALGA0012988 AG AG GG GG GG AG GG AG GG AG AG GG AA GG GG AG AG AG AG
ALGA0012991 GG AG GG AG GG  AG AG AG GG GG AG GG GG GG GG GG GG GG
ALGA0012992 AA AA AG AG GG AG AA AA AA AA AA AG AA GG GG AG AA AA AG
ALGA0013000 GG GG GG GG AG  AG AG GG GG GG GG GG GG GG GG AG GG GG
ALGA0013002 AG GG AA AG AG AG AG AG AG AG AG AG AA AG AG AA GG AA AG
ALGA0013006 GG GG GG AG GG GG GG GG GG GG GG GG GG GG GG GG GG GG GG
ALGA0013009 AG AA GG GG AG AG AA AA GG AG AG GG GG AA AA AG AG GG AG
ALGA0013012 AG AA AG AA AA  AA AA AA AA AA AG GG AA AA AG AG AG AG
ALGA0013015 CC CC CC CC CC CC CC CC CC CC CC CC CC CC CC CC CC CC CC
ALGA0013017 GG GG GG GG GG GG GG GG GG GG GG GG GG GG GG GG GG GG GG
ALGA0013018 AA AA AA AA AA AA AG AG AA AA AA AA AA AA AA AA AA AA AA
ALGA0013021 GG GG GG GG GG GG GG GG GG GG GG GG GG GG GG GG GG GG GG
ALGA0013025 AA AG AA AG AG AG AG AG AG AA AA AG AA AA AA AA AA AA AA
ALGA0013027 CC CC CC CC CC CC CC CC CC CC CC CC CC CC CC CC CC CC CC
ALGA0013030 AA AA CC AC AA  AA AA AC AC AC AC CC AA AA AC AC AC AC
ALGA0013031 AA AA GG AG AA  AA AA AG AG AG AG GG AA AA AG AG AG AG
ALGA0013037 AA AG AA AG AG AG AG AG AG AA AA AG AA AA AA AA AA AA AA
ALGA0013038 GG AG GG GG AG AG AG AG AG GG GG AG GG GG GG GG GG GG GG
ALGA0013042 AG AG AG AG AG AG AA AG AG GG GG AA AA AG AG AG AA GG AG
ALGA0013045 GG AG GG GG GG AG GG GG AG GG GG AG GG GG GG GG GG GG GG
ALGA0013060 GG GG GG GG AG GG GG GG GG GG GG GG GG GG GG GG GG GG GG
ALGA0013067                   
ALGA0013068 AA AG AG GG AG AG AG AG GG AG AG AG AA AA AA AA AA AG AA
ALGA0013070 AA AG AG GG AG AG AA AA GG AG AG AG AA AA AA AA AA AG AA
ALGA0013074 GG AG AG AA AG AG AG AG AA AG AG AG GG GG GG GG GG AG GG
ALGA0013075 GG GG GG GG GG GG GG GG GG GG GG GG GG GG GG GG GG GG GG
ALGA0013078 CC CC CC CC CC CC CC CC CC CC CC CC CC CC CC CC CC CC CC
ALGA0013079 GG GG GG AG GG GG AG AG GG GG GG GG GG GG GG GG GG GG GG
ALGA0013080 AA AA AG AG AA  AA AA AG AG AG AA AA AA AA AA AG AG AA
ALGA0013086 GG GG GG AG AG GG AG AG GG GG GG GG GG GG GG GG GG GG GG
ALGA0013094 CC CC CC CC CC CC CC CC CC CC CC CC CC CC CC CC CC CC CC
ALGA0013098 AG AG AA AG AG AG AG GG AA AG AG AA AG AG AG GG AA AG AG
ALGA0013102 AC AA CC AC AA  AC AA AC AC AC AC AC AC AC AA CC AC AC
ALGA0013104 GG GG GG GG GG GG AG AG GG GG GG GG GG GG GG GG GG GG GG
ALGA0013106 AA AG AA AG AG  AG AG AG AA AA AG AA AA AA AA AA AA AA
ALGA0013107 AG AG AA AG AG AG AG AG AG AA AA AG AG AA AA AG AA AG AA
ALGA0013110 CC AC CC AC AC AC AC AC AC CC CC AC CC CC CC CC CC CC CC
ALGA0013116 CC AC CC AC AC AC AC AC AC CC CC AC CC CC CC CC CC CC CC
ALGA0013122 AG AG GG AG AG AG AG  AG GG GG AG GG GG GG GG GG AG GG
ALGA0013128 AG AG AG AG GG AG GG GG AA AG AG AG GG GG GG GG GG AA GG
ALGA0013132 GG AG GG AG AA AG AG AG AG AG AG AG GG AG AG AG GG GG AG
ALGA0013135 GG GG GG GG AG  GG GG GG GG GG GG GG AA AA AG GG GG GG
ALGA0013140 CC CC AC AC AC AC CC CC AC AA AA CC CC AC AC AC CC AC AC
ALGA0013141 AA AA AA AG AG AA AG AG AA AG AG AA AA AA AA AA AA AA AG
ALGA0013152 AC AA AC CC AA  AA AA AC CC CC AA AA AC AC AA AC CC AC
ALGA0013154 AA AG AA AG AG AG AG AG AG AA AA AG AA AA AA AA AA AA AA
ALGA0013155 CC CC CC CC CC CC CC CC CC CC CC CC CC CC CC CC CC CC CC
ALGA0013156 GG GG GG AG AG GG AG AG GG GG GG GG GG GG GG GG GG GG GG
ALGA0013180 AG AG AG GG AA AG AA AA GG GG GG AG AA AG AG AA AG GG AA
ALGA0013196 AA AA AA AA AC AA AA AC AA AA AA AA AA AA AA AA AA AA AA
ALGA0013197 CC CC CC CC CC CC CC CC CC CC CC CC CC CC CC CC CC CC CC
ALGA0013201 AA AG AA AG AG AG AA AG AG AA AA AG AA AG AG AG AA AA AA
ALGA0013202 AA AG AA AG AG AG AA AA AG AA AA AG AA AG AG AG AA AA AA
ALGA0013217 AA AG AA AG AA AG AA AA AG AA AA AG AA AA AA AA AA AA AA
ALGA0013223 AA AA AA AG AG AG AA AA AA AG AG AA AA AG AG AG AA AA AA
ALGA0013255 AG GG AG AG AG  AG GG AG AG AG AG GG AG AG GG AG AA AA
ALGA0013257 AG AG AG GG AG AG AG AG GG GG GG GG AA AG AG AA AG GG GG
ALGA0013265 GG GG AG AG GG GG GG GG AG AG AG GG GG GG GG GG GG AG GG
ALGA0013281 GG GG GG GG GG GG GG GG GG GG GG GG GG GG GG GG GG GG GG
ALGA0013290                   
ALGA0013300 AG AG AG GG AG AG AA AG GG AG AG GG AA AG AG AG AA GG AG
ALGA0013322 AG GG GG GG AG AG GG GG GG GG GG AG GG AG AG AG GG AG GG
ALGA0013323 AG AG AG GG AG AG AG AG GG AG AG GG AA AG AG AG AA GG AA
ALGA0013338 AG AG AG AG AA AA AG AA AG AA AA AG GG AA AA AG AG AA AG
ALGA0013348 AA AG AA AA AA AG AA AG AA AA AA AA AA AA AA AA AG AA AG
ALGA0013352 AG GG AG GG GG GG AG GG GG GG GG GG AA GG GG AG AG GG GG
ALGA0013363 AG GG AG GG GG GG AG GG GG GG GG GG AA GG GG AG AG GG AG
ALGA0013389 GG AG AG AG AG GG AG AG AA AG AG AG GG GG GG GG GG AG GG
ALGA0013423 CC CC CC CC CC CC CC CC CC CC CC CC CC CC CC CC CC CC AC
ALGA0013427 AA AA AA AA AA AA AA AA AA AA AA AA AA AA AA AA AA AA AA
ALGA0013428 AG AA GG AG AG AA GG AG AG AG AG AA GG AA AA AG AG AG AG
ALGA0013433 AG GG AG GG GG GG AG GG GG AG AG GG AA GG GG AG AG GG GG
ALGA0013438 AA AG AA AG AA AA AA AA AG AA AA AG AA AA AA AA AA AA AA
ALGA0013444 AG AA GG AG AG AA GG AG AG GG GG AA GG AA AA AG AG AG AA
ALGA0013460 AG GG AG GG GG GG AG GG GG AG AG GG AA GG GG AG AG GG GG
ALGA0013492 AG AG AA AA AA AG AA AG AA AA AA AG AA AA AA AA AG AG GG
ALGA0013493 AG GG AG AG AG AG AG GG GG AG AG GG AA AG AG AA AG GG GG
ALGA0013495 AA AG AA AA AG AG AA AA AG AA AA AG AA AG AG AG AA AA AA
ALGA0013506 AC AC AA AA AA AC AA AC AA AA AA AC AA AA AA AA AC AC CC
ALGA0013525 GG GG AG AG AA AG AG AG AG AG AG GG GG AG AG AG GG AG GG
ALGA0013529 AC AC AA AA AA AC AA AC AA AA AA AC AC AA AA AA AC AC CC
ALGA0013534 AA AA AA AA AA AG AA AA AA AA AA AA AA AA AA AA AA AA AG
ALGA0013538                   
ALGA0013541                   
ALGA0013549 AC AC CC CC CC AC CC AC CC CC CC CC AC AC AC CC AC AC AC
ALGA0013555                   
ALGA0013564 CC AC AC AC AC AC AC AC AA AC AC AC CC CC CC CC CC AC AA
ALGA0013578                   
ALGA0013585 GG GG AG AA AA AG AG AG GG AA AG AG AG AG AG AA GG AG GG
ALGA0013592 AG AG AG AA AA AG AG AG AA AG AG AG GG AG AG AG GG AA AG
ALGA0013595 AA AA AA AA AA AA AA AA AA AA AA AA AA AA AA AA AA AA AA
ALGA0013597 GG GG GG GG AG AG GG AG GG GG GG GG GG GG GG GG GG AG AG
ALGA0013598 AG AG AG AA AA AG AG AG AA AG AG AG GG AG AG AG GG AA AG
ALGA0013605 AG AG AG GG GG AG AG AA GG AG AG AG AA AG AG AG AA AG AG
ALGA0013618 AG AG AG AG GG AG AA AA GG AA AG AG AA AG AG AG AA AG AG
ALGA0013626 AG AG AA GG AG AG AG AA AG AG AA GG AA AG AG AG AA AG AA
ALGA0013632 AG AG AG GG AG AG GG GG AA GG AG AA GG AG AG AG GG AG GG
ALGA0013635 GG GG GG GG GG GG GG GG GG GG GG GG GG GG GG GG GG GG GG
ALGA0013636 GG CG CG CC CC CG CG GG CC CG CG CG GG CG CG CG GG GG CG
ALGA0013642 AC AC AC CC CC AC AC AA CC AC AC AC AA CC CC AC AA AC AC
ALGA0013646 AG AG AA AG AG AG AA AA AG AA AA AG AA AA AA AA AA AG AG
ALGA0013650 AG AG AA GG AG AG AG AA AG AG AA AG AG AG AG AA AA AG GG
ALGA0013658 AC AC AC AA AC AC AC CC AA AC AC AC CC AC AC AC CC AC CC
ALGA0013662 AG AG AG GG GG AG AG AA GG AG AG AG AG AG AG AG AA AG GG
ALGA0013667 AG AA GG AG GG AG AA AA AG AG GG AG GG GG GG GG AA AG AG
ALGA0013668 GG AG AA GG AG AG GG GG AA AG AA AA AA AA AA AA GG GG GG
ALGA0013687 AG AG GG AG AA AG AG AA GG GG GG AG AG AA AA AG AA AG AG
ALGA0013690 AG AG GG GG GG AG GG GG AG GG GG AG AG GG GG AG GG AG AG
ALGA0013695 AG AA AA AG AA AG AA AA AA AA AA AA AG AA AA AG AA AG AG
ALGA0013696 AG AG AA AG AA AG AA AA AG AA AA AG AG AG AG AG AA AG AG
ALGA0013699 GG GG GG GG GG GG GG GG GG GG GG GG GG GG GG GG GG GG GG
ALGA0013702 GG GG AA AG GG AG AG GG AG AA AA AG GG GG GG GG GG GG AG
ALGA0013708 GG GG GG GG GG GG GG GG GG GG GG GG GG AG AG GG GG GG GG
ALGA0013712 AG AG AA GG AA AA AG AA AG AG AA AG AG AG AG AG AA AG AA
ALGA0013718 AC AC CC AA CC CC AC CC AC AC CC AC AC AC AC AC CC AC CC
ALGA0013721 AG AG AG GG AA AG AG AA GG GG GG AG AA AG AG AG AA AG AG
ALGA0013724 AA AA AA AA AA AA AA AA AA AA AA AA AA AA AA AA AA AA AA
ALGA0013726 AG AG AG GG AA AG AG AA GG GG GG AG AA AG AG AG AA AG AG
ALGA0013737 CC CC CC AC CC CC AC CC CC AC CC CC CC CC CC CC CC CC CC
ALGA0013743 GG AG AG GG GG AG GG AG GG AG AG GG AA GG GG GG AG GG AG
ALGA0013747 GG GG GG GG GG GG GG GG GG GG GG GG GG GG GG GG GG GG GG
ALGA0013757 CC CC CC CC CC CC CC CC CC CC CC CC CC CC CC CC CC CC CC
ALGA0013760 AC AC AC AA AA AC AC AC AA AC AC AA AC AA AA AA CC AA AC
ALGA0013761 AC AC AC CC AC AC AC AA CC AC AC AC AC CC CC CC AA AC AC
ALGA0013764 AG AG AG GG AG AG AG AA GG AG AG GG AG GG GG GG AA AG AG
ALGA0013767 GG GG GG GG AG AG GG GG GG GG GG GG GG AA AA AG GG GG AG
ALGA0013770 GG GG AG GG AG AG GG GG AG GG AG AG GG AA AA AG GG GG AG
ALGA0013771 AA AA AA AA AA AA AA AA AA AA AA AA AA AA AA AA AA AA AA
ALGA0013799 AG AG AG AG AG GG AG GG AG AG GG GG GG AG GG GG AG AG GG
ALGA0013804 CC CC CC CC CC CC CC CC CC CC CC CC CC CC CC CC CC CC CC
ALGA0013806 AA AA AA AA AA AA AA AA AA AA AA AA AA AA AA AA AA AA AA
ALGA0013808 AC AC AC CC AA AC AC AA CC AC AC AC AC AC AC AC AA AC AC
ALGA0013811 GG GG GG GG GG GG GG GG GG GG GG GG GG GG GG GG GG GG GG
ALGA0013817 GG GG AG GG GG GG GG GG AG GG AG GG GG GG GG GG GG GG GG
ALGA0013819 CC CC CC CC CC AC CC CC CC CC CC CC CC AC AC CC CC CC AC
ALGA0013886 CC CC CC CC CC CC CC CC CC CC CC CC CC CC CC CC CC CC CC
ALGA0013895 GG GG GG GG GG GG GG GG GG GG GG GG GG GG GG GG GG GG GG
ALGA0013913                   
ALGA0013914 GG GG AA GG GG GG GG GG AG AG AA GG GG GG GG GG GG GG GG
ALGA0013916 AG AG AA GG AA AA AG AA AG AG AA AG AG AA AA AG AA AG AA
ALGA0013926 AC AC AA CC AA AC AC AA AC AC AA CC AC AC AC AC AA AC AC
ALGA0013946 GG GG AA GG GG GG GG GG AG AG AA GG GG GG GG GG GG GG GG
ALGA0013947 AA AA AA AA AA  AA AA AA AA AA AA AA AC AC AA AA AA AC
ALGA0013950 AG AG AA GG AA AA AG AA AG AG AA AG AG AA AA AG AA AG AA
ALGA0013954 AG AG AA GG AA AA AG AA AG AG AA AG AG AA AA AG AA AG AA
ALGA0013961 AG AG GG GG AA AA AG AA GG GG GG GG AG AG AG AG AA  AA
ALGA0013963 GG GG AA GG GG GG GG GG AG AG AA AG GG GG GG GG GG GG GG
ALGA0013966 GG GG GG GG GG AG GG GG GG GG GG GG GG GG GG GG GG GG AG
ALGA0013970 AG AG AA GG AA AA AG AA AG AG AA AG AG AG AG AG AA AG AA
ALGA0013973 AC AC AA AC AA AC AA AA AC AA AA AC AC AC AC AC AA AC AC
ALGA0013976 CC CC CC CC CC AC CC CC CC CC CC CC CC CC CC CC CC CC AC
ALGA0013978 GG GG GG GG GG AG GG GG GG GG GG GG GG GG GG GG GG GG AG
ALGA0013980 CC CC CC CC CC  CC CC CC CC CC CC CC CC CC CC CC CC AC
ALGA0013993 AG GG GG AG GG GG AG GG GG AG GG GG AG GG GG AG GG AG GG
ALGA0013994 AA AA AA AA AA AA AA AA AA AA AA AA AA AA AA AA AA AA AA
ALGA0014011 AG AG GG GG GG  AG AG GG GG GG GG AA GG GG GG AA GG GG
ALGA0014021 AA AG AG AG AA AG AA AA AG AG AG AG AA AG AG AG AA AG GG
ALGA0014028 AG AG AG AA AA  AG AG AA AA AA AA GG AA AA AG GG AA AG
ALGA0014029 AG AG GG GG GG  AG AG GG GG GG GG AA GG GG GG AA GG GG
ALGA0014033 AG AG GG GG GG  AG AG GG GG GG GG AA GG GG GG AA GG GG
ALGA0014045 GG GG GG AG AG GG GG AG GG GG GG GG GG GG GG AG GG GG GG
ALGA0014052 AA AG AA AG AG AG AA AG AG AG AG AG AA AG AG AG AA AG AG
ALGA0014061 AG AG AA AA AG AG AG AG AG AA AA AG AA AG AG AG AG AA AG
ALGA0014068 AG AG AA AG GG AG AG AG AG AA AA AG AA GG GG GG AG AA AG
ALGA0014069 GG GG GG GG GG GG GG GG GG GG GG GG GG GG GG GG GG GG GG
ALGA0014072 AG GG AG AG GG GG GG GG GG AA AG AG GG GG GG AG GG AA AG
ALGA0014077 GG GG AG GG AG AG AG GG AG GG AG GG GG AG AG AA GG GG GG
ALGA0014085 AG AG AG GG GG  GG AG GG AG AG GG AA GG GG AG AG AA AG
ALGA0014087 GG AA AG AG AG AG GG AG AG AG AG AG AA AG AG AA AG AG AG
ALGA0014098 AA GG GG GG AG AG AG AG GG GG GG GG GG AG AG GG AG AG AG
ALGA0014105 AA AG GG AG AG  AG AA GG AA AG AG AA GG GG GG AA AA GG
ALGA0014110 AA AG AG AG AA  AG AA GG AA AG AG AA AA AA AG AA AA AA
ALGA0014115 AA AG AA GG AG AG AA AA AG AG AA AG AA GG GG GG AA AA AG
ALGA0014120 AG AG GG AG GG GG GG GG AG GG GG AG GG GG GG AG GG AG GG
ALGA0014121 AA AG AG GG AG  AG AA GG AG AG AG AA GG GG GG AA AA AG
ALGA0014130 GG AG AG GG GG  AG GG AA GG AG AG GG GG GG GG GG GG GG
ALGA0014165 AG AA AA AG AG AG AA AA AA AA AA AA AA AG AG GG AA AG AA
ALGA0014168                   
ALGA0014189 AG GG AA AG GG AG AA GG AG AG AG GG GG AG AG GG AG GG AA
ALGA0014192 AG GG AA AG GG AG AA GG AG AG AG GG GG AG AG GG AG GG AA
ALGA0014193 AA AA AA AA AA AA AA AA AA AA AA AA AA AA AA AA AA AA AA
ALGA0014199 AC CC AA AC AC AC AA AC AC AA AA CC AC AC AC CC AC AC AA
ALGA0014200 AG GG AA AG AG AG AA AG AG AA AA GG AG AG AG GG AG AG AA
ALGA0014204 AG GG GG GG AG  AG AG GG GG GG GG AG GG GG GG AG GG AG
ALGA0014210 AG GG GG AG GG GG GG GG GG GG GG GG GG GG GG GG GG AG GG
ALGA0014211 AC AA AC AC AA AC CC AA AC CC CC AA AC AC AC AA AC AC CC
ALGA0014214 AG GG AG AG AG GG GG AG GG GG GG GG GG GG GG AG GG AG GG
ALGA0014229 GG AA AG GG AA AG GG AA AG AG AG AA AA AG AG AA AA AG GG
ALGA0014232 CC CC CC CC CC CC CC CC CC CC CC CC CC CC CC CC CC CC CC
ALGA0014235 AG AG AA AG AG  AA AA AG AA AA AG AA AG AG GG AA AG AA
ALGA0014249 AG AA AA AG AG AG AA AA AA AA AA AA AA AG AG GG AA AG AA
ALGA0014259 AG AG GG GG AG  AG AA GG GG GG AG AA GG GG GG AA GG AG
ALGA0014265 GG AA GG GG AG AG GG AG AG GG GG AA AG AG AG AA AG GG GG
ALGA0014269 GG GG AA AG AG AG AG AG AG AA AA GG GG AG AG GG GG AG AG
ALGA0014272 GG GG AA AG AG AG AG AG AG AA AA GG AG AG AG GG AG AG AG
ALGA0014284 GG AG GG GG AG GG AG AG AG GG GG AG GG GG GG GG GG GG GG
ALGA0014296 GG GG AG AG AG AG GG AG GG AG GG GG GG AG AG GG GG GG AG
ALGA0014297 AG AG AG AG AG AG  AG AG AA AG AG AG AG AG AG AG AG AA
ALGA0014301 AG AG AG AG GG GG AG AG AG GG AG AG AG GG GG GG AG AG GG
ALGA0014302 AG AA AG AG AA AG AG AA AA AG AA AA AG AG AG AA AG AA GG
ALGA0014305                   
ALGA0014308 GG GG AG AG AG AG GG AG GG AG GG GG GG AG AG GG GG GG AG
ALGA0014310 AA GG AA AA AG AG AA AG AG AG AG GG AG AG AG AG AG AG AA
ALGA0014314 AG GG GG GG AG GG AG AG GG GG GG GG AG GG GG GG AG GG AG
ALGA0014317 AG GG AG AG GG AG AG GG GG AG GG GG AG AG AG GG AG GG AA
ALGA0014325 AG AG AA AG AG AG AG GG AA AG AA AG GG AG AG AA GG AA GG
ALGA0014331 GG GG AG GG AG  GG AG GG GG GG GG GG GG GG AG GG GG GG
ALGA0014338                   
ALGA0014351 AG GG AG AG GG AG AG GG GG AG GG GG AG AG AG GG AG GG AA
ALGA0014352 AG GG AG AG AA AG AG AG AG AG AA AG GG AG AG AG GG AA GG
ALGA0014367 AG GG AG AA AA AG AG AG AG AA AA AG GG AA AA AA GG AA AG
ALGA0014373 GG GG GG GG AG GG GG AG GG GG GG AG GG GG GG AG GG GG GG
ALGA0014376 AG AA GG AA AG AG GG AA AG AA AG AA AG AG AG AG AG AA AG
ALGA0014389 AG GG GG AA GG AG GG GG GG AA AG GG GG AG AG GG GG AA AG
ALGA0014401 AG AG GG AA GG AG GG GG AG AA AG AA GG AG AG AG GG AA AG
ALGA0014403 AA AG AG AA GG AG AG AG GG AA AG AG AA AG AG GG AA AA AA
ALGA0014405 AC AC AA CC AA AC AA AA AC CC AC CC AA AC AC AC AA CC AC
ALGA0014408 AC CC CC AA CC AC CC CC CC AA AC CC CC AC AC CC CC AA AC
ALGA0014414 CC CC CC CC CC CC CC CC CC CC CC CC CC CC CC CC CC CC CC
ALGA0014416 AC AA AA CC AC AC AA AA AA CC AC AA AA CC CC AC AA CC AC
ALGA0014421 AC AC CC AA AC AC CC CC AC AA AC AA CC AA AA AA CC AA AC
ALGA0014423 AG GG GG AA AG AG GG GG GG AA AG GG GG AA AA AG GG AA AG
ALGA0014424 AG AG GG GG AG AG AG AA GG GG GG AG AA GG GG GG AA GG AG
ALGA0014425 AG AG GG GG AG AG AG AA GG GG GG GG AA GG GG GG AA GG AG
ALGA0014427 AG GG GG AA AG AG GG GG GG AA AG GG GG AA AA AG GG AA AG
ALGA0014431 AA AA AA AA AA AA AA AA AA AA AA AA AA AA AA AA AA AA AA
ALGA0014432 AG GG GG AA AG AG GG GG GG AA AG GG GG AA AA AA GG AA AG
ALGA0014440 AG AG GG GG GG AG AG AG GG GG GG GG  GG GG GG  GG AG
ALGA0014442 AG GG GG AA AG AG GG GG GG AA AG GG GG AA AA AG GG AA AG
ALGA0014448                   
ALGA0014451 AG AG AA GG AG AG AA AA AG GG AG AG AA GG GG GG AA GG AG
ALGA0014455 CC AC CC CC AC AC CC AA CC CC CC CC AC CC CC CC AC CC CC
ALGA0014457 AA AA AA AA AA AA AA AA AA AA AA AG AA AA AA AG AA AA AA
ALGA0014464 AC AC AA CC AC AC AA AA AC CC AC CC AA CC CC CC AA CC AC
ALGA0014466 AG AA AA GG AG AG AA AA AA GG AG AG AA GG GG AG AA GG AG
ALGA0014472 AC AA AA CC AC AC AA AA AA CC AC AC AA CC CC AC AA CC AC
ALGA0014480 AG AA AG GG AG AG AG AA AA GG AG AG AA GG GG GG AA GG AG
ALGA0014483 AG AG AG GG AG AG AG AA AG GG AG GG AA GG GG GG AA GG AG
ALGA0014485 AG GG GG AA AG AG GG GG GG AA AG AG GG AA AA AA GG AA AG
ALGA0014487 AG AG GG AA AG AG GG GG AG AA AG AG GG AA AA AA GG AA AG
ALGA0014489 AA AA AA AA AA AA AA AA AA AA AA AA AA AA AA AA AA AA AA
ALGA0014498                   
ALGA0014502 GG GG GG GG GG GG GG GG GG GG GG GG GG GG GG GG GG GG GG
ALGA0014503 AG AG AA GG AG AG AG AA AG GG AG GG AA GG GG GG AA GG AG
ALGA0014506 AG AG AA GG AG AG AG AA AG GG AG GG AA GG GG GG AA GG AG
ALGA0014510 AG GG GG AA AG AG AG GG GG AA AG GG GG AA AA AG GG AA AG
ALGA0014511 AG AG AA GG AG AG AG AA AG GG AG GG AA GG GG AG AA GG AG
ALGA0014515 AG GG AA GG AG  AG AG AG GG AG AG AG GG GG AG AG GG AG
ALGA0014516                   
ALGA0014521 AG GG GG AA AG AG AG GG GG AA AG AG GG AA AA AA GG AA AG
ALGA0014525 AG AG AA GG AG AG AG AA AG GG AG GG AA GG GG GG AA GG AG
ALGA0014533 CC CC CC CC CC CC CC CC CC CC CC CC CC CC CC CC CC CC CC
ALGA0014534 AG AG AG GG AG  AG AA AG GG AG GG AA GG GG GG AA GG AG
ALGA0014540 GG GG GG GG GG GG GG GG GG GG GG GG GG GG GG GG GG GG GG
ALGA0014542                   
ALGA0014545 AC AA AC CC CC AC AC AC AC CC CC AA AA CC CC AC AA CC AC
ALGA0014549 AG AG AG GG GG AG AG AG GG GG GG GG AA GG GG GG AA GG AG
ALGA0014551 GG AG AG GG GG AG GG AG GG GG GG GG AG GG GG GG AG GG GG
ALGA0014553 AG AG AG AA AA AG AG AG AA AA AA AA GG AA AA AA GG AA AG
ALGA0014563 AC AC AC CC CC AC AC AC CC CC CC CC AA CC CC CC AA CC AC
ALGA0014568 AC AC AC AA AA AC AC AC AA AA AA AA CC AA AA AA CC AA AC
ALGA0014573 AC AC AC CC CC AC AC AC CC CC CC CC AA CC CC AC AA CC AC
ALGA0014585 AG GG AG GG GG  AG GG GG GG GG GG AG GG GG GG AG GG AG
ALGA0014587 AG AG AG GG GG  AG AG GG GG GG GG AA GG GG GG AA GG AG
ALGA0014588 GG GG GG GG GG GG GG GG GG GG GG GG GG GG GG GG GG GG GG
ALGA0014591 AG AA AG GG GG  AG AG AG GG GG AA AA GG GG AG AA GG AG
ALGA0014598 AC AA AC CC CC  AC AC AC CC CC AA AA CC CC CC AA CC AC
ALGA0014601 AG GG AG AA AA AG AG AG AG AA AA AG GG AA AA AG GG AA AG
ALGA0014604 AG GG AG AA AA  AG AG AG AA AA AG GG AA AA AA GG AA AG
ALGA0014606 GG GG GG GG GG GG GG GG GG GG GG GG GG GG GG GG GG GG GG
ALGA0014607 AG AG GG GG GG  AG AG GG GG GG GG AA GG GG GG AA GG AG
ALGA0014610 AG GG AG AA AA  AG AG AG AA AA AG GG AA AA AA GG AA AG
ALGA0014616 AG GG AG AA AA  AG AG AG AA AA AG GG AA AA AA GG AA AG
ALGA0014617 AG AA AG GG GG  AG AG AG GG GG AG AA GG GG GG AA GG AG
ALGA0014619 AG  AG AA AA  AG AG AA AA AA AA GG AA AA AA GG AA AG
ALGA0014620 AG AG AG AG GG  AG AG GG GG GG GG AA GG GG GG AA GG AG
ALGA0014621 AA AG AA AA AA  AA AG AA AA AA AA AG AA AA AA AG AA AA
ALGA0014622 AC AC AC AC CC CC AC CC AC CC CC AC AC CC CC AC AC CC AC
ALGA0014623 AA AG AA AA AA  AA AG AA AA AA AA AG AA AA AA AG AA AA
ALGA0014625 AG AG AG AG GG GG AG GG AG GG GG AG AG GG GG GG AG GG AG
ALGA0014629 AC AA AC AC AA AA AC AA AA AA AA AA AC AA AA AA AC AA AC
ALGA0014640 AA AA AA AA AA AA AA AA AA AA AA AA AA AA AA AA AA AA AA
ALGA0014651 AA AA AA AG AA AA AA AA AA AA AA AA AA AA AA AA AA AA AA
ALGA0014658 AG AG GG AG GG GG  AG GG GG GG GG AA GG GG GG AA GG AG
ALGA0014661 AG AG GG AG GG  AG AG GG GG GG GG AA GG GG GG AA GG AG
ALGA0014668 AA AA AA AC AA AA AA AA AA AA AA AA AA AA AA AA AA AA AA
ALGA0014680 GG AG AG AA GG  GG AG GG AG GG AG AA AG AG GG AA GG GG
ALGA0014686 GG GG GG GG GG GG GG GG GG GG GG AG AG GG GG GG AG GG GG
ALGA0014688 AG GG AG GG AA  AG AG AG AG AA GG GG AG AG AG GG AA AG
ALGA0014689 GG  AG AG GG GG GG AG GG AG GG GG AG AG AG GG AG GG GG
ALGA0014696 AA AG AA AG AA AA AA AA AG AA AA AG AA AA AA AA AA AA AA
ALGA0014698 AG AA AG AA GG  AG AG AG AG GG AA AA AG AG AG AA GG AG
ALGA0014705 AG AA AG AA GG  AG AG GG AG GG AA AA AG AG AG AA GG AG
ALGA0014711 AG AG AA AG AA  AG AG AA AA AA AG GG AA AA AA GG AA AG
ALGA0014718 AG AA GG AG GG  AG AG AG GG GG AA AA GG GG AG AA GG AG
ALGA0014727 AA AG AG AG AA AA AA AA AG AG AA AG AG AG AG AA AG AA AA
ALGA0014731 CC CC CC CC CC CC CC CC CC CC CC CC CC CC CC CC CC CC CC
ALGA0014743 GG AG GG AG GG  GG AG GG GG GG GG AG GG GG GG AG GG GG
ALGA0014744 AA AA AA AG AA AA AA AA AA AA AA AG AA AA AA AA AA AA AA
ALGA0014750 GG GG AG AA GG GG GG GG GG AG GG GG AG AG AG AG AG GG GG
ALGA0014756 GG GG GG AG GG GG GG GG GG GG GG GG GG GG GG GG GG GG GG
ALGA0014758 AA AA AG AG AA AA AA AA AA AG AA AA AG AG AG AA AG AA AA
ALGA0014760 AG AG GG GG GG  AG AG GG GG GG AG AG GG GG GG AG GG AG
ALGA0014761 AA AG AG AG AA AA AA AA AG AG AA AG AG AG AG AA AG AA AA
ALGA0014763 AG GG AG GG AA  AG AG AG AG AA GG GG AG AG AG GG AA AG
ALGA0014764 AA AG AA AG AA  AA AG AA AA AA AA AG AA AA AA AG AA AA
ALGA0014768 AG AG GG AG GG  AG AG GG GG GG AG AG GG GG GG AG GG AG
ALGA0014769 AG AG AA AG AA  AG AG AA AA AA AG AG AA AA AG AG AA AG
ALGA0014776 AC CC CC AC CC CC AC CC CC CC CC CC CC CC CC CC CC CC AC
ALGA0014782 AG AG AA AA AA  AG AG AA AA AA AA AG AA AA AA AG AA AG
ALGA0014789 AG AA AG AA GG  AG AG AG AG GG AA AA AG AG AG AA GG AG
ALGA0014791 AG AA AG AA GG  AG AG AG AG GG AA AA AG AG AG AA GG AG
ALGA0014793 AG GG AG GG AA  AG AG AG AG AA GG GG AG AG AA GG AA AG
ALGA0014799 AA AA AA AA AA AA AA AA AA AA AA AA AA AA AA AA AA AA AA
ALGA0014805 CC AC CC AC CC CC CC AC CC CC CC AC AC CC CC AC AC CC CC
ALGA0014813 AG GG AG GG AA  AG AG AG AG AA GG GG AG AG AG GG AA AG
ALGA0014815 AG AG GG AG GG  AG AG GG GG GG AG AG GG GG GG AG GG AG
ALGA0014820 AG GG GG GG GG GG AG GG GG GG GG GG GG GG GG GG GG GG AG
ALGA0014821 AC CC AA AC AA  AC AC AC AA AA CC AC AA AA AC AC AA AC
ALGA0014822 AG AG AG AA GG  AG AG GG AG GG AG AA AG AG GG AA GG AG
ALGA0014828 GG GG GG AG GG GG GG GG GG GG GG GG GG GG GG GG GG GG GG
ALGA0014830 AG GG AA AG AA  AG AG AG AA AA GG AG AA AA AG AG AA AG
ALGA0014833 AC AA CC AC CC  AC AC AC CC CC AA AC CC CC AC AC CC AC
ALGA0014839 AG AA AA AA AA AA AG AA AA AA AA AA AA AA AA AA AA AA AG
ALGA0014842 AA AG AA AG AA  AA AG AA AA AA AG AG AA AA AA AG AA AA
ALGA0014862 AG AG AA GG AA  AG AG AA AG AA AG AG AG AG AG AG AA AG
ALGA0014868 AG GG AG AA GG GG AG GG GG AG GG AG AG AG AG GG AG GG AG
ALGA0014870 CC CC CC CC CC CC CC CC CC CC CC CC CC CC CC CC CC CC CC
ALGA0014875 AG GG AA GG AA  AG AG AG AG AA GG AG AG AG AG AG AA AG
ALGA0014881 AG AG AA GG AA  AG AG AA AG AA AG AG AG AG AA AG AA AG
ALGA0014882 AG AG AA GG AA  AG AG AA AG AA AG AG AG AG AA AG AA AG
ALGA0014885 AG AA GG AA GG  AG AG AG AG GG AA AG AG AG GG AG GG AG
ALGA0014887 AG GG AG GG AA  AG AG AG AG AA GG GG AG AG AA GG AA AG
ALGA0014897 AG AG AA GG AA  AG AG AA AG AA AG AG AG AG AA AG AA AG
ALGA0014902 AA AG AG AA AA  AA AG AA AA AA AG GG AA AA AA GG AA AA
ALGA0014905 AC CC CC AA CC CC AC CC CC AC CC CC CC AC AC CC CC CC AC
ALGA0014906 CG GG CC GG CC  CG CG  CG CC GG CG CG CG CC CG CC CG
ALGA0014907 AG AG AG GG AA  AG AG AA AG AA AG GG AG AG AA GG AA AG
ALGA0014911 AG AG AA GG AA  AG AG AA AG AA AG AG AG AG AA AG AA AG
ALGA0014922                   
ALGA0014924 AG GG GG GG GG GG AG GG GG GG GG GG GG GG GG GG GG GG AG
ALGA0014925 AC CC AC CC AA  AC AC  AC AA CC CC AC AC AA CC AA AC
ALGA0014927 AG AG GG AG GG  AG AG GG GG GG AG AG GG GG GG AG GG AG
ALGA0014928                   
ALGA0014936 AG AG AG AA GG  AG AG GG AG GG AG AA AG AG GG AA GG AG
ALGA0014938 GG GG AG GG GG GG GG GG GG GG GG GG AG GG GG GG AG GG GG
ALGA0014943 AG AG AG GG AA AA AG AA AG AG AA AG AG AG AG AA AG AA AG
ALGA0014944 AG AA GG AA GG  AG AG AG AG GG AA AG AG AG GG AG GG AG
ALGA0014948 AG GG AG GG AA  AG AG AG AG AA GG GG AG AG AA GG AA AG
ALGA0014953 AG AA AG AA GG  AG AG AG AG GG AA AA AG AG GG AA GG AG
ALGA0014956 AC AC AC AC AA AA AC AA AC AC AA AC AC AC AC AA AC AA AC
ALGA0014958 AA AA AA AA AA AA AA AA AA AA AA AA AA AA AA AA AA AA AA
ALGA0014960 AG GG GG AG GG GG AG GG GG AG GG GG GG AG AG GG GG GG AG
ALGA0014964 AG AG AA GG AA  AG AG AA AG AA AG AG AG AG AA AG AA AG
ALGA0014967 AA AA AA AG AA AA AA AA AA AG AA AA AA AG AG AA AA AA AA
ALGA0014972 AG AG AG AG AA AA AG AA AG AG AA AG AG AG AG AA AG AA AG
ALGA0014973 AG AG AA GG AA  AG AG AA AG AA AG AG AG AG AA AG AA AG
ALGA0014974                   
ALGA0014975                   
ALGA0014980 AC AC CC AA CC  AC AC CC AC CC AC AC AC AC CC AC CC AC
ALGA0014984 AG AG AA GG AA  AG AG AA AG AA AG AG AG AG AA AG AA AG
ALGA0014986 AG AG AA GG AA  AG AG AA AG AA AG AG AG AG AA AG AA AG
ALGA0014996 AG GG AA GG AA  AG AG AG AG AA GG AG AG AG AA AG AA AG
ALGA0014997 AG GG AA GG AA  AG AG AG AG AA GG AG AG AG AA AG AA AG
ALGA0015006 AG AG AA GG AA  AG AG AA AG AA AG AG AG AG AA AG AA AG
ALGA0015009 AG AA AG AA GG  AG AG AG AG GG AA AA AG AG GG AA GG AG
ALGA0015023 AG AG AG AA GG  AG AG GG AG GG AG AA AG AG GG AA GG AG
ALGA0015039 AA AC AA AC AA AA AA AA AC AC AA AC AA AC AC AA AA AA AA
ALGA0015040                   
ALGA0015049 CC CC CC CC CC CC CC CC CC CC CC CC CC CC CC CC CC CC CC
ALGA0015051 AC CC CC AA CC CC AC CC CC AC CC CC CC AC AC CC CC CC AC
ALGA0015056 GG GG GG GG AG AG AG GG GG GG GG GG GG AG AG AG GG GG GG
ALGA0015059 AG GG GG AA AG AG AA GG GG AG GG GG GG AA AA AG GG GG AG
ALGA0015064 AG AA AA GG AG AG GG AA AA AG AA AA AA GG GG AG AA AA AG
ALGA0015074 AG GG GG AA GG GG AG GG GG AG GG GG GG AG AG GG GG GG AG
ALGA0015085 AG AA GG AA GG GG AG AG AG AG GG AG AG AG AG GG AG GG AG
ALGA0015093 AC AC CC AA AC CC AA AC CC AC CC CC AC AA AA CC AC CC AC
ALGA0015097 AG AG AG GG GG AG GG GG AG AG AG AA AG GG GG AG AG AA AG
ALGA0015101 AG AG AG GG GG AG GG GG AG AG AG AA AG GG GG AG AG AA AG
ALGA0015117 AG AG AG AA AA AG AA AA AG AG AG GG AG AA AA AG AG GG AG
ALGA0015125                   
ALGA0015133 AC AC AC AC AC CC AC AA AC AC AC CC AC AC AC AC AC CC AC
ALGA0015141 AG AG GG GG GG GG GG GG AG AG AG AG GG GG GG GG GG AA GG
ALGA0015142 AA AA AA AA AC AC AC AA AA AA AA AA AA AC AC AA AA AA AA
ALGA0015144 GG AG AG AG GG GG GG AG GG AG GG GG AA AG AG AG AA GG GG
ALGA0015148 AC AC AC AC AC AA AA AC CC AC CC AC AA AA AA AA AA CC AA
ALGA0015157 AC AC AC CC CC AC CC CC AC AC AC AA AC CC CC AC AC AA AC
ALGA0015161 AA AA AA AA AA AG AA AA AA AA AA AG AA AA AA AA AA AA AA
ALGA0015164 AA AA AG AG AG AG AA AG AG AA AG AG AA AA AA AA AA AA AA
ALGA0015171 AG AA AA AA AG AG AG AA AA AA AA AA AA AG AG AA AA AA AG
ALGA0015178 AG AA AG AA AA AG AA AA AA AG AG AA AG AA AA AG AG GG AG
ALGA0015182 AG AG AG AA AA AG AA AA AG AG AG AG AG AA AA AG AG GG AG
ALGA0015188 AG AG AG GG GG AG GG GG AG AG AG AG AG GG GG AG AG AA AG
ALGA0015193 AG AG AG GG GG AG GG GG AG AG AG AG AG GG GG AA AG AA AG
ALGA0015194 CC CC CC CC CC CC CC CC CC CC CC CC CC CC CC CC CC CC CC
ALGA0015201 AG GG AG GG GG AG GG GG GG AG AG AG AG GG GG AA AG AA AG
ALGA0015229 AC AA AC AA AA  AA AA AA AA AA AA AA AA AA AC AA AC AC
ALGA0015239 GG GG AG GG GG AG GG GG GG AG AG AG GG GG GG AG GG AG AG
ALGA0015247 CC CC AC CC CC AC CC CC CC AC AC AC CC CC CC AC CC AC AC
ALGA0015265 AA AA AA AA AA AA AA  AA AA AA AA AA AA AA AA AA AA AA
ALGA0015269 AG AG AG GG AG AA GG GG AG GG GG AA GG AG AG AG GG  AA
ALGA0015273 AG AG AG GG GG AG GG GG AG AG AG AA GG GG GG AG GG AA GG
ALGA0015277                   
ALGA0015281 AG GG AG GG GG AG GG GG GG AG AG AG GG GG GG AG GG AG AG
ALGA0015299 CC CC CC CC CC CC CC CC CC CC CC CC CC CC CC CC CC CC CC
ALGA0015302 AC AC AC AA AA AA AC AA AC AA AA AC AA AA AA AC AA  AA
ALGA0015314 AC AC AC CC CC CC AC CC AC AC AC AC AC CC CC AA AC AA CC
ALGA0015316 GG GG AG AG AG GG GG AG AG GG AG GG GG GG GG GG GG GG GG
ALGA0015325 GG GG AA AG AA AG GG AG AG GG AG GG AG AG AG AG AG GG GG
ALGA0015329 AG GG AA AG AA AG GG AG AG GG AG GG AG AG AG AG AG AG GG
ALGA0015352 AG AG AA AG AG GG GG AG AA AG AA AG AG GG GG AG AG AA GG
ALGA0015356 AA AA AG AG AG AA AA AG AG AA AG AA AA AA AA AA AA AA AA
ALGA0015360 AG AG AG AG AG AG GG AG AA AG AA AG GG GG GG GG GG AA AG
ALGA0015365 AA AG AG AG AG AA AA AG GG AG GG AG AA AA AA AA AA AG AA
ALGA0015367 GG AG AG AG AG AG GG GG AG GG GG AG AG AG AG AG AG GG GG
ALGA0015371 AA AA AA AG AG AG AA AA AA AA AA AA AA AG AG AA AA AA AA
ALGA0015378 AG GG GG AG GG AG AA GG GG AG GG AG GG AG AG AG GG GG AA
ALGA0015393 AA CC AC AC AC AC AC CC AC AA AA AC CC AC AC AC CC AA AA
ALGA0015416 AA AA AA AG AA AA AA AA AA AA AA AA AA AA AA AA AA AA AA
ALGA0015433 AA AG AG AG AG AG AG AG AA AA AA AA AG AG AG AA AG AA AA
ALGA0015441 AG AG AG GG AG  AG AG AA AG AA AA GG GG GG AG GG AG AG
ALGA0015445 GG AG AG AG AG AG AG AG GG GG GG GG AA AG AG AG AA GG GG
ALGA0015446 AA AA AA AA AA AA GG AA AA AA AA AA AG AA AA AG AG AA AA
ALGA0015452 GG AG AA AG AA AG AG AG AG AG AA GG AG AG AG AG AG AG GG
ALGA0015457 CC AC AC AC AC AC AA AC CC CC CC CC AA AC AC AC AA CC CC
ALGA0015465 GG GG GG GG AG AG AG GG GG GG GG GG GG AG AG GG GG GG GG
ALGA0015469 GG AA AG AG AG AG AA AA AG GG GG AG AG AG AG GG AG GG GG
ALGA0015484 AA AG AG AG AG AG GG AG GG GG GG AG AG AG AG GG AG AG AG
ALGA0015500 CC CC AA AA AC  AA CC AC AA AA AC AC AC AC AA AC CC CC
ALGA0015504 AG AG GG GG GG  GG AG GG GG GG GG AG GG GG GG AG AG GG
ALGA0015515 AG GG AA AG AA  AG GG AG AG AA AG AG AG AG AA AG AG AA
ALGA0015536 GG AG AG AA AG AG AG GG GG AA AG GG GG AA AA GG GG GG AG
ALGA0015543 CC CG CG CC CG CC CC CG GG CC CG CG CG CC CC GG CG CG CC
ALGA0015546 CC AC AC CC AC  AC AA AA CC AC AC AA AC AC AA AA AC CC
ALGA0015551                   
ALGA0015558 AG AG AG AG AG AG AG AG GG AG AG GG AG AG AG GG AG GG AG
ALGA0015560 AA AA AA AG AG AG AA AA AA AG AA AA AA AG AG AA AA AA AG
ALGA0015562 CC CC AC AC CC AC CC CC AC AC AC CC AC AC AC AA AC AC AC
ALGA0015564 CC AC AA AC CC  AC AC AA CC AC AC AC CC CC AA AC AC CC
ALGA0015585 GG GG AG GG GG  GG AG AG GG AG GG AG GG GG GG AG AG GG
ALGA0015586 AG AG AA AA GG AG AA AA AA AG AG AG AA AG AG AA AA AG AA
ALGA0015589 AG AG GG GG AA AG GG GG GG AG AG AG AG AG AG AA AG AG GG
ALGA0015591 AG AG GG GG AA AG AG GG GG AG AG AG AG AG AG AA AG AG GG
ALGA0015616 AA AG AA AA AA AA AA AG AG AA AA AG AA AA AA AA AA AG AA
ALGA0015625 GG GG GG GG GG CG GG CG GG GG GG GG CG GG GG GG CG CG GG
ALGA0015638 GG AG GG GG GG  GG AA AG GG GG AG AA GG GG AA AA GG GG
ALGA0015640 AA AA AA AA AA AG AA AG AA AA AA AA GG AA AA GG GG AA AA
ALGA0015656 AG AG GG GG GG AG AG AA AG GG AG AA AA GG GG AA AA AG GG
ALGA0015662 GG AG GG GG GG AG GG AA AG GG AG AG AA GG GG AA AA GG GG
ALGA0015663 AA AG AA AA AA AG AA GG AG AA AG AG GG AA AA GG GG AA AA
ALGA0015667 CC CC CC CC CC CC CC CC CC CC CC CC CC CC CC CC CC CC CC
ALGA0015670 GG GG GG GG GG GG GG GG GG GG GG GG GG GG GG GG GG GG GG
ALGA0015672 CC AA CC CC CC AC CC AA AC AC AA AC AA CC CC AA AA CC AC
ALGA0015676 CC CC CC CC CC CC CC CC CC CC CC CC CC CC CC CC CC CC CC
ALGA0015678 GG AA GG GG GG AG GG AG AG AG AG AG AG GG GG AA AG GG AG
ALGA0015685 AG AA AG AG GG AG AG AA AG AG AA AG AA GG GG AA AA AG AA
ALGA0015690 GG AA AA AG AG AG AG AA AA AG AA AG AA GG GG AA AA AG AG
ALGA0015696 AA GG AA AA AA AG AA AG AG AG AG AG AG AA AA GG AG AA AG
ALGA0015699 GG AG GG GG GG GG GG AG AG GG GG AG GG GG GG GG GG GG GG
ALGA0015705 CC AA CC CC CC  CC AA AC AC AA AC AA CC CC AA AA CC AC
ALGA0015707 GG AA AG AA AG  GG AA AA AA AA AG AA AG AG AG AA AG AG
ALGA0015717 GG AG GG AA GG AG GG AG AG AG GG AG GG AG AG AG GG GG AG
ALGA0015721                   
ALGA0015724 GG AG GG AA GG AG GG AG AG AG GG AG GG AG AG GG GG GG AG
ALGA0015726 AA AG AA GG AA AG AA AG AG AG AA AG AA AG AG AA AA AA AG
ALGA0015731 CC AC CC AC CC  CC AC AC AC CC AC CC AC AC CC CC CC CC
ALGA0015739 AA AG AA AG AA AG AG AG AG AG AA GG AA AG AG AA AA AA AG
ALGA0015746 GG GG GG GG GG GG GG GG GG GG GG GG GG GG GG GG GG GG GG
ALGA0015748 AA AG AA AG AA AG AA AG AA AG GG AG GG AA AA AG GG AG AG
ALGA0015769                   
ALGA0015771 AG AG GG AA AG AG AG AG GG AA AA AG AA AA AA AA AA AG AG
ALGA0015785 AG GG AG GG GG  AA AG GG GG AG AG AG GG GG AG AA AA AG
ALGA0015816 AG GG GG AG AG AG GG AG AG GG GG AG GG AA AA GG GG GG AG
ALGA0015822 AG GG AG GG GG  AG AG GG AG AG AG AG GG GG AA AA GG AG
ALGA0015828 AG GG GG GG GG GG GG AG AG GG GG AG GG GG GG GG GG AG GG
ALGA0015833 AA AG AG AA AG AA AA AG GG AA AA AG AA AA AA AA AA AA AA
ALGA0015837 AG AA AA AA AA AG AG AA AA AA AA AA AA AA AA AA AA GG AG
ALGA0015840 GG AG AG AG GG AG GG GG GG AG AG AG AA GG GG AG AG GG AG
ALGA0015852 AG GG GG GG GG AG GG GG GG GG GG GG GG GG GG GG GG GG AG
ALGA0015865  AG AG AG AA AG AA AG  GG AG GG GG AA AA GG AG AA AG
ALGA0015866 AG GG GG GG GG AG GG AG GG AG GG AG GG GG GG AG GG GG GG
ALGA0015877  AG GG AG AG AG AA AA GG AA AA AG AG AA AA AG AG AA AG
ALGA0015900 AG AA AG AG AA AG AG AA AG AA AA AG AG AA AA GG AG AG GG
ALGA0015914 GG GG GG GG GG GG GG GG GG GG GG GG GG GG GG GG GG GG GG
ALGA0015925 GG AA AG GG AG AG AG AG AG AA AG AG AG GG GG AG GG AG AG
ALGA0015931 AG AA AA AA AA AG AG AA AA AA AA AA AA AA AA AG AA AG AG
ALGA0015933 GG GG GG GG GG GG GG GG GG GG GG GG GG GG GG GG GG GG GG
ALGA0015941 AG GG AG AG GG AG GG GG AG GG AG AG AG GG GG AG AG GG AA
ALGA0015954 CC AC CC CC CC CC CC CC CC AC CC CC AC CC CC AC CC CC CC
ALGA0015962 AG GG AA AG AA AG AG AA AA AG AA AA AG AG AG AA AA AG AG
ALGA0015971 CC CC CC CC CC CC CC CC CC CC CC CC CC CC CC CC CC CC CC
ALGA0015979 CC CC CC CC CC CC CC CC CC CC CC CC CC CC CC CC CC CC CC
ALGA0015985 AA GG AA AA AA AA AG AA AA AG AA AA AG AA AA AG AA AG AA
ALGA0015989 GG AG AA AG AG AG AG GG AA AG AG AG AA GG GG AG AG GG AA
ALGA0015991 GG GG GG GG AG AG GG AG GG GG AG GG GG AG AG GG AG AG GG
ALGA0015993 AA AG AA AA AA AG AG AA AA AA AA AA AA AA AA AG AA AG AG
ALGA0015997 AA CC AA AC AC AC AC AC AC AC AC AA AC CC CC AC AC CC AC
ALGA0016002 AA AG AG GG AG AG AA AG AG AG GG AG GG GG GG AG GG AG GG
ALGA0016007 AG AG AG AA GG AG AG GG GG AG AG AG AA AG AG AG AG GG AG
ALGA0016010 AA GG AG AG AG AA AA AA AG AG AA AA AG AG AG AA AA AG AA
ALGA0016016 AA AA AG AA AG AA AA AA AG AA AA AA AA AA AA AA AA AA AA
ALGA0016019 GG GG GG GG AG  GG AG AG GG AG GG GG AG AG GG AG AG GG
ALGA0016025 AA GG AA AG AA AG AG AG AA GG AA AG AG AG AG AA AA AG AG
ALGA0016038 GG AA GG AG GG GG GG AG GG AA GG AG AG AG AG GG GG AG GG
ALGA0016045 AG GG AG GG AG AG AG AG AG GG AA GG GG AG AG GG AG AG GG
ALGA0016053 AA GG AA AG AG AG AA GG AG GG AG AG AG GG GG AG AG GG AA
ALGA0016055 AC AA AC AA AC AC AC AA CC AA AA AA AA AC AC AA AA AA AC
ALGA0016059 AA CC AA AC AA AA AA AC AA CC AA AC AC AA AA AC AA AC AA
ALGA0016062 AA AA AA AA AA AG AA AA AA AA AA AA AA AA AA AG AA AA AG
ALGA0016065                   
ALGA0016067 GG GG GG AG AG AG GG AG GG GG AG AG AG AG AG AA AA AG AA
ALGA0016084                   
ALGA0016091                   
ALGA0016099 AG AG AG AG AG  AG AA GG AA AA AG AG AG AG GG AG AG GG
ALGA0016105 AG AG AG AG AG AG AG GG AA GG GG AG AG GG GG AA AG GG AA
ALGA0016123 GG GG GG GG GG GG GG GG GG GG GG GG GG GG GG GG GG GG GG
ALGA0016137 AG AG AG GG GG AG AG GG GG GG AG GG GG GG GG GG GG GG GG
ALGA0016139 GG GG GG AG AG AG AG AG GG GG AG AG AG AA AA AA AA AG AA
ALGA0016149 AG GG AG AG AA AG AG AG AG GG AG AG AG AA AA AA AA AG AA
ALGA0016154 AG AA AG AG GG AG AG AG AG AA AG AA AG GG GG GG GG AG GG
ALGA0016156 AG AA AG AG GG AG AG AG AG AA AG AA AG GG GG GG GG AG GG
ALGA0016159 AG GG AG AG AA AG AG AG AG GG AG GG AG AA AA AA AA AG AA
ALGA0016162 AA AC AA AC AA AA AA AC AC CC AA CC AC AA AA AA AA AC AA
ALGA0016182 AG AA AG AA GG AG AG AG GG AA AG AG AG GG GG GG GG GG GG
ALGA0016190 AC AA AC AA CC  AC AC AC AA AC AA AC CC CC CC CC AC CC
ALGA0016191 AG GG AG GG AA AG GG GG AG GG GG GG GG AA AG AG GG GG AG
ALGA0016206 AG AA AG AG AA AG AG AA AG AA AG AA AA AA AA AG AA AG AG
ALGA0016212 AG AG AG AG AA AG AG AG AG AA GG AG AG AA AG GG GG GG GG
ALGA0016219 AG AG AG AG AA  AG AA AA AA AG AA AA AA AA AA AA AA AA
ALGA0016220 AG AG AG AG GG AG AG GG GG GG AG AG GG GG GG AG GG GG AG
ALGA0016221 GG AG GG AG GG GG AG AA GG AA AG AG AA GG AG AG AA AG AG
ALGA0016231 AG AG AG AG AA AG AG AA AG AA AG AG AA AA AA AG AA AG AG
ALGA0016232 AG AG AG AG GG  AG GG AG GG AG AG GG GG GG GG GG AG GG
ALGA0016247 AG AG AG AG AA AG AG AA AG AA AG AG AA AA AA AG AA AG AG
ALGA0016255 AG GG AG AG GG AG AG GG AG GG AG AG GG GG GG AG GG AG AG
ALGA0016267 AA AC AA AA AA AC AA AA AC AA AA AA AA AA AA AC AA AC AC
ALGA0016284 AA GG AA AG AG AG AG GG AG GG AG AG GG AG GG GG GG GG GG
ALGA0016289 GG AG GG GG AG  GG GG GG GG GG GG GG GG GG AG GG GG AG
ALGA0016329 AA AG AA AA AG  AA AA AG AA AG AA AG AA AG AG GG AA AG
ALGA0016343 AA AC AA AA AC  AC AA AC AA AA AA AA AA AA AA AA AA AA
ALGA0016362 GG AA AA AA AG AG AG AG AA AG AA AA AA AG AA AA AA AG AA
ALGA0016369                   
ALGA0016372 AA CC AC CC AC  AA AC AA AC AC CC AC AC AC AA AA AC AA
ALGA0016380 AC CC CC CC AC AC AC AC CC AC CC CC CC AC CC CC CC CC CC
ALGA0016393 AG AG AG AG GG GG AG AG AG AG GG AG AG AG AG GG GG AG GG
ALGA0016395 GG AG AA AA GG  AG GG AG AG AG AG AG GG GG GG GG AG GG
ALGA0016417 GG GG AG AG AG AA GG AA AG GG AA AA AG AG AG AA AA AG AA
ALGA0016424 AA AG AG AG GG  AA GG AG AA GG GG AG AG AG GG GG AG GG
ALGA0016445 AA AA AA AA AA AG AA AA AA AA AA AA AA AG AG AA AA AA AG
ALGA0016497 AA AA AA AA AA AG AA AA AA AA AA AA AA AA AA AG AA AA AG
ALGA0016512 AA AA AC AC AA AC AA AC AC AC CC AC AC AC CC AC CC AA CC
ALGA0016514  GG AG GG GG   GG AG GG GG GG GG GG GG GG GG  GG
ALGA0016515 AG GG AA AG GG AG AG AA AA GG AA AA AG AG AA AG AA AG AA
ALGA0016525 AG AA GG AG AA AG AG GG GG AG GG GG AG AG GG AG GG AG GG
ALGA0016529 AA AA AA AA AA AA AA AA AA AA AA AA AA AA AA AA AA AA AA
ALGA0016543 AG GG AG GG GG  AG GG AG AG GG GG GG GG GG GG GG AG GG
ALGA0016550 AG AG AG GG GG  AG GG AG AG GG GG GG GG GG GG GG AG GG
ALGA0016557 AG AG AG AA AA AA AG AA AG AG AA AA AA AA AA AA AA AG AA
ALGA0016561 AG AA AG AA AA  AG AA AG AA AA AA AA AA AA AA AA AG AA
ALGA0016565 AA AA AA AA AA AA AA AA AA AA AA AA AA AA AA AA AA AA AA
ALGA0016576 AG AG AG AA AG AG AG AG AG AG AA GG AA AG AG AG AA AG AA
ALGA0016578 AA AG AA AA AA  AA AA AA AG AA AA AA AA AA AA AA AA AA
ALGA0016592 CC CC CC CC CC  CC CC CC CC CC CC CC CC CC CC CC CC CC
ALGA0016593 CC CC CC CC CC CC CC CC CC CC CC CC CC CC CC CC CC CC CC
ALGA0016612 GG GG GG GG GG GG GG GG GG GG GG GG GG GG GG GG GG GG GG
ALGA0016619 CC CC AC CC CC  AC CC CC CC AC CC CC CC CC CC AC AC CC
ALGA0016623                   
ALGA0016633  AG GG AG   AG AG GG AG AG GG GG AG AG GG AG AA GG
ALGA0016635 AA AA AA AA AA  AA AG AG AA AA GG AA AA AA AA AA AA AA
ALGA0016645 AA AA CC AC CC CC AC CC AC AC CC AC AA CC AC AC AC AA AC
ALGA0016668 AA AA AA AA AA  AA AA AA AG AG AA AA AA AA AA AG AA AA
ALGA0016693 AA AA AG AA AA  AA AA AG AG AG AA AA AA AA AA AG AA AA
ALGA0016695 AA AA AA AA AA  AA AA AA AG AG AA AA AA AA AA AG AA AA
ALGA0016710                   
ALGA0016726 AG AG AG AA GG AG GG AG GG AA AA AG AA AG AA AG AG GG GG
ALGA0016736 GG GG AG GG GG GG GG GG AG GG GG GG GG GG GG GG GG GG GG
ALGA0016744 GG GG GG GG GG GG GG GG GG GG GG GG GG GG GG GG GG GG GG
ALGA0016753 AG AG AG GG AA AG AA AG AA GG GG AG GG AG GG AG AG AA AA
ALGA0016777 AG AG AG AA GG AG AG AG GG AA AG AG AA AG AA AG GG GG GG
ALGA0016788 AA AA AA AA AA AA AA AA AA AA AA AA AA AA AA AA AA AA AA
ALGA0016791 AC AC AC AA CC AC CC AC CC AA AC AC AA AC AA AC CC CC CC
ALGA0016809 AG GG GG GG AA AG AA AG AG GG GG AG AG AG GG AG AG GG AG
ALGA0016818 GG AG GG GG GG GG GG GG GG GG GG GG GG GG GG GG GG AG AG
ALGA0016825 AA AA AA AA AA AA AA AA AA AA AA AA AA AA AA AA AA AA AA
ALGA0016839 AG GG GG GG GG AG GG GG AG GG GG GG AG GG GG AG GG GG GG
ALGA0016849 GG AG GG GG AG GG GG AG GG GG GG AG GG GG GG GG GG AG AG
ALGA0016858 GG AG AG AA AA AG AG AA GG AA AG AA AG AG AG AG AG GG GG
ALGA0016865 AG AG AA AA AG AG GG AG AA AA AA AG AA AA AA AA AG GG GG
ALGA0016868 GG AG AG GG GG GG GG GG AG GG AG GG GG AG AG GG AG AA AG
ALGA0016883 AA AC AC CC CC AC CC CC AA CC AC CC AC AC AC AC AC AA AC
ALGA0016889 AA AG AG AA AA AA AA AA AG AA AG AA AA AG AG AA AG GG AG
ALGA0016895 AG AA AG AA AG AA AA AG AG AA AG AG AA AA AA AA AG AA AA
ALGA0016901 AA AC AA AA AA AA AA AA AA AA AA AA AA AC AC AA AA CC CC
ALGA0016905 AG AG AA AA AA AA AG AA AA AA AA AA AA AG AG AA AA GG AG
ALGA0016910 AA AG AG AA AA AG AG AA AG AA AG AA AA AG AG AA GG GG AG
ALGA0016913 GG AG AG GG AG GG GG AG AG GG AG AG GG AG AG GG AG AA AA
ALGA0016931 AA GG GG GG AG  GG AG AG GG AG AG AG GG GG AG AG GG AG
ALGA0016937 AA AG GG AG AA AA AA AA AG AA GG AA AA AG AG AA AG GG AG
ALGA0016948 AA AG AA AA AA AA AA AA AA AA AG AA AA AG AG AA AG GG AG
ALGA0016994 AA AA AA AG AA AG AA AA AA AG AA AA AA AG AG AG AA AA AG
ALGA0016998 AG GG AG GG AA GG AG AA GG GG AG AA AG AG AG AG GG  GG
ALGA0017005 AC AA AC AA CC AA AC CC AC AA AC CC AC AC AC AC AA CC AA
ALGA0017010                   
ALGA0017039 GG AG AA GG AA GG AG AA AG GG AA AG AA AG AG AG GG AG GG
ALGA0017050 AG AG AA AG GG AG AA GG AA AG AA AG AG GG GG GG AG AG AG
ALGA0017057 AG AG GG AA GG AG GG GG GG AA GG GG GG GG GG GG AG GG AG
ALGA0017059 AG AG GG AG AA AG GG AA GG AG GG AA AG AA AA AA AG  AG
ALGA0017063 AC AC CC AA CC AC CC AC CC AA CC CC CC AC AC AC AC AC AC
ALGA0017064 CC AC CC AA CC AC CC CC CC AA CC CC CC AC AC AC AC CC AC
ALGA0017071 AG GG AG GG GG AG AA AG GG GG AG GG GG GG GG GG AG AG GG
ALGA0017095 AG AA AG AG AG AG AG AA AA AG AG AA AG AG AG AG AA AG AG
ALGA0017114 AG GG AG GG AA  AG GG AG GG AG GG AG AG AG AG AG AG AG
ALGA0017120 AA AA AA AA AA AA AA AA AA AA AA AA AA AA AA AA AA AA AA
ALGA0017128 GG GG AG AG GG GG GG GG AG GG AG AG AG GG GG GG GG GG GG
ALGA0017131                   
ALGA0017157 AA CC CC CC AA AC AC CC CC AC CC CC AC AA AC AA AC CC AC
ALGA0017166 AG AG AG AG AA AA AG GG GG AA AG GG AG AG AG AA AA AG AG
ALGA0017169                   
ALGA0017188 GG GG GG GG GG GG GG GG GG GG GG GG GG GG GG GG GG GG GG
ALGA0017206 AG AG AG AG AG AG AG GG AG AG GG GG AG GG GG GG GG AA AG
ALGA0017209                   
ALGA0017217 AA AG AG AG AG AG AG AG AG AG GG GG AG GG GG AG GG AA AG
ALGA0017237 AA AG AG AA AA AA AA AG AG AA AG GG AA AG AG AA AA AA AA
ALGA0017245 AC AC AC AC AC AC AC AA AC AC AA AA AA AA AA AC AA CC AA
ALGA0017261 AG AG AG AG AG AG GG GG GG AG GG GG GG GG GG AG GG GG GG
ALGA0017286 CC CC AC CC AA AC CC CC CC CC CC CC AC CC CC AC AC CC CC
ALGA0017310 AG AA AA AA AG AG AG AG AA AA AA AA AG AA AA AG AA GG AG
ALGA0017312 AA AA AA AA AA AA AA AA AA AA AA AA AA AA AA AA AA AA AA
ALGA0017319 GG GG GG GG GG GG GG GG GG GG GG GG GG AG AG AG GG GG AG
ALGA0017327 GG GG GG GG AG AG GG GG GG GG GG GG AG GG GG GG GG GG GG
ALGA0017362 GG AG GG AG AA AG GG GG AG AG GG GG AG AG AG AA GG GG AG
ALGA0017370 GG GG AG GG GG GG AG GG GG AG GG GG GG GG GG GG GG GG GG
ALGA0017376 AA AG AA AG AG AG AA AA AG AG AA AA AG AG AG GG AA AA AG
ALGA0017394 AG AA AG AG AG AG AG AG AA AA GG AA AG AA AA AA GG AG AA
ALGA0017416 AG AA AG AG AG  AG AG AA AA GG AA AG AA AA AA GG AG AA
ALGA0017453 GG AG GG AG GG AG GG GG GG AG GG GG GG AG AG AG GG GG AG
ALGA0017462 GG GG GG GG GG GG GG GG GG GG GG GG GG AG AG AG GG GG AG
ALGA0017499 GG AA AG AG GG AG AG AG GG AA GG AA AG AG AG AG GG GG AA
ALGA0017502 AA GG AG AG AG AG GG AG GG GG AA GG AA AG AG GG AA AG GG
ALGA0017513                   
ALGA0017541 GG AG AG AG GG  GG GG GG AA GG GG AG GG GG GG GG GG GG
ALGA0017562 GG GG AG GG GG  AG GG GG AG GG AG GG GG GG GG GG GG GG
ALGA0017578 GG AG AG GG GG AG AG AG GG AG GG AA AG GG GG GG GG GG AG
ALGA0017591 AG GG AG AG GG GG GG GG GG GG AG GG GG GG GG GG AG GG GG
ALGA0017593 AA AA AG AA AG AG AG AG AA AG AG AG AG AG AG AG AG AA AG
ALGA0017611 AA AG AA AA GG AG AA GG AG AA AG AG AG AG AG GG AG AA GG
ALGA0017638 AA AA AA AA AA AA AA AA AA AA AA AA AA AA AA AA AA AA AA
ALGA0017664 AG AG GG GG AG AG AG AG AA GG GG AG GG AG AG AG GG AA AG
ALGA0017674 GG AG GG GG GG  AA AA AG GG AG AA GG AG AG AG AG AG AA
ALGA0017679 AA AG AG GG AG AG AA AG AA AG GG AG AG AG AG AG GG AA AG
ALGA0017689 AA AG GG AG AA  AA AG AA AA AG GG AG AA AA AA AG AA AG
ALGA0017693 AC AA AA AA AA AA AC AA AC AC AA AA AA AC AC AA AA CC AA
ALGA0017698 AG AA AG AA AA  AG AA AA AA AA AA AG AA AA AA AA AA AA
ALGA0017713 AA GG AG GG AG AG AG GG AG GG GG GG AG GG AG AG GG AG GG
ALGA0017715 AG GG AG GG GG  AG GG GG GG GG GG AG GG GG GG GG GG GG
ALGA0017719 GG AG AG AG GG GG GG AG GG GG AG AA GG GG GG GG AG GG AG
ALGA0017722 AG GG AG GG GG  AG GG GG GG GG GG AG GG GG GG GG GG GG
ALGA0017723 AG GG AG GG GG  AG GG GG GG GG GG AG GG GG GG GG GG GG
ALGA0017725 AA GG AG GG GG GG AA GG AG AG GG GG GG AG AG GG GG AA GG
ALGA0017726 GG GG GG GG AG AG AG GG AA AG GG GG GG AG GG AG GG AG GG
ALGA0017787 AA AA AG AA AG AG AA AA AG AG AA AA AA AG AA AG AA AA AA
ALGA0017790                   
ALGA0017798 AG   AA  AG AA  AG  AA  AG  AG  AA AG 
ALGA0017806 GG GG AG GG GG  AG GG AG GG GG GG GG GG GG GG AG AG GG
ALGA0017827 AA AC CC CC AA AC AC AC AC AC CC AC AC AC CC AC AC AC AC
ALGA0017853 GG AG GG GG AG AG GG AG AG AG GG AG GG AG GG AG GG AG AG
ALGA0017866 CC AC CC AC AC CC AC AC AC CC AC AC CC CC CC CC CC CC AC
ALGA0017868 CC CC CC CC CC CC CC CC CC CC CC CC CC CC CC CC CC CC CC
ALGA0017876 AG AA AG AG AG  AG AG AG AA AG AA AG AA AA AA AA AG AA
ALGA0017905 AG AG AG AG AA AG AA AG AG AA GG GG AG AG AG AG AG AG AG
ALGA0017911 AG AG GG AG AG AG AG AG GG AA GG GG AG AG AG AG AA AG AG
ALGA0017913 GG AG AG AG GG AG GG AG GG AA AG AG GG AG AG AG AA AG AG
ALGA0017916 AG AG AA AA AG  AG AA AG AG AA AG GG GG AG GG AA AG GG
ALGA0017926 GG GG AA GG AG GG AG GG AG GG AG AG GG GG AG GG GG GG GG
ALGA0017941 AG AG AG AG AG AG AG AG AA GG GG AG GG AA GG AG GG AG AA
ALGA0017946 AG AG AA AG AA AG AA AG AG AG AA AG AA GG AA AG AG AG GG
ALGA0017951 GG GG GG GG GG GG GG GG GG AG GG GG GG GG GG GG GG GG GG
ALGA0017952 AG GG AA GG AA  AA GG AG GG AA GG AA GG AA AG AG GG GG
ALGA0017963 AG GG AG GG AA AG AA GG AG AG AA GG AA AG AA AA GG GG AG
ALGA0017967 AG GG AG GG AA  AA GG AG GG AA GG AA GG AA AG GG GG GG
ALGA0017974 AA AA AG AA AA AG AA AA AG AG GG AG AG AG AA AG AA AA AA
ALGA0017983 GG GG GG GG GG AG GG GG AG AG AG AG GG AA GG AG AA AG AG
ALGA0017987 AG AG AA AG AG AG AG AG AA AG AG AA AG AA GG AA AG AG AA
ALGA0018003 AG AA AG AA AG  AG AG GG AG AG AG AA GG AG AG AA GG AG
ALGA0018006 AG AA GG AA AG  AG AG GG AG GG AA AG GG AG GG AA GG AG
ALGA0018016 AA AA AA AA AG AG AG AA AG AG AA AG AA AG AG AA AA AG AA
ALGA0018017 AG AA AA AA AG  AG AG GG AG AA AA AA GG AG AG AA GG AG
ALGA0018019 GG GG AG GG GG GG GG GG GG GG AA GG AG GG GG AG AG GG GG
ALGA0018021 AG AA AA AA AG  AG AG GG AG AA AG AA GG AG AG AA GG AG
ALGA0018025 GG GG GG GG AG GG AG GG AG AG GG GG GG GG GG GG GG AG GG
ALGA0018026 AG GG AG GG AG AG AG AG AA AG GG AG GG AG AG GG GG AA GG
ALGA0018033 AC AC CC AC AC  AC AC CC AC AC CC AC CC AC CC AC CC CC
ALGA0018038 AG AG AG AG GG  AG AG AA AG AG AA AG AA AG AA GG AA AA
ALGA0018040 AG AA AG AA AA  AG AG GG AG AG AG AG GG AG GG AA GG AG
ALGA0018053 AG GG AA AG GG AG AG AG AG AG AG GG AG AG AG AG GG AA GG
ALGA0018071 CC CC CC CC CC CC CC CC CC CC CC CC CC CC CC CC CC CC CC
ALGA0018075 AA AA AA AA AA AA AA AA AA AA AA AA AA AA AA AA AA AA AA
ALGA0018079 AG GG AG GG GG AG AG GG AA AG AG AG AG AG AG GG GG AA GG
ALGA0018083 AG AG GG AG AG AG AG AG GG AG AG GG AG AG AG AA GG GG AG
ALGA0018086 AA AA AA AA AG AA AA AA AA AA AA AA AA AA AA AA GG AA AA
ALGA0018096                   
ALGA0018104 AC AC CC AC AC AC AC AC AC AC AC AC AC AC AC AA CC CC AC
ALGA0018121 AG AG AA AG GG AG AG AG AA AG AG AA AG AG AG GG GG AA AG
ALGA0018136 AC AA AA AA CC AA AC AA AA AA AA AA AC AA AC AA CC AA AA
ALGA0018138 AG GG AG GG GG  GG AG AG AG AG GG AG GG AG GG GG AA GG
ALGA0018155 AA AG AA AG AA  AA GG AG AG AG AG AA GG AA GG AA AG AG
ALGA0018160 GG AG GG AG GG AG GG AA GG AG AG GG GG AG GG AA GG AG AG
ALGA0018174 AG GG GG GG AG  GG GG GG GG GG GG GG AG GG GG AA GG GG
ALGA0018199 GG GG AA AG GG  GG GG AG AG AG GG AG GG AG GG GG AG GG
ALGA0018202 AA AG GG GG AA AG AA AG AG GG GG AG AG AG AG GG AA AG AG
ALGA0018214 GG GG AA AG GG AG AG AG AA AG AG AG AG AG AG GG AG AA GG
ALGA0018219 GG GG AA AG GG AG AG GG AG AG AG AG AG AG AG GG AG AG GG
ALGA0018223 AA AG AA AG AA AG AA GG AG AG AG AG AA AG AA GG AG AG AG
ALGA0018228 AA AA AA AA AA AG AG AA AA AA AA AA AA AG AA AA AG AA AA
ALGA0018230 AA AA GG AG AA AG AG AG GG AG AG AG AG AG AA AA AG GG AA
ALGA0018260 AC CC AC AC AC AC AC CC AC CC CC CC CC AC CC CC CC CC CC
ALGA0018264 GG GG GG GG GG GG GG GG GG GG GG GG GG GG GG GG GG GG GG
ALGA0018288 AG AA AG AG AG AG AG AA AG AA AA AA AA AG AA AA AG AA AA
ALGA0018291 CC CC CC CC CC CC CC CC CC CC CC CC CC CC CC CC CC CC CC
ALGA0018294 AG GG AA AG AG AG AG AG AA AG AG AG AG AG GG GG AA AA GG
ALGA0018297 CC CC CC CC CC CC CC CC CC CC CC CC CC CC CC CC CC CC CC
ALGA0018302 AA AA AG AG AA AA AA AA AG AA AA AA AA AA AA AA GG AA AA
ALGA0018311 AG AA AG AG AG AG AG AG GG AA AA AG AA AG AA AA GG AG AA
ALGA0018313 GG GG GG GG GG GG GG GG GG GG GG GG GG GG GG GG GG GG GG
ALGA0018322 AG AA AA AA AG AA AG AA AA AA AA AA AA AA AA AA AA AA AA
ALGA0018331 AG GG GG GG AG GG AG AG AG GG GG AG GG GG GG GG GG AG GG
ALGA0018337                   
ALGA0018338 AG AA GG AG AG  AG AG GG AG AG AG AG AG AA AA AG GG AA
ALGA0018345 AG GG AG GG AG GG AG AG AG AG AG GG AG GG GG GG AG AA GG
ALGA0018346 AA AA AG AA AA AA AA AA AA AG AG AA AG AA AA AA AA AG AA
ALGA0018355 AG GG AA AG AG AG AG AG AA AG AG AG AG AG GG GG AG AA GG
ALGA0018363 AG AA GG AG AG AG AG AA AG AG AG AA AG AG AA AA AA AG AA
ALGA0018365 AC AA CC AC AC  AC AC CC AC AC AC AC AC AA AA AC CC AA
ALGA0018371 AA AA AG AG AA AG AA AG GG AA AA AG AA AG AA AA AG AG AA
ALGA0018376 AA AA AC AC AA AC AA AA AC AA AA AA AA AC AA AA AC AA AA
ALGA0018401 GG GG AG AG GG GG GG GG AG GG GG AG GG GG GG GG AG GG GG
ALGA0018413 GG AG AA AA AG AG AG AA AA AG AA AG AG AA AG AA AG AA AG
ALGA0018415 CC AC AC AA AC AC CC AC CC AC AA CC AC AA AC AA CC AC AC
ALGA0018417 AA AG GG GG AG GG AG GG GG AG GG AG AG GG AG GG AG GG GG
ALGA0018418 AC CC CC CC AC CC AC CC CC CC CC CC AC CC AC CC AC CC CC
ALGA0018424 AA AG GG GG AG GG AG GG GG AG GG AG AG GG AG GG AG GG GG
ALGA0018428 GG AG AG AA AG AA AG AA AG AG AA GG AG AA AG AA GG AA AA
ALGA0018430 AG GG GG GG GG GG GG GG GG GG GG GG GG GG GG GG GG GG GG
ALGA0018438 CC AC AC AA AC AA AC AC CC AC AA AC AC AA AC AA AC AC AA
ALGA0018446 AA CC AC CC AC CC AC CC AC AC CC CC AC CC AC CC AC CC CC
ALGA0018458 AG AG AG AA AA AG AG AG GG AG AA AG AA AA AA AA AA AG AG
ALGA0018461 AA AG AG GG AG GG AG GG AG AG GG AG AG GG AG GG AG GG GG
ALGA0018467 AA AG GG GG AG AG AA AG AG GG GG AG AG GG AG GG AG AG AG
ALGA0018472 AA AC CC CC AC AC AA AC AC CC CC AC AC CC AC CC AC AC AC
ALGA0018484 GG GG GG GG GG GG GG GG GG GG GG GG GG GG GG GG GG GG GG
ALGA0018491 CC CC CG CG CG CG CG CG GG CG CC CG CC CC CC CC CG CG CG
ALGA0018494 AA AA AA AA AA AC AC AC AC AC AA AC AA AA AA AA AA AC AC
ALGA0018516 GG GG GG AG AG GG GG GG GG AG GG GG GG GG GG GG AG GG GG
ALGA0018522 CC AC CC CC CC AC AC CC AC CC CC AC CC CC CC CC CC CC AC
ALGA0018524 GG AG GG GG GG AG GG AG AA GG GG AA GG GG GG GG GG AG AG
ALGA0018526 AG AG AG AA AG AG GG AG GG AA AA GG AG AG AG AG AG AG GG
ALGA0018532 AC AC AC CC AC AC AA AC AA CC CC AA AC AC AC AC AC AC AA
ALGA0018540 GG AG AG AA AG AG GG AG GG AA AA GG AG AG AG AG AG AG GG
ALGA0018556 CC CC CC CC CC CC CC CC CC CC CC CC CC CC CC CC CC CC CC
ALGA0018558 GG GG GG AG AG GG GG GG GG GG GG GG GG GG GG GG AG GG GG
ALGA0018559 AC AC AC AC AC AC AC CC AC CC CC AC CC CC CC CC AC CC AC
ALGA0018561 AG AG AG AG AG AG AG AG AA GG GG AG GG GG GG GG AG AG AG
ALGA0018563 GG GG GG GG GG GG GG GG GG GG GG GG GG GG GG GG AG GG GG
ALGA0018568 GG AG AG AG GG AG GG AG GG AG AA GG AG AG AG AG AG AG GG
ALGA0018569 AA AA AA AA AA AA AA AA AA AA AA AA AA AA AA AA AA AA AA
ALGA0018573 GG GG GG GG GG GG GG AG AG AG GG AG GG GG GG GG AG AG GG
ALGA0018576 AG AG AG GG GG AG AG GG AG GG GG AG GG GG GG GG GG GG AG
ALGA0018577 AG AA AA AA AG AG AG AG AG AG AA AG AG AG AG AG AG AG AG
ALGA0018580 AG GG GG GG AG AG AG GG GG GG GG GG AG AG AG AG GG GG AG
ALGA0018633 CC AC AC AA AC AC CC AC CC AC AA CC AC AC AC AC CC AC CC
ALGA0018634 GG AG AG AA AG AG GG AG GG AG AA GG AG AG AG AG GG AG GG
ALGA0018637 AA AA AA AG AG AA AA AG AG AA AA AA AA AA AA AA AG GG AA
ALGA0018659 GG GG GG GG GG GG GG GG GG GG GG GG GG GG GG GG GG  GG
ALGA0018663 AA AA AA AA AA AA AA AA AA AA AA AA AA AA AA AA AA AA AA
ALGA0018674 GG AG AG AG GG AG GG AG GG AG AA GG AG AG AG AG AG GG GG
ALGA0018683 GG AG AG AG GG AG GG AG GG AG AA GG AG AG AG AG AG GG GG
ALGA0018694 GG AG AG AG GG AG GG AA AG AA AA AG AG GG AG GG GG AG GG
ALGA0018729 AG AG AG AG AG AG AG AA AG AG AA GG AG AG AG AG AA  GG
ALGA0018786 GG GG GG GG GG GG GG GG GG GG GG GG GG GG GG GG GG  GG
ALGA0018791 GG AG AG AG GG AG GG AG AG AA AA AG AG GG AG GG GG GG GG
ALGA0018800 AG GG GG GG AG GG AG AG AG AG GG AG GG GG GG GG AG AA GG
ALGA0018830 AG AG AG AG AG AG AG AG AA GG AG AG GG GG GG GG AA AA AG
ALGA0018844 GG GG GG GG GG GG GG GG GG GG GG GG GG GG GG GG GG GG GG
ALGA0018852 AG AA AA AA AG AA AG AG AG AA AG AA AA AA AA AA AA GG AA
ALGA0018856 AA AA AG AA AG AA AG AG GG AA AG AA AA AA AA AA AG GG AA
ALGA0018858 AG AG AG AG AG AG AG AG AA GG AG AG AG AA AG AA AA AG AA
ALGA0018859 AA AA AC AA AC AA AC AA AC AA AA AA AA AA AA AA AC AC AA
ALGA0018863 AC AC AA AC CC AC CC AA AA AA AA AC AC CC AC CC AC AC CC
ALGA0018869 AA AA AC AA AC AA AC AC CC AA AC AA AA AA AA AA AC CC AA
ALGA0018870 AG AA AG AA GG AG GG AG GG AA AG AA AG GG AG GG AG GG AG
ALGA0018879 AG GG AG GG AG GG AG GG GG AG AG AG AG GG AG GG GG AG GG
ALGA0018880 AG GG AG GG AG GG AG GG GG AG AG AG AG GG AG GG GG AG GG
ALGA0018886 AC CC AC CC AC CC AC CC CC AC AC AC AC CC AC CC CC AC CC
ALGA0018890 AG AG AG AG AG AG AG GG GG AG AG AA AG GG AG GG AG AG AG
ALGA0018902 AC AC AC AC AC AC AC AC AC CC AA AA AC CC AC CC AC AA AC
ALGA0018904 AG AG AG AG AG AG AG AA AA AA AG GG AG AA AG AA AG AG AG
ALGA0018913 GG AG AG AG GG AG GG AG AA GG AG AG GG AG AG AG AA AG AA
ALGA0018926 GG GG GG GG GG AG GG GG GG GG GG GG GG AG GG AG AG GG AG
ALGA0018931 AA AG AA AG AA  AA AA AG AA AA AG AA AA AA AA GG AA AG
ALGA0018935 CC CC AC CC CC CC CC CC CC CC AC AC AC CC CC CC CC CC CC
ALGA0018936 AA AA GG AA AA AA AA AG AG AA GG AG AG AA AG AA AG AG AA
ALGA0018939 AA AA AG AA AA AA AA AA AA AA AG AG AG AA AA AA AA AA AA
ALGA0018941 AA AA GG AA AA AA AA AG AG AA GG AG AG AA AG AA AA AG AA
ALGA0018942 GG GG AA GG GG GG GG GG GG GG AG AG AG GG AG GG GG GG GG
ALGA0018943 AC AA CC AA AC AA AC AC AC AA CC AC AC AA AC AA AA CC AA
ALGA0018950 AG GG AG GG AG GG AG GG GG GG AG AG AG GG GG GG GG AG GG
ALGA0018964 AA AA AC AA AA AA AA AC AC AA CC AC AC AA AA AA AC AC AA
ALGA0018974 AA AC AC AC AA  AA AC CC AA AC AC AA AA AC AA CC AC AC
ALGA0018977 AA AA GG AA AA AA AA AG AG AA GG AG AG AA AG AA AA AG AA
ALGA0018983 AG AG GG AG AG  AG AG GG AA GG GG AG AA AG AA AG GG AG
ALGA0018991 GG GG AA GG GG GG GG AG AG GG AA AG AG GG AG GG GG AG GG
ALGA0018993                   
ALGA0018996                   
ALGA0019000 AA AG GG AG AA AG AA AG GG AA GG GG AG AA AG AA AG AG AG
ALGA0019006 AA AA AA AA AA AA AA AA AA AA AA AA AA AA AA AA AA AA AA
ALGA0019011 GG GG GG GG GG GG GG AG AG GG AG GG GG GG GG GG GG AG GG
ALGA0019015 AG AG AG AG AG AG AG AG GG AA AG AG AA AA AG AA AG GG AG
ALGA0019028 AG AG AG AG AG AG AG GG AG GG GG AG GG GG AG GG AG AG AG
ALGA0019033 GG GG GG GG GG GG GG GG GG GG GG GG GG GG GG GG AG GG GG
ALGA0019035 GG GG AG GG GG GG GG GG GG GG AG AG AG GG GG GG AG GG GG
ALGA0019043 AG AG AG AG AG  AG AG GG AA GG GG AG AA AA AA AA GG AG
ALGA0019046 GG GG AG GG GG GG GG AG AG GG AA AG AG GG GG GG AG AG GG
ALGA0019052 AG AG GG AG AG AG AG AG GG AA GG GG AG AA AG AA AG GG AG
ALGA0019055 GG GG AG GG GG GG GG AG AG GG AA AG AG GG GG GG AG  AG
ALGA0019080 AA AA AA AA AA AA AA AA AA AA AA AA AA AA AA AA AA AA AA
ALGA0019103 GG GG AG GG GG GG GG AG AG GG AA AG AG GG GG GG GG AG GG
ALGA0019110 CC AC CC AC AC AC AC AC AA CC AC AC CC CC CC CC AC AA AC
ALGA0019116 GG GG GG GG GG GG GG GG GG GG GG GG GG GG GG GG GG GG GG
ALGA0019121 CC CC AC CC CC CC CC AC AC CC AA AC AC CC CC CC CC AC CC
ALGA0019125 AA AA AG AA AA AA AA AG GG AA GG AG AG AA AA AA AA AG AA
ALGA0019129 AA AG AA AG AG AG AG AA AA AA AA AG AA AA AA AA AG AG AA
ALGA0019132 GG GG GG GG GG GG GG AG AG GG AG GG GG GG GG GG AG AG GG
ALGA0019142 GG GG AG GG GG GG GG GG AG GG AG AG AG GG GG GG GG GG GG
ALGA0019147 GG AG AA AG AG AG AG AG AA GG AA AA AG AG AG AG GG AA GG
ALGA0019149 AG AA AG AA AA AA AA AG GG AA GG AG AG AG AA AG GG AG AG
ALGA0019158 AG AG AG AG AG AG AG AG GG AA AG AG AA AA AG AA AG GG AG
ALGA0019165 GG AG AG AG AG AG AG AG AA GG AA AG AG AG GG AG AG AA GG
ALGA0019167 AA AA AC AA AA AA AA AA AC AA AC AA AC AC AA AC AC AA AA
ALGA0019168 AA AG AG AG AG AG AG AG AG AA AG AG AA AA AG AA AG GG AA
ALGA0019170 AA AA AA AA AA AA AA AA AA AA AA AA AA AA AA AA AA AA AA
ALGA0019175 AA AA AG AA AA AA AA AG GG AA GG AA AG AG AA AG AA AG AA
ALGA0019218 GG AG GG AG AG AG AG GG AG GG GG AG GG GG GG GG AG AG AG
ALGA0019221 AG GG GG GG GG GG GG AG AG GG AG GG GG GG GG GG GG AG GG
ALGA0019223 AA AC AC AC AC AC AC AA AC AA AC AC AC AC AA AC CC AC AC
ALGA0019229 AA AG AG AG AG AG AG AG GG AA GG AG AG AG AA AG GG GG AG
ALGA0019245 AG AA GG AA AA AA AA AG AG AA GG AA AG AG AG AG GG AG AA
ALGA0019250 AC AA CC AA AA AA AA AC AC AA CC AA AC AC AC AC CC AC AA
ALGA0019260 CC CC CC CC CC CC CC CC CC CC CC CC CC CC CC CC CC CC CC
ALGA0019278 AC AA AC AC AC AA AC AC AC AA CC AA AC AC AA AC CC CC AA
ALGA0019280 AA AA AA AA AA AA AA AA AA AA AA AA AA AA AA AA AA AA AA
ALGA0019283 AC AA AA AA AA AA AA AC AC AA AC AA AA AA AA AA AC AC AA
ALGA0019285 CC CC AC CC CC CC CC AC AC CC AA CC AC AC CC AC AC AC AC
ALGA0019294 AG GG AG AG AG AG AA GG GG AG GG GG AG AG AA AG GG AG AA
ALGA0019297                   
ALGA0019313 AA AG AA AA AA  AG AG GG AA AG AG AA AA AA AA AA GG AA
ALGA0019328 AG AA AG AA AG AA AG AA AA AA AG AA GG AG AG AG AA AA AA
ALGA0019338 AG GG AG GG AG GG AG AG AG GG AA GG AA AG AG AG AA AG GG
ALGA0019356 AG AA AG AG AA AA AG AA AA AA AA AA AA AA AG AA AA AG AA
ALGA0019358 AG AA AG AA AG AA AG AG AG AA GG AA GG AG AG AG AG AG AA
ALGA0019394 AA AA AA AA AA AA AA AA AA AA AA AA AA AA AA AA AA AA AA
ALGA0019409 AA AA AG AG AG AA AG AG AG AG AG AA AA AA AG AA AG GG AA
ALGA0019416 AG AG GG AA GG AG GG AA AG AG AG AG GG AG GG AG AG AG AG
ALGA0019417 GG AG GG GG GG AG AG GG AG GG GG AG GG GG AG GG AG AG AG
ALGA0019424                   
ALGA0019430 AG AG GG GG GG AG GG GG AG GG GG AG GG GG GG GG AG GG AG
ALGA0019432 CC CC CC CC CC CC CC CC CC CC CC CC CC CC CC CC CC CC CC
ALGA0019443 AG GG AG GG GG GG GG GG GG GG GG GG GG GG GG GG GG GG GG
ALGA0019450 AA AA AA AA AA AA AA AA AA AA AA AA AA AA AA AA AA AA AA
ALGA0019458 AC AA AC AC AC AA AC AC AC AA CC AA CC AC AC AC AA AC AA
ALGA0019462 AG GG AG AG AG GG AG AG AG GG AA GG AA AG AG AG GG AG GG
ALGA0019464 GG AA AG AG AG AA AG AG AG AA GG AA GG AG AG AG AA AG AA
ALGA0019466 AG AG AG AG AA AG AA AG GG AA AG AG AA AA AA AA AG AG AG
ALGA0019467 AG AG AG AA AA AG AA AA AG AA AA AG AA AA AA AA AG AA AG
ALGA0019489 GG AG AG AA GG AG AG AA AG AG AG AG GG AG GG AG AG AA AG
ALGA0019507 AC CC AC CC CC CC CC CC CC CC CC CC CC CC CC CC AC CC CC
ALGA0019512 AA AA AG AG AA AA AG AG AG AA AG AA AA AA AA AA AG GG AA
ALGA0019521 GG GG GG GG GG GG GG GG GG GG GG GG GG GG GG GG GG GG GG
ALGA0019522 AG GG AG AG AA GG AA AG AG AG AA GG AA AG AA AG GG AA GG
ALGA0019532                   
ALGA0019533 AA AG AG AA AA AG AA AA AG AA AA AG AA AA AA AA AG AA AG
ALGA0019537 AA AA AA AA AA AA AG AA AA AA AA AA AA AA AA AA AA AG AA
ALGA0019539 AA AG AA AG AA AG AG AG AA AG AA AG AA AG AA AG AG AG AG
ALGA0019547 CC CC CC CC CC CC CC CC CC CC CC CC CC CC CC CC CC CC CC
ALGA0019553 GG GG GG GG GG GG AG GG GG GG GG GG GG GG GG GG GG AG GG
ALGA0019558 GG AG AG GG GG AG GG GG AG GG GG AG GG GG GG GG AG GG AG
ALGA0019560 AA AA AA AA AA AA AA AA AA AA AA AA AA AA AA AA AA AA AA
ALGA0019572 GG AG AG AG GG AG GG AG GG AG GG AG GG AA AG AA AA GG AG
ALGA0019574 AG AG AA AG AA AG AA AG AA AG AA AG AA AG AG AG AG AA AG
ALGA0019577 CC AC CC AC CC AC AC AC CC AC CC AC CC AA AC AA AA AC AC
ALGA0019584 AA AA AA AG AA AA AG AG AG AA AG AA AA AA AA AA AA GG AA
ALGA0019589 GG GG GG GG GG GG AG GG GG GG GG GG GG GG GG GG GG  GG
ALGA0019591 GG AG AG AG GG  GG AG GG AG GG AG GG AA AG AA AA GG AG
ALGA0019595 AA AA AA AG AA AA AA AG AG AA AG AA AA AA AA AA AA AG AA
ALGA0019596 AA AA AA AA AA AA AA AA AA AA AA AA AA AA AA AA AA AA AA
ALGA0019597 AG AA AA AG AA AA AA AG AG AA AG AA AA AA AA AA AA AG AA
ALGA0019602 GG AG GG AG GG  GG AG GG AG GG AG GG AG AG AA AG GG AA
ALGA0019604 AC AC CC AC CC AC AC AC CC AC CC AC CC AC AC AA AC AC AA
ALGA0019607 GG AG GG AA GG AG GG AA AG AG AG AG GG AG AG AA AG AG AA
ALGA0019619 CC CC CC CC CC CC CC CC CC CC CC CC CC CC CC CC CC CC CC
ALGA0019632 AG AG AG AG GG AG GG AG AA GG AG AG GG AG GG GG GG AG GG
ALGA0019643 GG AG AG GG GG GG AG GG AG AG GG AG GG AG GG AG AA AG AG
ALGA0019649 GG AG GG AG GG AG GG AG GG AG GG AG GG AG AG AG GG GG AG
ALGA0019654 AG GG AG AG AA AG AA AG AG GG AA GG AA GG AG AG AA AA AG
ALGA0019658 AG GG GG GG GG GG GG GG GG GG GG GG GG GG GG GG GG GG GG
ALGA0019661 AG AA AA AA AA AA AG AA AA AA AA AA AA AA AA AA AG AG AA
ALGA0019669 AA AG AA AG AA AG AG GG AG AG AG AG AA AG AG AG AG GG AG
ALGA0019674 AA AA AA AA AA AA AA AA AA AA AA AA AA AA AA AA AA AA AA
ALGA0019677 AA AA AA AA AA AA AG AG AG AA AG AA AA AA AA AA AA AG AA
ALGA0019685 CC CC CC CC CC CC CC CC CC CC CC CC CC CC CC CC CC CC CC
ALGA0019686 AA AG AA AG AA AG AG GG AG AG AG AG AA AG AG AG AA AG AG
ALGA0019692 GG GG GG GG GG GG AG AG AG GG AG GG GG GG GG GG GG AG GG
ALGA0019697 GG AG AG GG GG GG AG GG  GG GG AG GG AG GG AG AA AG AG
ALGA0019702 AA AA AA AA AA AA AG AG AG AA AG AA AA AA AA AA AG AG AA
ALGA0019707 AA AA AA AA AA AA AG AG AG AA AG AA AA AA AA AA AG  AA
ALGA0019714 AA CC AC AC AA AC AC CC CC AC AC CC AA AC AA AC AC AC AC
ALGA0019723 GG GG GG GG GG GG GG GG GG GG GG GG GG GG GG GG GG GG GG
ALGA0019725 GG GG GG GG GG GG GG GG GG GG GG GG GG GG GG GG GG GG GG
ALGA0019739                   
ALGA0019745 AG AA AA AA AA AA AA AG AG AA AG AA AA AA AA AA AG AA AA
ALGA0019767 CC CC CC CC CC CC CC CC CC CC CC CC CC CC CC CC CC CC CC
ALGA0019771 AG AA AA AA AG AG AG AG AG AA GG AG AA AA AG AA AG AG AA
ALGA0019772 AG AG GG GG GG GG GG AG AA GG AG AG GG AG GG AG AG GG AG
ALGA0019777 AA AA AA AA AA AA AA AA AA AA AA AA AA AA AA AA AC AA AA
ALGA0019782 AG GG GG GG GG AG GG AG AG GG AG GG GG GG GG GG AG GG GG
ALGA0019785 AC AA AA AA AC AC AA AC AC AA CC AC AA AA AC AC AA AA AA
ALGA0019787 AG GG GG GG AG AG GG AG AG GG AA AG GG GG AG GG GG GG GG
ALGA0019791 AG AG AG GG AG AG GG AG AA GG AA AA GG AG AG GG GG GG AG
ALGA0019793 AC AA AA AA AC AC AC AA AA AA AC AC AC AA AA AC AA AA AA
ALGA0019795                   
ALGA0019799 AA CC CC CC AC AC AC AC CC CC AC AC AC CC CC AC AC CC CC
ALGA0019801 GG AA AA AA AG AG AG AG AA AA AG AG AG AA AA AG AA AA AA
ALGA0019805 AA AA AA AA AA AA AA AA AA AA AA AA AA AA AA AA AA AA AA
ALGA0019808 AA AA AA AA AA AA AA AA AA AA AA AA AA AA AA AA AA AA AA
ALGA0019818                   
ALGA0019832 AG GG AG AG GG AG AG AG AG GG AG GG AG AG AG AG AG AA AG
ALGA0019843 AA AC AC AA AA AC AA AA AC AA AA AC AA AC AA AA AA AA AA
ALGA0019845 CC CC CC CC CC CC CC CC CC CC CC CC CC CC CC CC CC CC CC
ALGA0019847 AA AG AA AG AA AA AA AG AA AG AA AA AA AA AA AA AA AA AA
ALGA0019853 GG GG GG GG GG GG GG GG GG GG GG GG GG GG GG GG GG GG GG
ALGA0019857 AG GG AG AG GG AG AG AG AG GG AG GG AG AG AG AG AG AA AG
ALGA0019863 AA GG AG AG AG AG AA AG AG AG AA AG AA AG AG AG AA AA AA
ALGA0019864 CC CC CC CC CC CC CC CC CC CC CC CC CC CC CC CC CC CC CC
ALGA0019868 GG AG GG AG AG GG GG AG GG AG GG GG GG GG AG AG AG GG AG
ALGA0019875 AG GG GG GG AG  AG GG GG AG AG AG AG GG GG AG GG GG GG
ALGA0019878 GG AG GG AG GG GG GG AG GG AG GG GG GG GG GG AG AG GG AG
ALGA0019882 GG GG GG GG GG GG GG GG GG GG GG GG GG GG GG AG GG GG GG
ALGA0019890 AA AG AA AG AA AA AA AG AA AG AA AA AA AA AA AA AG AA AG
ALGA0019892 AA AA AA AA AA AA AA AA AA AA AA AA AA AA AA AA AA AA AA
ALGA0019893 GG AG GG AG GG GG GG AG GG AG GG GG GG GG GG GG AG GG AG
ALGA0019894 AA AC AA AC AA AA AA AC AA AC AA AA AA AA AA AA AC AA AC
ALGA0019900 AG GG AA AG AG  AG AG AG GG AG GG AG AG AA AA AG AA AG
ALGA0019904 GG GG GG GG GG GG GG GG GG GG GG GG GG GG GG GG GG GG GG
ALGA0019907 AA AA AG AA AA AG AA AA AA AA AG AG AA AA AA AG AA AA AA
ALGA0019909 AA AA AC AC AA AC AC AC AC AA AC AA AC AC AC AC AA CC AC
ALGA0019910 AA AG AA AG AA AA AA AG AA AG AA AA AA AA AA AA AG AA AG
ALGA0019913 AC CC AA AC AA AC AA AC AC AC AC CC AA AC AA AA CC AA AC
ALGA0019914 AG AG GG GG GG GG GG GG AG GG GG AG GG AG GG GG GG GG GG
ALGA0019916 AG GG AA AG AA AG AA AG AG AG AG GG AA AG AA AA GG AA AG
ALGA0019917 AA GG AA AG AA AA AA AG AG AG AA AG AA AG AA AA AG AA AG
ALGA0019922 CC CC CC CC CC CC CC CC CC CC CC CC CC CC CC CC CC CC CC
ALGA0019924 AG AA AA AA GG AG AG AG AA AA AG AG AG AA AG AA AG AA AA
ALGA0019932 GG AA GG AG GG GG GG GG AG AG GG AG GG AG GG GG AG GG GG
ALGA0019935 AA AA AG AG AA GG AG GG AG AG GG AG AG AG AG AG AG GG AG
ALGA0019938 AA AA AG AG AA GG AG GG AG AG GG AG AG AG AG AG AG GG AG
ALGA0019941 AA AA AG AG AA GG AG GG AG AG GG AG AG AG AG AG AG GG AG
ALGA0019954 AA AA AG AG AG AG AG AG AG AG AG AA AG AG GG AG AA GG AG
ALGA0019960 AG AG AG AG AG AG AG AG GG AG AG AG AG GG GG AG AG GG AG
ALGA0019963 GG GG GG GG GG GG GG GG GG GG GG GG GG GG GG GG AG GG GG
ALGA0019965 AC CC CC CC AA AC AC AC CC CC AC AC AC CC AC CC AC CC CC
ALGA0019966 AC AC CC CC AC AC CC AC AC CC AC AA CC AC AC AC AA CC CC
ALGA0019968                   
ALGA0019969 GG AG GG GG GG GG GG GG AG GG GG AG GG AG GG GG GG GG GG
ALGA0019978 AA AG AA AG AG AG AA AG AA AG AG AG AA AA AG AG AG AA AA
ALGA0019986 CC CC CC CC AC AC CC AC CC CC AC AC CC CC AC CC CC CC CC
ALGA0019996 GG AG AG AG AG AA AG AG AG AA AA AG GG AG AA AA AG GG AG
ALGA0020006 AA AA AA AA AG AG AA AG AA AA AG AG AA AA AG AG AG AA AA
ALGA0020008 AA AA AA AA AG AG AA AG AA AA AG AG AA AA AG AG AG AA AA
ALGA0020011 AA GG AA AG AA AA AA AA AG AG AA AG AA AG AA AA AA AA AA
ALGA0020027 GG AA AG AA AG AA AG AG AA AA AA AA GG AA AA AA AG GG AG
ALGA0020029 GG AG GG AG GG GG GG GG GG AG GG GG GG GG GG GG AG GG GG
ALGA0020031 GG AG AG GG GG AG AG GG AA AG AG AG GG AA AG AA GG GG AG
ALGA0020033 GG AA AG AA AG AA AG AG AA AA AA AA GG AA AA AA AG GG AG
ALGA0020034 AA AA AG AA AA AG AG AA AG AG AG AA AA AG AG GG AA AA AG
ALGA0020036 AC AC AC CC AC CC AC AC AC CC CC AC AA AC CC CC CC AA AC
ALGA0020039 CC CC CC CC CC CC CC CC CC CC CC CC CC CC CC CC CC CC CC
ALGA0020040 AA AG AG GG AG GG AG AG AG GG GG AG AA AG GG GG AG AA AG
ALGA0020042 CC CC CC AC AC AC CC AC CC CC AC AC CC CC AC CC AA CC CC
ALGA0020046 GG GG AG GG GG AG AG GG AG AG AG GG GG AG AG AA GG GG AG
ALGA0020047 AA AG AG AG AA AG AG AA AG GG AG AA AA AG AG GG AA AA AG
ALGA0020048 CC AC AC AC CC AC AC CC AC AA AC CC CC AC AC AA CC CC AC
ALGA0020050 GG AG AG AG GG AG AG GG AG AA AG GG GG AG AG AG AG GG AG
ALGA0020052 AA AG AG GG AG GG AG AG AG GG GG AG AA AG GG AG AG AA AG
ALGA0020055 AA AG AA GG AG AG AA AG AA AG AG AG AA AA AG AA AG AA AA
ALGA0020058 AG GG AG GG AG GG AG AG GG GG GG GG AA GG GG GG AG AA AG
ALGA0020062 GG GG AG GG GG AG AG GG AG AG AG GG GG AG AG AA GG GG AG
ALGA0020064 AA CC AA CC AC AC AA AC AC AC AC CC AA AC AC AA AA AA AA
ALGA0020068 AG AG GG AA AG GG AG AA GG AG AG GG AA GG GG GG GG AA GG
ALGA0020070 AC AC AA CC AC AA AC CC AA AC AC AA CC AA AA AA CC CC AA
ALGA0020071 TT TT TT TT TT TT TT TT TT TT TT TT TT TT TT TT TT TT TT
ALGA0020072 GG GG AG GG GG AG AG GG AG AG AG GG GG AG AG AA AA GG AG
ALGA0020095 AG      AG    AG        
ALGA0020111 AG AA GG AA AA AG AG AA AG AG AG AA AA AG AG GG AA AA AG
ALGA0020129 GG AG GG AG GG AG GG AG AG GG AG AA GG AG GG GG AG GG AG
ALGA0020145 AG GG AG GG GG AG AG AG AG AG AG GG AG AG AG AA GG AA AG
ALGA0020149 AG AG AG AA AA AG AG AG GG AG AG AG AG GG AG GG AA GG GG
ALGA0020153 AA AA AA AA AG AA AA AA AA AG AA AA AA AA AG AA AG AA AA
ALGA0020160                   
ALGA0020170                   
ALGA0020181                   
ALGA0020198 AA AC CC AA AA AC AC AC CC AA AC AC AC CC AC CC AA AC CC
ALGA0020201 AA AA AA AG AG AG AG AG AA AG AG AG AA AA AG AA AG AG AG
ALGA0020204 AG AG GG AG AG GG GG GG GG AG GG GG AG GG GG GG AG GG GG
ALGA0020206 AG AG AA GG GG AG AG AG AA GG AG AG AG AA AG AA GG AG AG
ALGA0020209 AA AG GG AA AG GG GG AG GG AG AG GG AG GG GG GG AG AG GG
ALGA0020217 AG GG GG GG GG AG GG GG GG GG GG AG GG GG GG GG GG AA AG
ALGA0020228 AA AG AG AA AG GG GG AG AG AG AA GG AG GG GG GG AG AA GG
ALGA0020231 AA AG AG AA AG GG GG AG AG AG AA GG AG GG GG GG AG AA AG
ALGA0020243 AG AA AA AG AA AA AG AG AA AA AG AA AA AA AA AA AA AG AA
ALGA0020246 AA GG AG AG AG GG AG AG AG GG AA GG AG GG GG GG AG AG AG
ALGA0020249 AG GG AG AG AA GG AG AG AG AG AA GG AG GG AG GG AA AG GG
ALGA0020253 AC AA AC AC AC AA AA AC AC AA CC AA AC AA AA AA AC AA AA
ALGA0020260 AG AA AA AA AA AA AG AA AA AA AA AA AA AA AA AA AA AG AA
ALGA0020271 AG GG AG AG AG GG AG AG AG GG AA GG AG GG GG GG AG GG GG
ALGA0020282 AG AA AG AG AG AA AA AG AG AA GG AA AG AA AA AA AG AA AG
ALGA0020295 GG GG AG GG GG GG AG GG AG GG AG GG GG GG GG GG GG GG AG
ALGA0020311 AA AA AG AG AA AA AG AG AG AA GG AA AA AA AA AA AG AA AG
ALGA0020313 CC AC AC AA CC AC AC AA AC AC AC AA AC CC CC CC AC AC CC
ALGA0020315 AA AA AA AA AA AA AA AA AA AA AA AA AA AA AA AA AA AA AA
ALGA0020318 GG AG AG AA GG AA AA AA AG AG AG AA AG AG AG AG AG AG AA
ALGA0020320 CC CC CC CC CC CC CC CC CC CC CC CC CC CC CC CC CC CC CC
ALGA0020322 AG GG AG GG AG GG AG GG AG GG AG GG AG GG GG GG GG AG AG
ALGA0020328 GG AG AA AA AG AA AG AA AA AA AA AA AG AG AA AG AA AG AG
ALGA0020329 AA AC AC CC AC AC AC CC AC CC AC CC AC AC CC AC CC AC AC
ALGA0020335 AA  GG GG AG GG AG GG GG GG GG GG AG  GG GG GG AG 
ALGA0020343 GG AG AA AA AG AA AG AA AA AA AA AA AG AG AA AA AA AG AA
ALGA0020353 GG GG GG GG AG GG GG GG GG AG GG GG GG GG AG GG AG GG GG
ALGA0020356 GG AG AA AA GG AA AA AA AA AG AA AA AG AG AG AA AG AA AA
ALGA0020360 AG GG AG GG AG GG GG GG AG GG AG GG AG GG GG GG GG GG GG
ALGA0020364 AA AG AA AA AG AA AA AA AA AG AA AA AA AG AG AA AG AA AA
ALGA0020369 AA AG AG GG AA GG GG GG AG AG AG GG AG AG AG GG AG GG GG
ALGA0020374 GG GG GG GG GG GG GG GG GG GG GG GG GG GG GG GG GG GG GG
ALGA0020376 AG AG AA AA AG AG AA AA AA AA AA AA AG AG AA AA AA AA AA
ALGA0020380 AA GG GG GG AG  GG GG GG GG GG GG AG GG GG GG GG GG GG
ALGA0020383 GG AG GG GG AG GG GG GG GG AG GG GG GG AG AG GG AG GG GG
ALGA0020389 AA AA AA AA AA  AA AA AA AA AA AA AA AA AA AA AA AA AA
ALGA0020392 AA AG GG GG AG AG GG GG GG GG GG GG AG AG GG GG GG GG GG
ALGA0020393 CC AC AA AA CC  AA AA AA AC AA AA AC AC AC AA AC AA AA
ALGA0020396 AG AG GG GG AG GG GG GG GG AG GG GG GG AG AG GG AG GG GG
ALGA0020397 CC AA AA AA AC AC AA AA AA AA AA AA AC AA AA AA AA AA AA
ALGA0020400 AA AG GG GG AG AG GG GG GG GG GG GG AG AG GG GG GG GG GG
ALGA0020404 GG AG AA AA GG AG AA AA AA AG AA AA AG AG AG AA AG AA AA
ALGA0020412 CC AA CC AC AC AC AC AC AC AA CC AA AC AC AC AC CC AC CC
ALGA0020416 GG GG AG AG GG AG AG AG GG GG AG GG GG AG AG AG AA GG AA
ALGA0020435 GG AG AG AA GG AA AG AG GG AG AG AG GG AG AG AG AA GG AA
ALGA0020437 AA AG AG GG AG GG GG GG AG GG AG GG AG AG GG GG GG AG GG
ALGA0020439 AA AG AG GG AG GG GG GG AG GG AG GG AG AG GG GG GG AG GG
ALGA0020457 AC AC AC AA AC AC AA AA AC AC AC AA AC AC AA AA AA AA AA
ALGA0020464 CC CC CC CC CC CC CC CC CC CC CC CC CC CC CC CC CC CC CC
ALGA0020469 AA AA AG AA AA AG AA AA AG AA AG AA AA AA AA AG AA AA AG
ALGA0020470 AA AA AC AA AA AC AA AA AC AA AC AA AA AA AA AC AA AA AC
ALGA0020472 GG AG AA GG AG  AG AG AA AG AG AG AG AG AG AG AG AG AG
ALGA0020474 CC CC CC CC CC CC CC CC CC CC CC CC CC CC CC CC CC CC CC
ALGA0020475 GG GG AA GG AG AG AG AG AA AG AG AG AG GG AG AG AG AG AG
ALGA0020478 CC AC AA CC AC AC AC AC AA AC AC AC AC AC AC CC AC AC CC
ALGA0020480 CC CC CC CC CC CC CC CC CC CC CC CC CC CC CC CC CC CC CC
ALGA0020487 AA AA AA AA AA AA AA AA AA AA AA AA AA AA AA AA AA AA AA
ALGA0020494 GG GG GG GG GG GG GG GG GG GG GG GG GG GG GG GG GG GG GG
ALGA0020500 AG AG AA AA AG AG AA AA AA AG AA AA AG AG AA AA AA AA AA
ALGA0020510 GG GG GG GG GG GG GG GG GG GG GG GG GG GG GG GG GG GG GG
ALGA0020524 AA AA GG AA AG AA AG AG GG AG AG AG AG AA AA AA AA AG AA
ALGA0020526 AA AA GG AA AG AA AG AG GG AG AG AG AG AA AA AA AA AG AA
ALGA0020541 AG AA AG AA AG AG AA AA AG AG AA AA AG AG AG AA AA AA AA
ALGA0020542 AG AG GG AA AG AG AA AA GG GG AG AA AG AG AG AG AG AA AG
ALGA0020546 GG GG GG GG GG GG GG GG GG GG GG GG GG GG GG GG GG GG GG
ALGA0020549 GG GG GG GG GG GG GG GG GG GG GG GG GG GG GG GG GG GG GG
ALGA0020553 GG GG GG GG GG GG GG GG GG GG GG GG GG GG GG GG GG GG GG
ALGA0020561 GG GG AG GG GG AG GG GG AG AG AG GG GG GG GG AG AG GG AG
ALGA0020564                   
ALGA0020569 AG GG AG GG GG AG GG GG AG AG AG GG GG GG GG AG AG AG AG
ALGA0020571 AC CC AC CC CC AC CC CC AC AC AC CC CC CC AC AC AC AC AC
ALGA0020573 AA AA AA AA AA AA AA AA AA AA AA AA AA AA AA AA AA AA AA
ALGA0020576 CC CC CC CC CC CC CC CC CC CC CC CC CC CC CC CC CC CC CC
ALGA0020590 GG GG AG GG GG GG GG GG AG AG AG GG GG GG GG AG AG GG AG
ALGA0020596 AC AC AA CC CC CC AC CC AA AC AC CC CC AA AA AA AA AC AA
ALGA0020597 AA AC AA CC AC  CC CC AA AC AC CC AC AC AC CC CC AC CC
ALGA0020598 CC AA CC AA AC  AC AA CC CC AC AA AC CC AC CC CC AC CC
ALGA0020601 AA AG AA AA AA AA AG AA AA AG AA AA AA AG AG AG AG AA AG
ALGA0020603 GG GG AG GG GG GG AG GG AG AG AG GG GG AG AG AA AA GG AA
ALGA0020605 AA AA AG AA AA AA AG AA AG AG AG AA AA AG GG GG GG AA GG
ALGA0020613 AA CC AA CC AC  AC CC AA AA AC CC AC AA AA AA AA AC AA
ALGA0020615 AA AA AA AA AA AA AA AA AA AA AA AA AA AA AA AA AA AA AA
ALGA0020624 GG GG GG GG GG GG GG GG GG GG GG GG GG GG GG GG GG GG GG
ALGA0020626 AG AG AA GG GG GG AG GG AA AG AG GG GG AA AA AA AA AG AA
ALGA0020627 AG AA AG AA AA AA AG AA AG AG AG AA AA AG GG GG GG AG GG
ALGA0020630 GG AG AG AA AG  AA AA AG AG AA AA AG AG AA AA AA AG AA
ALGA0020641 AG GG AG GG AG AG GG GG AG AG AG GG AG GG AG AG AG GG AG
ALGA0020644 AT AT TT AA AT AT AA AA TT AT AT AA AT AT AA AA AA AA AA
ALGA0020646                   
ALGA0020652 AG AA AG AA AA  AG AA AG AG AA AA AA GG AG AG AG AG AG
ALGA0020658 AA AG AA AA AA  AA AA AA AA AA AA AA AA AG AA AA AA AA
ALGA0020662 AG AA GG AA AG AG AA AA GG AG AG AA AG AG AG AG AA AA AG
ALGA0020674 AC CC AA CC AC AC CC CC AA AC AC CC AC AC AC AC CC CC AC
ALGA0020704 AG AA GG AA AG AG AA AG GG AG AG AG AG AG AG AG AG AA AG
ALGA0020707 GG AA GG AA AG AG AG AG GG GG AG AG AG GG GG GG GG AG GG
ALGA0020710 AG AA AG AA AA AA AA AG AG AA AG AG AA AA AG AG AG AG AG
ALGA0020715 AA AA GG AA AA AG AA AG GG AG AG AG AA AG AG AG AG AA AG
ALGA0020749 GG AG AA GG GG AG GG GG AA AG AG GG GG AG GG AG GG GG GG
ALGA0020763 CC CC AA CC CC AC CC CC AA AC AC CC CC AC AC AC AC CC CC
ALGA0020799 AA AC AA AA AA AA AA AC AA AA AA AC AA AA AA AA AA AC AC
ALGA0020800 AA AA AA AA AA AA AA AA AA AA AA AA AA AA AA AA AA AA AA
ALGA0020809 AA AA AA AA AA AA AA AA AA AA AA AA AA AA AA AA AA AA AA
ALGA0020810 AA AG AA AA AA AA AG AG AA GG AA AG AA AG AG AA GG AG GG
ALGA0020825 CC CC CC CC CC CC CC CC CC CC CC CC CC CC CC CC CC CC CC
ALGA0020827 AA AG AA AA AA AA AA AG AA AA AA AG AA AG AG AA AG AG AG
ALGA0020835 CC AC CC CC CC CC AC AC CC AA CC AC CC CC CC CC AC AC AC
ALGA0020846 GG GG GG GG GG GG AG AG GG AA GG AG GG GG GG GG AG AG AG
ALGA0020860 CC CC AA CC CC CC CC AC AA CC AC CC CC AC CC CC CC CC CC
ALGA0020864 GG GG AA GG GG GG GG AA AA AG AG AG GG AG GG GG AG AG GG
ALGA0020884 AC AC AC AC AC AC AC AA AC AC AC AA CC AA AA AC AA AA AC
ALGA0020889 AA AG AA AA AA AG AA AG AA AA AA AG AA AA AA AA AA AG AG
ALGA0020891 GG AG GG GG GG AG GG AG GG GG GG AG GG GG GG GG GG AG AG
ALGA0020893 GG GG AG GG GG GG GG AG AG GG GG GG GG GG GG GG GG GG GG
ALGA0020897 AA AG AG AA AA AG AA GG AG AG AA AG AA AG AA AA AG AG AG
ALGA0020906 AA AG AG AA AA AG AA GG AG AG AA AG AA AG AA AA AG AG AG
ALGA0020936 GG AG AA GG AG  GG AA AA AG AG AG AA AG AG AG GG GG AG
ALGA0020946 GG GG AA GG AG  GG AA AA AG AG AG AA AG AG AG AG AG GG
ALGA0020971 GG GG GG GG GG GG GG GG GG GG GG GG GG GG GG GG GG GG GG
ALGA0020972 AA AG GG AA AG  AA GG GG AG AG AG GG GG GG AG GG AG AG
ALGA0020993 AG AG GG AG AA AG AG AG GG AG AG AA AG GG AG AA GG GG AA
ALGA0021005 GG AA AG AG GG GG GG GG GG GG GG GG GG GG GG GG GG GG GG
ALGA0021026 GG AG GG GG GG GG GG AG GG GG GG AG GG GG GG GG GG GG GG
ALGA0021046 CC AC CC CC CC CC CC CC CC CC CC CC CC CC CC CC CC CC CC
ALGA0021047 GG AG GG GG GG GG GG GG GG GG GG GG GG GG GG GG GG GG GG
ALGA0021054 GG GG GG GG GG GG GG GG GG GG GG GG GG GG GG GG GG GG GG
ALGA0021059 AA AG AG AA AG AA AA AG AG AA AG AG AA AA AA AA AA AA AA
ALGA0021078 AG AA AG AA AG  GG AG AG AG GG GG AG AA AA AG AA GG AG
ALGA0021082                   
ALGA0021085 GG AG GG GG GG GG GG GG GG GG GG GG GG GG GG GG GG GG GG
ALGA0021092 AG AG AG AA AG AG GG AG AG AG GG GG AG AA AA AA AA AG AG
ALGA0021093 GG AG GG GG GG AG GG AG AG GG GG GG GG AG GG GG AG GG AG
ALGA0021105 AA AA AA AA AA  AA AA AA AG AA AA AA AA AA AA AA AA AA
ALGA0021115 GG GG AG GG AA AG AG AG AG AG AA AA AA GG GG AG GG GG AG
ALGA0021130 AG AG AG AG GG  AG GG GG GG GG GG GG GG GG AG GG AG GG
ALGA0021143 AG AA AG AG GG  AG GG GG AG GG GG GG GG GG GG AG AG GG
ALGA0021148 GG AG GG GG GG GG GG AG GG GG GG AG GG GG GG GG GG GG GG
ALGA0021154 GG AG GG GG GG AG GG AA AG GG GG AG GG AG GG GG GG GG AG
ALGA0021157 AA AA AA AA AA AA AA AA AA AA AA AA AA AA AA AA AA AA AA
ALGA0021159 AA AG AA AG AA AG AA GG AG AA AA AG AA AG AG AG AA AA AG
ALGA0021166 GG GG GG GG GG AG GG GG GG GG GG GG GG AG GG AG GG GG GG
ALGA0021172 AG AG GG GG GG AG AG AA AG AG AG AG GG AG GG AG GG GG AA
ALGA0021180 AA AG AA AA AA AG AA GG AG AA AA AG AA AG AA AG AA AA AG
ALGA0021181 CC CC CC CC CC CC CC CC CC CC CC CC CC CC CC CC CC CC CC
ALGA0021186 AG GG AG AG AG AG GG GG AG GG AG AG AG AG GG AG AG AG GG
ALGA0021192 AA  AG AG AG AG AG  AA AG AA AA AG GG GG GG GG GG AG
ALGA0021194 GG GG GG GG AG AG GG GG GG AG GG GG AA AG AG AA AG AG GG
ALGA0021199 GG AG GG GG AG AG GG AA AG AG GG AG AA AG AG AA AG AG GG
ALGA0021201 CC AC AC AC AC  AA CC CC AC CC CC AA AA AA AA AA AA AA
ALGA0021205 GG AA AG AG AG  AA AA AG GG GG AG AA AA AA AA AA AA AA
ALGA0021216 AA AG AG AG AA AG AG AA AA AG AA AA AA GG AG AG GG GG AG
ALGA0021227 AC CC CC CC CC AC AC CC CC CC CC CC CC AC CC AC AC AC AC
ALGA0021233 AC AA AA AA AC AC AA AA AA AA AA AA AC AA AC AC AC AA AA
ALGA0021244 AG AG GG GG GG AG AG AG GG GG GG AG GG AG GG AG AG GG AG
ALGA0021267 GG AG AG GG AG  GG AA AA AG AG AG GG GG GG GG AG GG GG
ALGA0021273 AA AG AG AA AG AG AA AG AG AG AG AG AG AG AA AA AA AG AA
ALGA0021274 AG AA AA AA AG AG AA AA AA AA AA AA AG AA AA AG AG AG AA
ALGA0021292 GG AG AG GG AG  GG AA AA AG AG AG GG GG GG AG GG GG GG
ALGA0021293 AC AC AC AA AC  AA CC CC AC AC AC AC AA AA AC AC AC AA
ALGA0021294 CC AC AC CC AC  CC AA AA AC AC AC CC CC CC AC CC CC CC
ALGA0021299 AA AG AG AA AG  AA GG AG AA AG AG AA AA AA AG AG AA AA
ALGA0021301 GG AG AG GG AG GG AG AA AA AG AG AG GG GG GG AG AG GG GG
ALGA0021307 AA AC AA AA AA  AA AC AA AA AA AC AA AA AA AA AA AA AA
ALGA0021310 AC AC AC CC AA AC AC AC AC AC AC AC AC CC AC AC CC CC AC
ALGA0021311 AA AC AC AA CC AC AC CC CC AC AC AC AC AC AA CC AC AC AC
ALGA0021315 AG AG AG AA AG  AG GG GG AG AG AG AA AA AG AG AA AA AA
ALGA0021316 AG AG AG AA GG AG AG GG GG AG AG AG GG AG AG GG GG AG AG
ALGA0021329 AA AA AA AA AA AA AA AA AA AA AA AA AA AA AA AA AG AA AA
ALGA0021353 AA AG AA AA AA AA AA GG AG AA AA AG AA AA AA AG AA AA AA
ALGA0021362                   
ALGA0021369 AG AG GG GG GG  GG AG GG AA GG AA GG GG GG GG GG GG GG
ALGA0021371 AG GG AG AG AA AG AA GG AG GG AA GG AG AG AG AG GG AA AG
ALGA0021376 AC AC AC AA AC  AC CC CC AC AC AC AA AA AA AC AC AA AA
ALGA0021386 GG AG AG GG AG  AG AG AG AG AG AG GG GG GG GG GG GG GG
ALGA0021394 GG AG GG GG GG AG GG AG GG AG GG AG GG GG GG GG GG GG GG
ALGA0021426 AG AG GG AG GG GG GG AG GG GG GG AG AG AG GG GG GG GG GG
ALGA0021434 AG GG GG GG GG GG GG AG AG GG GG GG GG GG AG AG AG GG GG
ALGA0021440 AG AA AA AA AA AA AA AG AG AG AA AA AA AA AG AG AG AA AA
ALGA0021460 AC AA AA AA AA AA AA AA AA AC AA AA AA AA AC AA AC AA AA
ALGA0021466 AG GG GG GG GG GG GG AG AA AG GG GG GG GG GG AG GG GG GG
ALGA0021470 GG GG GG GG GG GG GG GG AG GG GG GG GG GG GG GG GG GG GG
ALGA0021472 AA AA AA AA AA AA AA AA AA AA AA AA AA AA AA AA AA AA AA
ALGA0021477 GG GG GG GG GG GG GG GG GG AG GG GG GG GG GG GG GG GG GG
ALGA0021482 AA AA AA AA AA AA AA   AC AA AA AA  AA  AA AA AA
ALGA0021483 AC AA AA AA AA AA AA AA AA AA AA AA AA AA AA AA AA AA AA
ALGA0021485 AG AA AA AA AA AA AA AG AG AG AA AA AA AA AA AG AA AA AA
ALGA0021492 AA AA AA AA AA AA AA AG AG AA AA AA AA AA AA AG AA AA AA
ALGA0021498 AG AA AA AA AA AA AA AG AG AG AA AA AA AA AA AG AA AA AA
ALGA0021535 AG AG GG AA AG AG AG GG GG GG GG GG AA AA AG AG AA GG AA
ALGA0021539 AG AA AA AA AA AA AA AG AG AG AA AA AA AA AA AG AA AA AA
ALGA0021541 AG AA GG AG AG AG GG AG GG GG GG AG AG AA AG AG AA GG AG
ALGA0021552                   
ALGA0021563 AG GG GG GG GG GG GG AG AG AG GG GG GG GG GG AG GG GG AG
ALGA0021564 AG GG AA AG AA AA AA GG AG AG AA AG AA AA AA AG AA AA AG
ALGA0021581 AC AA AA AA AA AC AA AA AA AA AA AA AC AC AA AC AA AA AC
ALGA0021589 AG AA GG AA GG AG AG AA AG GG GG AG AG AG GG AG AG GG AG
ALGA0021616 GG GG GG GG GG GG GG GG GG GG GG GG GG GG GG GG GG GG GG
ALGA0021640 AG AG GG  AG  AG GG AA AG GG AG AA AA AG AA AA AG AG
ALGA0021661 AC CC AC CC AC  AA CC AC AA AC CC AC AC AC AA AC AC AA
ALGA0021665                   
ALGA0021679 GG GG AG AG GG AG GG GG GG AG AG GG AG AA GG AA GG GG AG
ALGA0021690 AG GG AG AG GG  GG GG GG AG AG GG AG AA GG AA GG GG AG
ALGA0021695 AA AA AG AG AG AG AA AA AA AA AA AA AG AG AG AG AG AA AG
ALGA0021697 AG AG GG GG AG AG AA AG AG AA AG AG AA AA AG AA AA AA AG
ALGA0021699 GG AG AA GG AG GG GG AG AG AG AA AG AG GG AG AG AG AG GG
ALGA0021712                   
ALGA0021723 AG AG AA AG AA  AA AG AG AA AA AG AA AG AA AA AA AG AG
ALGA0021725 AG GG GG AG GG GG GG AG GG GG GG GG GG AG GG GG GG GG AG
ALGA0021732 AG AG AA AG AA  GG AG AG GG AG AG GG AG AA GG AG GG AG
ALGA0021747 AA AA CC AA CC  AA AA AA AA AC AA AA AC CC AA AC AA AA
ALGA0021761 CC CC CC CC CC CC CC CC CC AC AC CC CC CC CC CC CC CC CC
ALGA0021768 GG GG GG GG GG GG GG GG GG GG GG GG GG GG GG GG GG GG GG
ALGA0021769 AA AA AG AA AG  AA AA AA AA AG AA AG GG AG AG AA AA AA
ALGA0021777 GG GG AG GG AG GG GG GG GG GG AG GG GG AG AG  GG GG GG
ALGA0021780 GG GG GG GG GG GG GG GG GG GG GG GG GG GG GG GG GG GG GG
ALGA0021791 AA AG GG AG AG AG AA AA AA AG GG AG AG GG AG AG AA AA AA
ALGA0021811                   
ALGA0021973 AG AG GG GG AG GG GG GG AA GG GG GG GG GG GG GG GG GG GG
ALGA0021974 AG AG AG AA AG AA AA AG GG AA GG AA AG AA AA AG AG AG AA
ALGA0021979 AA AA AA AA AA  AA AA AA AA AA AG AA AA AA AA AA AA AA
ALGA0021980 AA AG AA AA AA AG AG AG AA AG AA GG AA AA AA AA AA  AA
ALGA0021999 AG AA GG GG AG  AG AG AA AG GG AG AG AG GG AG GG AG AG
ALGA0022018 AG AA AA AA AA AG AA AG AA AG AA GG AA AA AG AA AG AG AA
ALGA0022045 AG GG AG GG GG AG AG AA AG AG AA AA AG AG AA GG AA AA AG
ALGA0022075 GG GG GG GG GG GG GG GG GG GG GG GG GG GG GG GG GG GG GG
ALGA0022092 GG AG AG AG GG AG AG GG AG AG GG AG GG AG AA AG AG GG GG
ALGA0022162 GG GG GG GG GG GG CG GG GG GG GG CG GG GG GG GG CG GG GG
ALGA0022165 AG GG GG GG GG AG GG AG GG AG GG AG GG GG AG GG AG GG AA
ALGA0022167 GG GG GG GG GG GG GG GG GG GG GG GG GG GG GG GG GG GG GG
ALGA0022189 GG GG AA AG GG GG AG AG GG AG AA AG AG GG GG GG AG AG GG
ALGA0022224 AG AG AG AG AA AG GG AG AG AG AA AG AA AG GG AG GG AG GG
ALGA0022251 AC AA AA AA AC AC AA AC AC AC AA CC AA AA AA AA AA AA AA
ALGA0022271 AA GG AG AG AA AG GG AG AG AA AG AA AG AG AG AG AG GG AG
ALGA0022275 AG AA AG AG AG AG AA AA AA AG AG AG AG AG AG AG AG AA AG
ALGA0022281 GG AA AG AG GG AG AA AG AG GG AG GG AG AG AG AG AG AA AG
ALGA0022319 AA GG AA AG AA AA AG AG AG AA AA AA AA AG AG AG AG AG AA
ALGA0022375 AA GG AA AG AA AG GG GG GG AG AA GG AA AG AG AG AG AG GG
ALGA0022382 CC CC CC CC CC CC CC CC CC CC CC CC CC CC CC CC CC CC CC
ALGA0022393 AA GG AA AG AA AG AG AG AG AA AA AA AA AG AG AG AG AG GG
ALGA0022406 GG GG GG GG GG AG GG AG GG AG GG AA GG GG GG GG GG GG AG
ALGA0022414 AA CC AA AC AA AC AC AC AC AA AA AA AA AC AC AC AC AC CC
ALGA0022429 AG AG AA AG AA GG AG GG AA AA GG GG AG GG GG GG AG AA AG
ALGA0022449 CC CC CC CC CC CC CC CC CC CC CC CC CC CC CC CC CC CC CC
ALGA0022450 AA GG AA AG AA AA AG AG AG AA AA AA AA AG AG AG AG AG AA
ALGA0022458 CC CC CC CC CC CC CC CC CC CC CC CC CC CC CC CC CC CC CC
ALGA0022483 AA AA AA AA AA  AA AA AA AA AG AG AA AA AA AA AA AA AA
ALGA0022491 AA AA AA AA AA AG AA AG AA AG AG AG AA AA AA AA AA AA AA
ALGA0022493 AG GG GG GG AG  GG GG AG GG GG AG GG GG GG GG GG GG GG
ALGA0022494 AG AA AG AA AG AG AA AA AG AA AG AG AG AA AA AA AA AG AG
ALGA0022499 AA AA AA AA AA AA AA AG AA AG AA AG AA AA AA AA AA AA AA
ALGA0022502 GG AA GG AG AG AG AA AG AG GG GG GG AG AA AA AA AA AG AG
ALGA0022517 AA AA AG AA AA AG AA AA AA AA AG  AG AA AA AG AA AG AG
ALGA0022520 AG GG AG GG AG AG GG AG AG AG AA AA AG GG GG AG GG GG AA
ALGA0022524 AA AA AG AA AA AG AG AG AA AG AG GG AG AA AG AA AG AG AG
ALGA0022534 AG AA AG  GG AG  AG  AG GG GG GG AG AA AG AA AG AG
ALGA0022556 AG GG AA AG AG  AG AG GG AA AA AG AG GG GG AG GG GG AG
ALGA0022568 AG GG AG GG GG GG AG GG GG GG AG GG AG GG GG AG GG GG AG
ALGA0022580 GG AG AG AA GG GG AG AG GG AG GG GG GG AG AG GG AG AG GG
ALGA0022593 AA AG AG GG AA AA AA GG AA GG AA AA AA AG AG AG AG AG AA
ALGA0022599 GG AG AG AA GG GG GG AG GG AG GG GG GG AG AG GG AG AG GG
ALGA0022604 AA AA AA AA AA AA AG AA AA AA AA AA AA AA AA AA AA AA AA
ALGA0022612 AA AA AG AA GG AG AA AG AA AG AG GG GG AG AA AG AA AA AG
ALGA0022617 GG GG AG GG AG AG GG AG GG GG AG AG AG AG AG AG AG GG AG
ALGA0022633 GG GG GG GG GG AG AG GG GG GG GG GG GG GG GG AG GG GG AG
ALGA0022658 GG GG AG GG AA AG AG GG GG GG AA AG AA AG GG AG GG GG GG
ALGA0022682 AG AA GG AG GG AG GG AG AA GG GG GG GG AG AA GG AA AA GG
ALGA0022690 AA AA GG AG AA AA AA AG AA AG GG AA AG AG AG AG AG AA AA
ALGA0022705 GG GG AA AG GG GG AG AA GG AA AA AG AG AG AG GG AG GG AG
ALGA0022712 CC AC AA AA CC  AC AC CC AC AA AC AC AC AC AC AC CC AC
ALGA0022719 GG AG AA AA AG GG AA AG GG AA AA AG AG GG GG AG GG GG AG
ALGA0022724 AA AG AA AG AA AA AA AA AA AA AA AA AA AA AA AA AA AA AA
ALGA0022727 AA AG AG GG AA AA AA AG AA GG AA AG AA AA AA AA AA AA AA
ALGA0022758 GG GG GG GG AG AG AG AG GG AG GG AG AG AG AG AG AG GG AG
ALGA0022760 AA AA AG AG AG GG AG AG AA GG AA GG AA AG GG AG AG AA AG
ALGA0022764 GG GG AG AG AG AG AG AG GG AA GG AA GG AG AA GG AG GG AG
ALGA0022783 AA AA AA AA GG GG AG AG AA AG AA GG AG GG GG AG GG AA GG
ALGA0022786                   
ALGA0022789 AA AA AA AA GG AG AG AG AA AA AA AA AG AG AG GG GG AA GG
ALGA0022796 AA AA CC AC AC AC AC AC AA CC CC CC CC AC AC CC AC AA AA
ALGA0022817 AA AG GG GG AA  AA AA AA AG GG AG AG AA AA AA AG AA AA
ALGA0022825 AA AA AA AA AG AA AG AA AA AA AA AA AA AA AA AA AA AA AA
ALGA0022840                   
ALGA0022893 AG AG AA AG AA  AA AA AA AA AA AG AA AA AA AA AA AA AA
ALGA0022929 AC AC AC CC CC CC CC CC AC CC AA CC AC AC AC CC CC AA CC
ALGA0022933 AG GG GG GG AG AG AG AG AG GG GG GG GG GG GG AG GG GG AA
ALGA0022937 GG AG AG AG AG AG AG AG AG AG AA AA AG GG GG AG GG GG AA
ALGA0022941 AG GG AG AG AA  AA AA AG AA GG AG AG AG AG AA AA GG AG
ALGA0022944 AG GG GG GG AG AG GG GG GG GG GG GG AG AG AG AG AA GG AG
ALGA0022955 GG GG GG GG GG GG GG GG GG GG GG GG GG GG GG GG GG GG GG
ALGA0022958 AG AA AG AA AG AG AG AG AA AA GG AA GG AG AG GG AG AA AA
ALGA0022961 GG GG GG GG GG GG GG AG GG GG GG GG GG GG GG AG AG GG GG
ALGA0022970 AA AA AA AA AC AC AA AA AA AC AA AC AC CC CC AC AC AA AA
ALGA0022974 AC AC AA AC AA AC AA AA AA AC AA AC AA AC AC AA AA AA AC
ALGA0022983 AA AA AA AA AG AG AA AA AA AG AA AA AG GG GG AG AG AA AA
ALGA0022991 GG GG GG GG GG  GG GG GG AG GG GG GG AG AG GG GG GG AG
ALGA0023001 AA AA AA AA AA  AA AA AA AG AA AA AA AG AG AA AA AA AA
ALGA0023014 GG AG GG GG AG AG GG GG GG AG GG AG AG AA AA AG AA GG GG
ALGA0023036 GG GG GG GG GG GG GG GG GG AG GG GG GG GG GG GG GG GG GG
ALGA0023059 AA AC CC CC AC AC CC CC AC AC CC AC AC AA AA AC AA AA AC
ALGA0023067 CC AA AA AA AC AC AA AA AC AA AA AA AC CC CC AC CC CC AC
ALGA0023112 AA GG GG GG AG  AA GG AA AG GG GG GG AG AG GG GG AA AG
ALGA0023115 AA GG GG GG AG  AA AG AA AG GG GG GG AG AG AG GG AA AG
ALGA0023121 GG AG AA AA AA AG AA AG AG AG AA AG AA AA AA AG AG GG GG
ALGA0023134 AG AA AA AA AA  AA AA AG AA AA AA AA AG AG AA AA AG AA
ALGA0023142 AG GG GG GG GG  GG AG AG GG GG GG GG AG AG AG GG AG AG
ALGA0023149 GG AG AG AA GG  GG AG GG AG AA AG AG GG GG GG GG AG GG
ALGA0023151 GG AG GG GG GG  GG GG GG GG GG AG GG GG GG GG GG GG GG
ALGA0023157 GG AG AG AA GG AG GG AG GG AG AA AG AG AG AG GG AG AG GG
ALGA0023163 AG GG AG GG AG GG AA AG AA AG GG GG GG GG GG AG AG AG AG
ALGA0023171 GG AA AG AA GG AG GG AA GG AG AA AG AG AG AG AG GG AG AG
ALGA0023180 AC AA AC AA AC AC AA AA AC AA AA AA AC AC AC CC CC AC CC
ALGA0023185 AC AA AC AA CC AC CC AA CC AC AA AA AC AC AC AC CC AC AC
ALGA0023188 AG AA AG AA GG AG GG AA GG AG AA AA AG AG AG AG AG AG AG
ALGA0023189 AG GG AG GG AA AG AA GG AA AG GG GG AG AG AG AG AA AG AG
ALGA0023199 AG GG AG GG AG AG GG AG AG GG GG GG AG AG AG AA AG AG AA
ALGA0023250 AA AG AG GG AG AA AA AA AA AG AA AA AA AG AG AA AA AG AG
ALGA0023253 AA AA AA AA AA AA AA AG AA AA AA AA AA AA AA AA AA AA AG
ALGA0023269 GG GG GG GG AG GG GG GG GG GG GG GG GG AG AG GG GG GG GG
ALGA0023271 CC CC CC CC CC CC CC CC CC CC CC CC CC CC CC CC CC CC CC
ALGA0023273 AG AA AA AA AG  AG AG AA AA AA AG AA AG AG AA AG AA AG
ALGA0023278 CC AC CC CC CC  CC CC CC CC CC AC CC CC CC CC AC CC CC
ALGA0023288 AA AG AA AA AA  AA AA AA AA AA AG AA AA AA AA AA AA AA
ALGA0023289 AG AA AG AA GG AG AA AG AG AA AA AA AG GG GG AG AG AA AG
ALGA0023293 AG AG AG GG AA AG GG GG AG GG GG AG AG AA AA AG AA GG GG
ALGA0023299 GG AG GG GG GG GG GG AG GG GG GG GG GG GG GG GG GG GG AG
ALGA0023303 AA AG AA AA AA  AA AA AA AA AA AG AA AA AA AA AA AA AA
ALGA0023311 AG AG AG GG AA AG GG GG AA GG GG GG AG AA AA AG AA GG GG
ALGA0023349 AC AC AC AA CC AC AA AC CC AA AA AC AC CC CC AC CC AA AC
ALGA0023353 GG AG GG GG GG GG GG GG GG GG GG GG GG GG GG GG GG GG GG
ALGA0023356 GG AG GG AA GG AG GG AG GG AA GG GG GG GG GG AG GG AA AA
ALGA0023358 AA AA AA AA AG AA AA AG AA AA AA AA AA AG AG AA AG AA AG
ALGA0023364 GG GG GG GG GG GG GG GG GG GG GG GG GG GG GG GG GG GG GG
ALGA0023373 AG GG AG GG AG AG GG GG AA GG GG GG AG AG AG AA AA GG GG
ALGA0023378 AG AA AG AA AG AG AA AA GG AA AA AA AG AG AG GG GG AA AA
ALGA0023380 AA AG AA AA AA AA AA AG AA AA AA AA AA AA AA AA AA AA AG
ALGA0023382 AA AG AA AA AA AA AA AG AA AA AA AA AA AA AA AA AA AA AG
ALGA0023383 AA AG AA AA AA AA AA AG AA AA AA AA AA AA AA AA AA AA AG
ALGA0023388 GG GG GG GG GG GG GG GG GG GG GG GG GG GG GG GG GG GG GG
ALGA0023389 AA AG AA AA AA AA AA AG AA AA AA AA AA AA AA AA AA AA AG
ALGA0023416 AA AA AA GG AA AG AA AG AA AG AA AA AA AA AA AA AA GG GG
ALGA0023430 AG AA AA AG AG AG AA AG AA AG AA AA AG AG AG AG AG GG AG
ALGA0023432 GG GG GG GG GG GG GG GG GG GG GG GG GG GG GG GG GG GG GG
ALGA0023449 AG GG GG AG AG AG GG GG GG GG GG GG AG AG AG AG AG AA GG
ALGA0023473 GG GG GG GG GG GG GG AG GG AG GG GG GG GG GG GG GG GG AG
ALGA0023479 AA AG AG AG AA AG AG GG AA GG GG AG AG AA AA AA AA AG GG
ALGA0023493 AA AA AA AA AA AA AA AA AA AA AA AA AA AA AA AA AA AG AA
ALGA0023501 GG AG GG GG GG GG GG AG GG AG GG AG GG GG GG GG GG GG GG
ALGA0023502 GG GG AG GG GG GG GG GG GG GG AA GG AG GG GG GG GG GG GG
ALGA0023514 AG AA AG AA AG AG AG AA AG AA AA AG AA AG AG AG AG AA AG
ALGA0023517 AG AG AA AG AG AG AA AG AA AG AA AG AG AG AG AG AG AG AA
ALGA0023522 AG AG GG AA AG AG GG GG AG AG GG GG AG AG AG AG AG AG GG
ALGA0023559 AG AA AA AA AG AG AG AA AA AA AA AA AA AA AA AA AA AG AA
ALGA0023561 AA GG AG AG AA  AA AG GG GG AA GG AA AG AG AG AG AA AG
ALGA0023572 GG AG GG AG GG AG AG AG AG AG GG GG GG GG GG GG GG GG AG
ALGA0023578 GG AG AG GG GG AG GG AG GG AG AA AG AG GG GG GG GG AG GG
ALGA0023588 AG GG AA GG AG AG GG GG AG GG AA AG AA AA AA AA AA AG AG
ALGA0023597 GG GG AG GG GG  GG GG AG GG GG AG GG AG AG GG GG AG AG
ALGA0023608 AG AG GG GG AG AG AG AG AG AG GG AG GG GG GG AG AG AG GG
ALGA0023619                   
ALGA0023631 AG AG AA AG AG AA AG AA AG AG AA AA AA AA AA AG AG AG AA
ALGA0023632 CC CC AC AC CC  AC CC AC CC CC AC CC AC AC CC CC AC AC
ALGA0023663 AG AG GG AG AG AG GG AG GG AG GG GG AG AG AG AG AG AG AG
ALGA0023671 AG AG AA AA AG  AA GG AA AG AA AG AA AA AA AA AA AA AG
ALGA0023674 AG AG AA AA AG  AG AG AG AG AA AG AA AA AA AG AA AG AA
ALGA0023676 AA AG GG GG AA  AG AA GG AG GG AG AG AG AG AA AG AG AG
ALGA0023678 GG GG AA AG GG  AG GG AA GG AA AG AG AG AG GG GG GG AG
ALGA0023679 GG GG GG GG GG GG GG GG GG GG GG GG GG GG GG GG GG AG GG
ALGA0023681 AA AA AC AC AA  AC AA CC AA AA AC AA AC AC AA AC AC AC
ALGA0023691 AT TT AA AT AT  AA TT AA TT AA AT AA AA AA AA AA AA AT
ALGA0023695 AA AA AA AA AA AA AA AA AA AA AA AA AA AA AA AA AA AA AA
ALGA0023701 CC CC CC CC CC CC CC CC CC CC CC CC CC CC CC CC CC CC CC
ALGA0023713 AA AA AA AA AG AG AA AA AA AA AA AA AG AG AG GG GG AA AA
ALGA0023730 CC CC CC CC CC CC CC CC CC CC CC CC CC CC CC CC CC CC CC
ALGA0023741 AA GG GG GG GG  AG AG GG GG GG GG GG GG GG GG AG AG AG
ALGA0023742 AA GG GG GG AG AA AG AG GG GG GG GG AG   AA AA AA AG
ALGA0023750 AC CC AA AC AC AC AA CC AA CC AA AC AA AA AA AC AA AA AC
ALGA0023755 AG AA AA AA AA AA AA AA AA AA AA AA AA AA AA AA AG AA AA
ALGA0023758 GG AA GG AG AG AG GG AG GG AA GG AG GG GG GG AG GG GG GG
ALGA0023762 AA GG AG GG AG AG AG AG GG GG AA GG AA AG AG AG AG AA AG
ALGA0023764 AG AA AG AA AG AG AG AA AG AA AA AA AG AG AG AG GG GG AG
ALGA0023770 GG GG GG GG GG GG GG GG GG GG GG GG GG GG GG GG GG GG GG
ALGA0023773 AG GG AG GG AG AG AG GG AG GG GG GG AG AG AG AG AA AG AG
ALGA0023779 AG GG AA GG AG AG AG GG AG GG AA GG AA AG AG AG AA AG AG
ALGA0023792 AG GG AG AG GG GG AG GG AG GG AA AG AG AG AG GG AG AG AG
ALGA0023794 AG AA AG AA AA AA AA AA AA AA GG AA AG AA AA AA AA AA AG
ALGA0023796 CC CC CC CC CC CC CC CC CC CC CC CC CC CC CC CC CC CC CC
ALGA0023800 CC AA CC AC AC AC CC AA CC AA CC AC CC CC CC AC CC AC CC
ALGA0023802 AC CC AA AC AC AC AA CC AA CC AA AC AA AA AA AC AA AC AA
ALGA0023806 AA GG AG AG AG  AA GG AA GG GG AG AG AA AA AG AA AG AA
ALGA0023828 GG GG AG GG GG  GG GG GG GG AG GG AG GG GG GG GG GG AG
ALGA0023846 AG GG GG GG GG GG GG GG GG GG GG GG GG GG GG GG GG GG GG
ALGA0023849 GG AA GG AG AG AG GG AA GG AA GG AG GG GG GG GG AG AG GG
ALGA0023852 AA AA AA AG AA  AG AA AG AA AA AG AA AG AG AA AA AA AA
ALGA0023855 AA AG AG AA GG  AA AG AG AG AA AG AG AG AG AG GG AA AG
ALGA0023859 CC CC AC CC AC  CC CC CC CC AC CC AA AC AC AC AC AA AC
ALGA0023862 GG GG AG GG GG GG GG GG GG GG AG GG AG GG GG GG GG GG GG
ALGA0023865 AA AA AA AA AA AA AA AA AA AA AA AA AA AA AA AA AA AA AA
ALGA0023870 GG GG GG GG GG GG GG GG GG GG GG GG GG GG GG GG GG GG GG
ALGA0023872 AA AA AA AA AA  AA AA AA AA AA AA AA AA AA AA AA AA AC
ALGA0023876 GG GG GG GG GG  GG GG GG GG GG GG GG GG GG GG GG GG AG
ALGA0023877 GG GG AG GG GG GG GG GG GG GG AG GG AG GG GG GG GG GG GG
ALGA0023882 AG GG GG AG GG  AG GG AG GG AG AG GG AG AG AG GG GG GG
ALGA0023885 AG AA AG AG AA  AG AA AG AA GG AG AG AG AG AG AA AA AA
ALGA0023888 AG AA AA AG AA  AG AA AG AA AG AG AA AG AG AG AA AA AA
ALGA0023901 AA AA AG AA AA AA AA AA AA AA AG AA AG AA AA AA AA AA AA
ALGA0023905 GG GG GG GG GG GG GG GG GG GG GG GG GG GG GG GG GG GG GG
ALGA0023910 AG AG GG AG AA  AG AA AG AG AG AA AG AA AA AA AA AA AG
ALGA0023914 AA AA AG AA AA AA AA AA AA AA AG AA AG AA AA AA AA AA AA
ALGA0023916 AA AG AG AG AA  AA AA AG AG AA AA AA AA AA AA AA AA AG
ALGA0023922 AA AG GG AG AA AA AA AA AG AG AG AA AG AA AA AA AA AA AA
ALGA0023925 AG GG GG GG GG  AG GG AG GG AG AG GG AG AG AG GG GG GG
ALGA0023928 AA AA AA AA AA AA AA AA AA AA AA AA AA AA AA AA AA AA AA
ALGA0023934 AA AA AA AA AA AA AA AA AA AA AA AA AA AA AA AA AA AA AA
ALGA0023935 CC CC CC CC CC CC CC CC CC CC CC CC CC CC CC CC CC CC CC
ALGA0023947 GG GG AG GG GG GG GG GG GG GG AG GG AG GG GG GG GG GG GG
ALGA0023950 AA AC AA AC AA  AA AA AA AC AA AA AA AA AA AA AA AA AA
ALGA0023954 AA AA AA AA AA AA AA AA AA AA AA AA AA AA AA AA AA AA AA
ALGA0023956 AA AA AA AA AA AA AA AA AA AA AA AA AA AA AA AA AA AA AA
ALGA0023970 AA AG AG AA AG AG AA GG AG AG AA AG AG AA AG AA AG AA AG
ALGA0023973 AG AA AA AG AA AA AG AA AA AA AA AA AA AA AA AA AA GG AG
ALGA0023979 GG AA AG AG AG AG GG AA AG AG GG AG AG GG AG GG AG GG AG
ALGA0023980 AG GG GG GG AG AG AG GG AG GG AG AG GG AA AG AA AG GG GG
ALGA0023984 AG GG GG GG GG GG AG GG GG GG GG GG GG GG GG GG GG GG GG
ALGA0024008 AG GG GG AG GG AG AG GG GG GG GG GG AG GG AG GG GG AG AA
ALGA0024016 AG AA AA AG AA AG AG AA AA AA AA AA AG AA AG AA AA AG GG
ALGA0024019 AG AA AA AG AA AG AG AA AA AA AA AA AG AA AG AA AA AG GG
ALGA0024025 AA AA AA AA AA AA AA AA AA AA AA AA AA AA AA AA AA AA AA
ALGA0024027 AG AG AG AG GG AG AG GG AA GG GG GG GG GG GG AG AG GG GG
ALGA0024031 GG AG AG AG GG AG GG GG GG AG AG GG AG GG GG GG AG GG GG
ALGA0024035 CC CC CC CC CC CC CC CC CC CC CC CC CC CC CC CC CC CC CC
ALGA0024036 AA AG AA AA AG AA AA GG AA AG AA AG AA AA AA AA AA AA AA
ALGA0024043 AG GG GG GG AG AG AA GG GG GG AG AG GG AA AG AG AA GG GG
ALGA0024046 CC CC CC CC CC  CC CC CC CC CC CC CC CC CC CC CC CC CC
ALGA0024053 AA AG AA AG AG AG AG AA AG AA AA AA AG AG AG GG AG AA AG
ALGA0024061 AA AA GG AG AA AG AA AA GG AG GG AA AG AA AA AG AA AA AA
ALGA0024067 AG AG AA AG AG AG AA GG AG AG AG AG AA AA AA AG AG AG AA
ALGA0024078 AA AG GG AG AA AA AA AA AG AG AG AA AG AA AA AA AA AA AA
ALGA0024080 AA AC CC CC AC AC AC AA AC AC AC AA CC AC AC AC AC AC AC
ALGA0024082 AA AA AA AA AA AA AA AA AA AA AA AA AA AA AA AA AA AA AA
ALGA0024083 CC CC CC CC CC CC CC CC CC CC CC CC CC CC CC CC CC CC CC
ALGA0024095 AA AA AA AA AA AA AA AA AA AA AA AA AA AA AA AA AA AA AA
ALGA0024098 CC CC CC AC AC AC AC CC AC CC AC CC CC AC CC AA AC AC CC
ALGA0024103 GG GG AG AA AG AG AG GG AG AG AA GG AG AG GG AA AG AG GG
ALGA0024108 AC CC AC AC CC AC CC CC CC AC AC CC AA CC AC CC CC CC AC
ALGA0024114 CC CC CC CC CC CC CC CC CC CC CC CC CC CC CC CC CC CC CC
ALGA0024117 AC AA AC AC AA AC AA AA AA AC AC AA CC AA AC AA AA AA AC
ALGA0024125 GG AG AA AG AG GG AG GG AA AG AA GG AG AG GG AA AG GG GG
ALGA0024126 AG GG AG AA AG GG AG GG AG AG AA GG AG AG GG AA AG AG GG
ALGA0024128 AA AA AA AA AA AA AA AA AA AA AA AA AA AA AA AA AA AA AA
ALGA0024130 AG AA AG GG AG AA AG AA AG AG GG AA AG AG AA GG AG AG AA
ALGA0024132 AC AA AA AC AC AA AC AA AC AA AC AA AA AC AA CC AC AC AA
ALGA0024142 AA AA AA AA AA AA AA AA  AA AA AA AA AA AA AA AA AA AA
ALGA0024146 AA AA AA AG AA AG AA AA AA AA AA AA AA AA AA AA AA AG AA
ALGA0024147 CC CC CC CC CC CC CC CC CC CC CC CC CC CC CC CC CC CC CC
ALGA0024149 AA AA AA AA AA AA AA AA AA AA AA AA AA AA AA AA AA AA AA
ALGA0024154 AC CC AC AC AC AA AA CC CC AC AC AC AA AA AA AC AC AC AA
ALGA0024155 AG GG AG AA GG GG GG GG GG AG AG GG AG GG GG GG GG AG GG
ALGA0024158 AC AC CC AC AC CC CC AA AC AC AC AC CC CC CC AC AC AC CC
ALGA0024167 AA AA AG AG AA AA AA AA AA AG AG AA AG AA AA AA AA AA AA
ALGA0024169 AA AA AG AG AA AA AA AA AA AG AG AA AG AA AA AA AA AA AA
ALGA0024173 AA AA AA AA AA AA AA AA AA AA AA AA AA AA AA AA AA AA AA
ALGA0024174 AG GG AG AA AG GG AA GG GG AG AG GG AG AG GG AG AG AA GG
ALGA0024178 AG AG GG GG AA  AA AA GG AG GG AG GG AG GG AG AA AG GG
ALGA0024182 AG AG GG GG AA AG AA AA AG AG AG AG AG AG AG AA AA AG AG
ALGA0024189 AA AA AA AA AA AA AA AA AA AA AA AA AA AA AA AA AA AA AA
ALGA0024190 GG GG AG AG GG GG GG GG GG AG AG GG AG GG GG GG GG GG GG
ALGA0024193 GG GG AG AG GG AG GG GG GG AG AG GG AG GG GG GG GG GG GG
ALGA0024195 GG GG AG AG GG GG GG GG GG AG AG GG AG GG GG GG GG GG GG
ALGA0024196 AG AA AA AG AG AG GG AA AA AA AA AG AG GG GG AG AG GG GG
ALGA0024202 AA AG AG AG AG AG AA GG AA GG AG AG AG AA AA AA AG AA AA
ALGA0024207 GG GG GG GG GG GG GG GG GG GG GG GG GG GG GG GG GG GG GG
ALGA0024208 GG GG GG GG GG GG GG GG GG GG GG GG GG GG GG GG GG GG GG
ALGA0024218 AA AA AA AA AA AG AA AA AG AA AG AA AA AA AA AG AA AA AA
ALGA0024219 GG GG AG AG GG GG GG GG GG AG AG GG AG GG GG GG GG GG GG
ALGA0024222 AG AG GG AG AG GG GG AA AG AG AG AG GG GG GG AG AG AG GG
ALGA0024228 AC AC AC AA AC CC CC AA AC AA AA AC AC CC CC AC AC AC CC
ALGA0024229 AA AA AG AG AA AA AA AA AA AG AG AA AG AA AA AA AA AA AA
ALGA0024239 AG GG GG GG AG GG AA GG AG GG AG GG GG AG AG AA AG AG GG
ALGA0024245 AG AA AG AG AA AG AA AA AA AG AG AG AG AG AG AA AA AA AG
ALGA0024252 AG AA AG AG AA AG AA AA AA AG AG AG AG AG AG AA AA AA AG
ALGA0024256 AG AA AA AA AA AG AA AA AA AA AA AG AA AG AG AA AA AA AG
ALGA0024264 AC CC CC CC CC CC CC CC CC CC CC CC CC CC CC CC CC CC CC
ALGA0024267 GG GG AG AG GG GG GG GG GG AG AG GG AG GG GG GG GG GG GG
ALGA0024270 AG AA AG AG AA AA AA AA AA AG AG AA AG AA AA AA AA AA AA
ALGA0024274 CC CC CC CC CC CC CC CC CC CC CC CC CC CC CC CC CC CC CC
ALGA0024276 AG AG AG GG AG AG AA GG AA GG AG AG AG AA AA AA AG AG AA
ALGA0024287 AA AA AG AG AA AA AA AA AA AG AG AA AG AA AA AA AA AA AA
ALGA0024289 GG GG GG GG GG AG GG GG GG GG GG AG GG AG AG GG GG GG AG
ALGA0024290 AA AA AG AG AA AA AA AA AA AG AG AA AG AA AA AA AA AA AA
ALGA0024292 GG GG AG AG GG GG GG GG AA GG AG GG GG GG GG AG GG AG GG
ALGA0024298 AA AA AG AG AA AA AA AA GG AA AG AA AA AA AA AG AA AG AA
ALGA0024302 AA AA AG AG AA AA AA AA AA AG AG AA AG AA AA AA AA AA AA
ALGA0024304 GG GG GG AG GG GG GG GG GG GG GG GG GG GG GG GG GG AG GG
ALGA0024316 AG AA AA AG AG AG GG AA AA AA AA AA AG AG AG AG AG GG AG
ALGA0024324 AG GG GG GG GG GG GG GG GG GG GG GG GG GG GG GG GG GG GG
ALGA0024347 AG AA AA AA AG AG GG AA AA AA AA AA AG AG AG AG AG AG AG
ALGA0024349 AA AA AA AA AA AG AA AA AA AA AA AG AA AG AG AA AG AA AG
ALGA0024354 AA GG AG AG AG AA AA GG AA GG AG AG AG AA AA AA AA AA AA
ALGA0024357 CC CC CC CC CC CC CC CC CC CC CC CC CC CC CC CC CC CC CC
ALGA0024359 AA GG AG AG AG AA AA GG AA GG AG AG AG AA AA AA AA AA AA
ALGA0024361 GG AA AA AG AG GG GG AA AA AA AA AG AG GG GG AG GG GG GG
ALGA0024370 GG AA AG AA AG AG GG AA GG AA AG AG AG GG GG GG AG AG GG
ALGA0024372 AA GG AG AG AG AA AA GG AA GG AG AG AG AA AA AA AA AA AA
ALGA0024373 GG AA GG GG AG GG GG AA GG AG GG AG GG GG GG GG GG GG GG
ALGA0024374 AA AA AA AA AA AA AA AA AA AA AA AA AA AA AA AA AA AA AA
ALGA0024378 AG AA AG AA AG AG GG AA GG AA AG AA AG AG AG GG AG AG AG
ALGA0024379 AA CC AC CC AC AC AA CC AA CC AC CC AC AC AC AA AC AC AC
ALGA0024380 AG GG AG AG GG AG GG GG GG AG AG GG AG GG GG GG AG GG GG
ALGA0024389 GG GG GG GG GG AG GG GG GG GG GG GG GG GG GG GG AG GG GG
ALGA0024390 AA AA AG AG AA AG AA AG GG AA AG AA AA AA AA AG AG AG AA
ALGA0024397 GG AA AA AA AG AG GG AA AA AA AA AG AG GG GG AG AG AG GG
ALGA0024406 GG GG AG AG GG GG GG GG GG AG AG GG AG GG GG GG GG GG GG
ALGA0024411 AC CC CC AC AC AC AA CC CC CC CC AC CC AC AC AC AC AA CC
ALGA0024413 AA GG GG GG AG  AA GG GG GG GG GG AG AG AG AG AA AG AG
ALGA0024414 AA GG AG AA AG AA AA AG AG AG AA AG AA AA AA AA AA AA AA
ALGA0024418 TT TT AT AT TT TT TT TT TT AT AT TT AT TT TT TT TT TT TT
ALGA0024419 AG AA AG GG AA AG AA AA AA AG AG AG GG AG AG AA AG AG GG
ALGA0024426 AG GG GG GG  AG AA   GG  GG GG AA AA AA AG AG AG
ALGA0024430 AA AA AA AA AA  AA AG AG AA AG AA AA AA AA AG AA AA AA
ALGA0024431 AG GG GG AG AG AG AA GG GG GG GG AG GG AA AA AG AG AA AG
ALGA0024435 GG AA AA AG AG  GG AA AA AA AA AG AG GG GG AG GG GG GG
ALGA0024439 GG AA AA AG AG GG GG AG AG AA AG AG AG GG GG GG GG GG GG
ALGA0024446                   
ALGA0024452 AA AA AA AA AA AA AA AA AA AA AA AA AA AA AA AA AA AA AA
ALGA0024457 GG AA AG GG AG GG GG AG AG AG GG AG GG GG GG GG GG GG GG
ALGA0024466 AG GG GG AG GG AA GG AG AG GG AG AG AG AG AG AG AA AG AA
ALGA0024467 AA GG AG AA AG AA AA AG AG AG AA AG AA AA AA AA AA AA AA
ALGA0024468 AG AA AA AG AA GG AA AG AG AA AG AG AG AG AG AG GG AG GG
ALGA0024478 AA AA AA AG AA  AA AA AA AA AA AG AG AG AG AA GG AG GG
ALGA0024495 AT TT TT AT TT AA AT AT AT TT AT AT AT AT AT AT AA AT AA
ALGA0024496 GG GG GG GG GG  GG GG GG GG GG CG CG CG CG GG CC GG CC
ALGA0024499 GG GG GG GG GG  GG GG GG GG GG AG AG AG AG GG AA GG AA
ALGA0024502 AG AA AA AG AA  AG AG AG AA AG AA AA AA AA AG AA AG AA
ALGA0024503 GG GG GG GG GG  GG GG GG GG GG AG AG AG AG GG AA GG AA
ALGA0024505 AG GG GG AG GG  AG AG AG GG AG GG GG GG GG AG GG AG GG
ALGA0024507 GG GG GG GG GG  GG GG GG GG GG AG AG AG AG GG AA GG AA
ALGA0024509 AG AA AA AG AA  AG AG AG AA AG AA AA AA AA AG AA AG AA
ALGA0024512 AG AA AA AG AA  AG AG AG AA AG AA AA AA AA AG AA AG AA
ALGA0024515 AA AA AA AA AA  AA AA AA AA AA AG AG AG AG AA GG AA GG
ALGA0024516 GG GG GG GG GG  GG GG GG GG GG AG AG AG AG GG AA GG AA
ALGA0024527 AG GG GG GG GG AG AG AG AG GG AG AG AG AG AG AG AG GG AA
ALGA0024536 AA GG AG AA AG AA AA AG AG AG AA AG AA AA AA AA AA AA AA
ALGA0024545 AG GG AG AG AG GG AG GG GG AG AG GG AG AG AG AG GG AA GG
ALGA0024553 AG AA AA AA AA AG AG AG AA AA AA AG AG AG AG AA AG AA GG
ALGA0024564 AA AA AG AA AA AG AA AA AG AA AA AA AA AA AA AA AG AA AA
ALGA0024565 AG AA AG AG AA GG AG AG GG AA AG AG AG AG AG AG GG AA GG
ALGA0024569 AG GG AG AG GG AA AG AG AA GG AG AG AG AG AG AG AA GG AA
ALGA0024578 GG GG AG AG GG AG GG GG AG GG GG GG GG AG AG GG AG GG AG
ALGA0024582 GG AA GG GG AG GG GG AG GG AG GG AG GG GG GG GG GG GG GG
ALGA0024587 AA AA AA AA AA AA AA AA AA AA AA AA AA AA AA AA AA AA AA
ALGA0024588 AA GG AA AA AG AA AA AG AA AG AA GG AA AA AA AA AA AA AA
ALGA0024603 AG GG AG AA AG  AG GG GG AG AG GG AA AA AA AG AG AA AA
ALGA0024607 AG AG GG GG GG GG AG GG AG GG AG GG GG GG GG AG GG GG GG
ALGA0024627 AG AG GG AG GG AG AG AG GG GG GG AG AG GG GG GG AG GG AA
ALGA0024629 AG GG GG GG AG GG AG GG GG AG GG GG GG AG AG GG AG GG GG
ALGA0024639 AA AA AA AA AC AA AA AA AA AC AA AA AA AC AC AA AC AA AA
ALGA0024643 AA AA AG AA AA AG AA AG AG AA AA AA AG AG AG AA AG AA AG
ALGA0024651 CC CC AC CC CC AC CC CC AC CC CC CC AC CC CC CC AC CC AC
ALGA0024653 AA AA AA AA AA AA AA AA AA AA AA AA AA AA AA AA AA AA AA
ALGA0024656 AA AA AA AA AG AG AA AA AG AG AG AG AA AA AA AG AG AA AA
ALGA0024658 AA AA AA AG AG AG AA AA AG AG AG AG AA AG AG AG AG AA AA
ALGA0024666 AC CC CC CC AC CC AC CC CC AC CC CC CC AC AC CC AC CC CC
ALGA0024670 AA AA AA AC AA AC AA AA AC AA AC AC AA AA AA AC AA AA AA
ALGA0024671 CC CC CC CC CC CC CC CC CC CC CC CC CC CC CC CC CC CC CC
ALGA0024672 CC CC CC AC CC CC CC CC CC AC CC CC CC AC AC CC AC CC CC
ALGA0024676 AA AG AA AG AA AG AA AG AG AG AG AG AA AG AG AG AG AA AA
ALGA0024688 AA AA AA AG AA AG AA AA AA AG AA AG AA AA AA AA AG AA AA
ALGA0024689 AA AA AA AC AA AC AA AA AA AA AA AC AA AA AA AA AA AA AA
ALGA0024694 CG GG GG GG GG GG CG GG GG GG GG GG GG GG GG GG GG GG GG
ALGA0024697 GG GG GG GG GG AG GG GG GG GG GG GG GG AG AG GG GG GG GG
ALGA0024703 AA AG AA AG AA GG AA AG AA AG AA AG AG AG AG AA GG AA AG
ALGA0024705 GG GG GG GG GG GG GG GG GG GG GG GG GG GG GG GG GG GG GG
ALGA0024707 GG GG GG GG GG  GG GG GG GG GG AG AG GG GG GG AG GG AG
ALGA0024712                   
ALGA0024728 AG AG AG AG GG AG AG AG GG AG AG GG AG GG GG GG GG GG GG
ALGA0024736 CC CC CC CC CC CC CC CC CC CC CC CC CC CC CC CC CC CC CC
ALGA0024740 GG AG GG GG GG AG GG AG GG AG GG GG GG GG GG GG AG GG GG
ALGA0024743 AA AA AA AA AA AA AA AA AA AG AA AA AA AA AA AA AG AA AA
ALGA0024746 AA AG AA AA AA AG AA AG AA AA AA AA AA AA AA AA AA AA AA
ALGA0024750 AA AA AA AA AA AA AA AA AA AG AA AA AA AA AA AA AG AA AA
ALGA0024757 AA AA AA AA AG AA AA AA AA AG AA AA AA AG AG AG AG AA AA
ALGA0024760 AA AA AA AA AG AA AA AA AA AG AA AA AA AG AG AG AG AA AA
ALGA0024768 AA AG AG AG AG AA AA AG AA AG AG AG AG AA AA AA AA GG AG
ALGA0024771 CC CC CC CC AC CC CC CC CC AC CC CC CC AC AC AC AC CC CC
ALGA0024783 GG AG AA AG GG  AG AG AA AG AA GG AG AG AG AG GG GG GG
ALGA0024787 AG GG GG AG AG AG GG GG GG AG GG AG GG AG AG AG AG GG GG
ALGA0024790 GG GG AG GG GG AG AG AG AA GG AG GG GG AG AG AG GG GG GG
ALGA0024799 GG AA GG GG AG AG GG AG GG GG GG AG GG GG GG GG GG AA AG
ALGA0024802 AA GG AA AA AG AG AA AG AA AA AA GG AA AA AA AA AA GG AG
ALGA0024805 CC CC CC CC CC CC CC CC CC CC CC CC CC CC CC CC CC CC CC
ALGA0024816 AG GG AA AG GG AA AA AG AA AG AA AG AA AG AG AG AA GG AG
ALGA0024821 AG AA AG AG AA  AG AA AA AG AG AG GG AA AA AA AG AA AG
ALGA0024823 AG GG AG AG GG  AG GG GG AG AG AG AA GG GG GG AG GG AG
ALGA0024832 AA GG AG AA AG  AG GG GG AA AG AG AA AG AG AG AG GG AG
ALGA0024834 GG AA AG GG AG  AG AA AG GG GG AG GG AG AG GG GG AA AG
ALGA0024838 GG AA AG GG AA  AG AA AA AG AG AG GG AA AA AA AG AA AG
ALGA0024841 GG AA AA AG AA  AG AA AA AA AA AG AG AA AA AA AG AA AG
ALGA0024847 AA AA AA AA AA AA AA AA AA AA AA AA AA AA AA AA AA AA AA
ALGA0024853 GG AA AG GG AA  AG AA AG AG GG AG GG AA AA AG GG AA AG
ALGA0024869 AG AA AA AA AG AG AG AA AG AG AG AG AG AG AG GG AG AA AG
ALGA0024870                   
ALGA0024871 AA AG AG AA AG AG AG GG GG AA AG AG AA AG AG AG AA GG AG
ALGA0024877 CC CC CC CC CC CC CC CC CC CC CC CC CC CC CC CC CC CC CC
ALGA0024878 AA AG GG AG AG AG AG GG GG AG GG AG AG AG AG AG AA GG AG
ALGA0024881 AG AA AA AG AA AA AA AA AG AA AG AA AA AA AA AG AA AA AA
ALGA0024883 AC AC AA AC AA AA AA AA AC AA AC AA AA AA AA AC AC AA AA
ALGA0024885 AA AG AA AA AA AA AA AA AG AA AG AA AA AA AA AG AG AA AA
ALGA0024887 AA AA AA AA AA AA AA AA AA AA AA AA AA AA AA AA AA AA AA
ALGA0024888 AA AA AA AA AA AA AA AA AA AA AA AA AA AA AA AA AA AA AA
ALGA0024892 AG AG AG AG AG AG AG AA AG GG GG AG GG AG AG GG GG AA AG
ALGA0024893 GG GG GG GG GG GG GG GG CG GG CG GG GG GG GG CG GG GG GG
ALGA0024899 AA AA AA AA AA AA AA AA AA AA AA AA AA AA AA AA AA AA AA
ALGA0024901 GG AA AG GG AG  AG AA AA GG AG AG AG AG AG AG AA AA AA
ALGA0024902  GG AG  AG  AG GG AG  AG AG AG AG AG AG GG GG GG
ALGA0024905 AA GG AG AA AG  AG GG GG AA AG AG AG AG AG AG GG GG GG
ALGA0024906 CC CC CC CC CC CC CC CC CC CC CC CC CC CC CC CC CC CC CC
ALGA0024909 CC CC CC CC CC CC CC CC AC CC AC CC CC CC CC AC CC CC CC
ALGA0024910 GG AG AG GG AG AG AG AA AA GG AG AG AG AG AG AG AA AA AA
ALGA0024916 GG GG GG GG GG GG GG GG AG GG AG GG GG GG GG AG GG GG GG
ALGA0024919 AA AA AA AA AA AA AA AA AG AA AG AA AA AA AA AG AA AA AA
ALGA0024920 AA AG AG AA AG  AG GG GG AA AG AG AG AG AG AG GG GG GG
ALGA0024922 GG AG AG GG AG  AG AA AA GG AG AG AG AG AG AG AA AA AA
ALGA0024927                   
ALGA0024928 GG GG GG GG GG GG GG GG GG GG GG GG GG GG GG GG AG GG GG
ALGA0024930 GG GG GG GG GG GG GG GG GG GG GG GG GG GG GG GG GG GG GG
ALGA0024932 GG GG GG GG GG GG GG GG CG GG CG GG GG GG GG CG GG GG GG
ALGA0024933 AA AA AA AA AA AA AA AA AA AA AA AA AA AA AA AA AA AA AA
ALGA0024939 AG AA AG AG AG AG AG AA AG AG GG AG AG AG AG GG AG AA AA
ALGA0024942 GG GG GG GG GG GG GG GG AG GG AG GG GG GG GG AG GG GG GG
ALGA0024944                   
ALGA0024945 GG GG GG GG GG GG GG GG AG GG AG GG GG GG GG AG GG GG GG
ALGA0024954 AG AA AG AG AG  AG AA AA AG AG AG AG AG AG AG AG AA AA
ALGA0024961 AC AA AC AC AC  AC AA AC AC CC AC AC AC AC CC AC AA AA
ALGA0024967 AG GG AG AG AG AG AG GG AG AG AA AG AG AG AG AA AG GG GG
ALGA0024968 AG AA AG AG AG  AG AA AG AG GG AG AG AG AG GG AG AA AA
ALGA0024972 AG GG AG AG AG  AG GG GG AG AG AG AG AG AG AG AG GG GG
ALGA0024975 CC CC CC CC CC CC CC CC CC CC CC CC CC CC CC CC CC CC CC
ALGA0024976 GG GG GG GG GG GG GG GG AG GG AG GG GG GG GG AG GG GG GG
ALGA0024980 AG GG AG AG AG  AG GG GG AG AG AG AG AG AG AG AG GG GG
ALGA0024989 AC CC AC AC AC  AC CC AC AC AA AC AC AC AC AA AC CC CC
ALGA0024990 AG AA AG AG AG  AG AA AG AG GG AG AG AG AG GG AG AA AA
ALGA0024999 AC AA AC AC AC  AC AA AA AC AC AC AC AC AC AC AC AA AA
ALGA0025001 GG GG GG GG GG GG GG GG GG GG GG GG GG GG GG GG GG GG GG
ALGA0025002 AA AA AA AA AA AA AA AA AG AA AG AA AA AA AA AG AA AA AA
ALGA0025003 CC CC CC CC CC CC CC CC CC CC CC CC CC CC CC CC CC CC CC
ALGA0025004 AC AA AC AC AC AA AC AA AA AC AC AC AC AC AC AC AC AA AA
ALGA0025005 AT TT AT AT AT  AT TT AT AT AA AT AT AT AT AA AT TT TT
ALGA0025006 AC CC AC AC AC  AC CC CC AC AC AC AC AC AC AC AC CC CC
ALGA0025010 AA AA AA AA AA AA AA AA AG AA AG AA AA AA AA AG AA AA AA
ALGA0025014 AA AA AA AA AA AA AA AA AG AA AG AA AA AA AA AG AA AA AA
ALGA0025015 GG GG GG GG GG GG GG GG AG GG AG GG GG GG GG AG GG GG GG
ALGA0025016 AA AA AA AA AA AA AA AA AG AA AG AA AA AA AA AG AA AA AA
ALGA0025019 AA AA AA AA AA AA AA AA AA AA AA AA AA AA AA AA AA AA AA
ALGA0025021 GG GG GG GG GG GG GG GG GG GG GG GG GG GG GG GG GG GG GG
ALGA0025026 AC CC CC CC AC  AC CC CC CC CC AC CC AC AC AC AC CC CC
ALGA0025027 AA AA AA AA AA AA AA AA AA AA AA AA AA AA AA AA AA AA AA
ALGA0025028 AA AA AA AA AA AA AA AA AA AA AA AA AA AA AA AA AA AA AA
ALGA0025029 AA AA AA AA AA AA AA AA AA AA AA AA AA AA AA AA AA AA AA
ALGA0025031 AC AA AA AA AC  AC AA AA AC AA AC AA AC AC AC AC AA AA
ALGA0025036 AA AA AA AA AA AA AA AA AA AA AA AA AA AA AA AA AA AA AA
ALGA0025040 AA AA AA AA AA AA AA AA AA AA AA AA AA AA AA AA AA AA AA
ALGA0025041 GG GG GG GG GG GG GG GG GG GG GG GG GG GG GG GG GG GG GG
ALGA0025042 AA AA AA AA AA AA AA AA AA AA AA AA AA AA AA AA AA AA AA
ALGA0025046 GG GG GG GG GG GG GG GG GG GG GG GG GG GG GG GG GG GG GG
ALGA0025050 AA AA AA AA AA AA AA AA AA AA AA AA AA AA AA AA AA AA AA
ALGA0025052 GG GG GG GG GG GG GG GG GG GG GG GG GG GG GG GG GG GG GG
ALGA0025054 CC CC CC CC CC CC CC CC CC CC CC CC CC CC CC CC CC CC CC
ALGA0025057 AA AA AA AA AA AA AA AA AA AA AA AA AA AA AA AA AA AA AA
ALGA0025063 AA AA AA AA AA AA AA AA AA AA AA AA AA AA AA AA AA AA AA
ALGA0025064 GG GG AG AG GG GG GG GG GG AG AG GG AG GG GG GG GG GG GG
ALGA0025065 CC CC CC CC CC CC CC CC CC CC CC CC CC CC CC CC CC CC CC
ALGA0025066 AA AA AA AA AA AA AA AA AA AA AA AA AA AA AA AA AA AA AA
ALGA0025067 AA GG AG AA GG  AG GG AG AA AA AG AG GG GG AG GG AA GG
ALGA0025068 AA AA AA AA AA AA AA AA AA AA AA AA AA AA AA AA AA AA AA
ALGA0025069 AA AA AA AA AA AA AA AA AA AA AA AA AA AA AA AA AA AA AA
ALGA0025072 CC CC CC CC CC CC CC CC CC CC CC CC CC CC CC CC CC CC CC
ALGA0025074 GG GG GG GG GG GG GG GG GG GG GG GG GG GG GG GG GG GG GG
ALGA0025080 CC CC CC CC CC CC CC CC CC CC CC CC CC CC CC CC CC CC CC
ALGA0025081 CC AC AA AC AC AA AC AA AA AA AA AC AA AC AC AC AC CC AA
ALGA0025092 AG GG AG AA AG GG GG GG AG AA AA GG AG AG AG AA AG AA GG
ALGA0025103 AA GG AG AA AG  AG GG GG AG AG AG AG AG AG AG AG AA GG
ALGA0025106 AC CC AC AC AC  AC CC CC AC AC AC AC AC AC AC AC CC CC
ALGA0025111 GG GG GG GG GG GG GG GG GG GG GG GG GG GG GG GG GG GG GG
ALGA0025112 AA AA AA AA AA AA AA AA AA AA AA AA AA AA AA AA AA AA AA
ALGA0025122 AG AG AA AG AG AA AA AG AG AG AG AG AA AG AG GG AG GG AA
ALGA0025124 AT AT TT AT AT TT TT AT AT AT AT AT TT AT AT AA AT AA TT
ALGA0025126 AG AA AG AG AA  AG AA AA AG AG AG AG AA AA AA AA AA AA
ALGA0025130 AG GG AG AG AG  AG AG AG GG GG GG AG AG AG GG AG AA AA
ALGA0025131 AA GG AG AG AG AA AA AG AG GG GG AG AG AG AG GG AG AA AA
ALGA0025134 GG AA GG GG AG  GG AG AG AG AG AA GG AG AG AA AG GG GG
ALGA0025140 AA AA AA AA AA AA AA AA AA AA AA AA AA AA AA AA AA AA AA
ALGA0025146 CC CC CC CC CC CC CC CC CC CC CC CC CC CC CC CC CC CC CC
ALGA0025148 CC CC CC CC CC CC CC CC CC CC CC CC CC CC CC CC CC CC CC
ALGA0025151 AA AA AA AA AA AA AA AA AA AA AA AA AA AA AA AA AA AA AA
ALGA0025153 AG GG AG AG GG GG AG GG AG AG AA GG AG GG GG AG AG GG GG
ALGA0025156 AA AA AG AA AG GG AG AG AG AA AA AG AG AG AG AA AG AA GG
ALGA0025158 AC CC AC AC AC CC AC CC CC AC AC AC AC AC AC AC AC CC CC
ALGA0025160 AG AA AG AG AG AA AG AA AG AG GG AA AG AG AG GG AG AA AA
ALGA0025162 AA AA AG AA GG GG AG AG AG AA AA AG AG GG GG AG AG AA GG
ALGA0025164 AA AA AA AA AA AA AA AA AA AA AA AA AA AA AA AA AA AA AA
ALGA0025172 AA CC AC AC AC AA AA AC AA CC AC AC AC AC AC AC AA AA AA
ALGA0025174 AG GG GG GG AG  AG GG AG GG AG AG GG AG AG AA AG GG GG
ALGA0025180 AG GG GG GG AG  AG GG AG GG AG AG GG AG AG AA AG GG GG
ALGA0025182 GG GG GG GG GG GG GG GG GG GG GG GG GG GG GG GG GG GG GG
ALGA0025197 GG GG GG GG GG GG GG GG GG GG GG GG GG GG GG GG GG GG GG
ALGA0025198 AA AA AA AA AA AA AA AA AA AA AA AA AA AA AA AA AG AA AA
ALGA0025201 AA AG AG AA AG  AG AG AG AA AA AA AG AG AG AA GG AA GG
ALGA0025209 CC CC CC CC CC CC CC CC CC CC CC CC CC CC CC CC CC CC CC
ALGA0025210 AG GG AG AA AG GG AG GG AG AG AA GG AG AG AG AA AG AA GG
ALGA0025221 GG GG GG GG GG GG GG GG GG GG GG GG AG GG GG GG GG GG GG
ALGA0025237 AG GG GG GG AG  AG GG GG GG GG AG GG AG AG AG GG GG GG
ALGA0025242 AC AA AA AA AA  AA AA AA AA AA AC AA AA AA AA AA AA AA
ALGA0025247 AG AG AG GG AG AA AA AG AG GG GG AG AG AG AG GG AG GG AA
ALGA0025260 AC AA AA AA AC  AC AA AA AA AC AC AC AC AC AC AA AA AA
ALGA0025262 AC CC CC CC CC  AC CC CC CC CC AC CC CC CC CC CC CC CC
ALGA0025268 AC AA AA AA AC  AC AA AA AA AA AC AA AC AC AC AA AA AA
ALGA0025269 AC AA AA AA AC  AC AA AA AA AA AC AA AC AC AC AA AA AA
ALGA0025271 AA AC AC AA AC  CC AC CC AA AC AA CC AC AC AC CC AA CC
ALGA0025272 AG AA AA AA AA  AA AA AA AA AA AG AA AA AA AA AA AA AA
ALGA0025274 GG AG AG GG AG  AG AG AG GG AG GG AA AG AG GG AA GG AA
ALGA0025278 AG GG GG GG AG  AG GG GG GG AG AG AG AG AG AG AG GG GG
ALGA0025279 AG AG AG AG AG AG AG AG AG AG AG AG AG AG AG AG AG AG AG
ALGA0025280 AG AA AA AA AG  AA AA AA AA AA AG AA AG AG AG AA AA AA
ALGA0025286 AG GG GG GG AG  GG GG GG GG GG AG GG AG AG AG GG GG GG
ALGA0025288 AG AA AA AA AA  AA AA AA AA AA AG AA AA AA AA AA AA AA
ALGA0025289 CC CC CC CC CC CC CC CC CC CC CC CC CC CC CC CC CC CC CC
ALGA0025291 AG AA AA AA AG  AG AA AG AA AA AG AA AG AG GG AA AA AA
ALGA0025292 GG GG GG GG GG GG GG GG AG GG GG GG GG GG GG AG GG GG GG
ALGA0025294 GG GG GG GG GG GG GG GG AG GG GG GG GG GG GG AG GG GG GG
ALGA0025304 AC CC CC CC AC  AC CC CC CC CC AC CC AC AC AC CC CC CC
ALGA0025306 AC CC CC CC AC  AC CC CC CC CC AC CC AC AC AC CC CC CC
ALGA0025310 AG AA AA AA AG  AG AA AG AA AA AG AA AG AG GG AA AA AA
ALGA0025313 AG GG GG GG AG AG AG GG GG GG GG AG GG AG AG AG GG GG GG
ALGA0025314 AG AA AA AA AG  AG AA AA AA AA AG AA AG AG AG AA AA AA
ALGA0025319 AG AA AA AA AA AG AG AA AA AA AA AG AA AA AA AA AA AA AA
ALGA0025325 AG AA AG AA AG AG AG AG AG AA AA AG AA AG AG AG AG AA AA
ALGA0025326 GG GG GG GG GG GG GG GG GG GG GG GG GG GG GG GG GG GG GG
ALGA0025328 AG AA AA AA AA AA AA AA AA AA AG AG AG AA AA AA AA AA AA
ALGA0025329 CC CC CC CC CC CC CC CC CC CC CC CC CC CC CC CC CC CC CC
ALGA0025337 CC CC AC AC AC CC AC CC CC AC AA CC AC AC AC AC CC CC CC
ALGA0025344 GG AG AG GG AG  AG AG AA GG AG GG AA GG GG AG AA GG AA
ALGA0025355 AA AC AA AA AA AA AC AA AC AA AC AA AC AA AA AC AA AA AA
ALGA0025358 AG AG AA AA AA  AG AA AG AA AG AG AG AA AA AG AA AA AA
ALGA0025359 CC AC AC AC CC CC CC CC AC AC AC CC AC CC CC AC CC CC CC
ALGA0025360 AA AA AA AA AA AA AA AA AA AA AA AA AA AA AA AA AA AA AA
ALGA0025362 GG AG AG AG GG GG AG AG GG AA AA AG GG GG GG GG GG AA GG
ALGA0025363 AG AA AA AG AA AA AA AA AA AA AA AA AA AG AG AA AA AA AA
ALGA0025364 AT TT AA AT TT AT AA AT AT AT AA AT TT TT TT TT AT TT TT
ALGA0025365 CC CC CC CC AC CC CC CC CC CC AC AC CC AC AC AC CC CC CC
ALGA0025367 GG GG GG GG GG  GG GG GG GG AG AG GG GG GG GG GG GG GG
ALGA0025370 GG GG AG GG AG  AG AG AG GG GG GG GG AG AG AG AG GG GG
ALGA0025374 CC CC AC CC AC  AC AC AC CC AC CC CC AC AC AC AC CC CC
ALGA0025382 AC AC AC CC AC  AC AC AA CC AC CC AA AC AC AC AA CC AA
ALGA0025389 AA AA AA AA AA AA AA AA AA AA AA AA AA AA AA AA AA AA AA
ALGA0025390 CC CC CC CC CC CC CC CC CC CC CC CC CC CC CC CC CC CC CC
ALGA0025401 AG AG AA AG AG AA AA AG AA AG AA AG AA AG AG AG AA GG AA
ALGA0025404 CC CC CC CC CC CC CC CC CC CC CC CC CC CC CC CC CC CC CC
ALGA0025410 AG GG AG GG AA AA AG AG AG GG AG AG AG AG AG AG AA AA AA
ALGA0025416 AG AA AA AA AG  AA AA AA AA AA AG AG AA AA AA AG AA GG
ALGA0025420 AC AA AA AC AC AC AA AA AA AA AA AA AC AA AA AA AC AA CC
ALGA0025434 AA CC CC AC CC  CC CC CC CC CC AC CC CC CC CC CC CC CC
ALGA0025441 CC AA CC CC CC CC CC AC AC AC CC AC AC AC AC AC CC CC CC
ALGA0025456 AG AG GG AG AA  GG AG GG AG GG AA AG AG AG AG AG GG AA
ALGA0025467 AC AC CC AC AA  CC AC CC AC CC AA AC AC AC AC AC CC AA
ALGA0025482 CC CC CC CC CC CC CC CC CC CC CC CC CC CC CC CC CC CC CC
ALGA0025492 AA AA AA AA AG AG AA AA AA AA AA AA AG AG AG AG AG AA AG
ALGA0025497 AG GG AG AA AA AG AG GG GG AG AG GG AG AG AG AG AG GG AA
ALGA0025501 AA AA AA AA GG  AA AA AA AA AA AG AG AG AG AG AG AA GG
ALGA0025502 GG AG AG AA GG GG AG AG AG AA AG AG AG AG AG AG AG GG GG
ALGA0025503 CC AC AC CC CC  AC AC AC CC AC CC CC CC CC CC CC AA CC
ALGA0025508 AA CC CC CC CC CC CC CC CC CC CC CC CC CC CC CC CC CC CC
ALGA0025510 CC CC CC CC CC CC CC CC CC CC CC CC CC CC CC CC CC CC CC
ALGA0025512 GG GG AG AA GG GG AG GG GG AG AG GG GG GG GG GG GG GG GG
ALGA0025513 AA AA AA AA AA AA AA AA AA AA AA AA AA AA AA AA AA AA AA
ALGA0025514 CC CC CC CC CC CC CC CC CC CC CC CC CC CC CC CC CC CC CC
ALGA0025515 AG AG AA AA GG  AA AG AG AG AA GG GG GG GG GG GG AA GG
ALGA0025523                   
ALGA0025530 GG GG AG AA AG AG AG GG GG AG AG AG GG GG GG GG GG GG GG
ALGA0025538 AG GG AG GG GG  AG AG AG GG AG GG GG GG GG GG GG GG GG
ALGA0025541 AG AG AG GG AA  AG AG AG GG AG GG AG AG AG AG AG AA AA
ALGA0025544 AA AA AA AA AA AA AA AA AA AA AA AA AA AA AA AA AA AA AA
ALGA0025547 CC CC CC CC CC  CC AC AC CC CC CC AC AC AC AC AC CC CC
ALGA0025556 AG AA AG AA AG AG GG AG GG AA AG AG AG AG AG AG AG AA AA
ALGA0025557 GG GG GG GG GG  GG GG GG GG GG AG GG GG GG GG GG GG GG
ALGA0025561                   
ALGA0025563 GG GG GG GG GG GG GG GG AG GG GG GG AG AG AG AG AG GG GG
ALGA0025565 GG GG GG GG AG  GG AG GG GG GG GG GG GG GG GG GG GG GG
ALGA0025577 GG GG AG GG AG  AA GG AA GG AG AG AG AG AG AG AG GG GG
ALGA0025587 CC CC CC CC CC CC CC CC CC CC CC CC CC CC CC CC CC CC CC
ALGA0025588 CC AA AC AA AC  CC AC CC AA AC AA AC AC AC AC AC AA AA
ALGA0025591 AA GG AG GG GG AG AA AG AG GG AG AG GG GG GG GG GG GG GG
ALGA0025593 CC CC CC CC CC CC CC CC CC CC CC CC CC CC CC CC CC CC CC
ALGA0025594 CC CC CC CC CC CC CC CC CC CC CC CC CC CC CC CC CC CC CC
ALGA0025611 AA AA AG AA AA  GG AA AG AA AG AG AA AA AA AA AA AA AA
ALGA0025613 AA AA AC AA AA  CC AA AC AA AC AC AA AA AA AA AA AA AA
ALGA0025617 AA AA AA AA AA AA AA AA AA AA AA AA AA AA AA AA AA AA AA
ALGA0025622 AG GG AG GG GG GG AA GG AG GG AG GG GG GG GG GG GG GG GG
ALGA0025633 CG CC CG CC CC  GG CG CG CC CG CC CC CC CC CC CC CC CC
ALGA0025638 AG AA AA AA AA AG AA AG AA AA AA AG AA AA AA AA AA AA AA
ALGA0025640 CC CC CC CC CC  CC CC AC CC CC AC AC AC AC AC AC CC CC
ALGA0025644 AA AA AA AA AA  AA AA AG AA AA AG AG AG AG AG AG AA AA
ALGA0025646 CC CC CC CC CC CC CC CC CC CC CC CC CC CC CC CC CC CC CC
ALGA0025649 AA AA AA AA AA AG AA AG AG AA AA AG AG AG AG AG AG AA AA
ALGA0025653 GG GG GG GG GG GG GG GG GG GG GG GG GG GG GG GG GG GG GG
ALGA0025655 AG GG GG GG GG GG GG GG GG GG GG GG GG GG GG GG GG GG GG
ALGA0025656 AG GG GG GG GG GG GG GG AG GG GG GG AG AG AG AG AG GG GG
ALGA0025658 AG GG GG GG GG GG GG GG GG GG GG GG GG GG GG GG GG GG GG
ALGA0025665 GG GG AG GG AG GG AA GG AG GG AG GG GG GG GG GG GG GG GG
ALGA0025668 AC AA AC AA AA  CC AC CC AA AC AA AC AC AC AC AC AA AA
ALGA0025670                   
ALGA0025675 AA AA AA AA AA  AA AA AA AA AA AG AA AA AA AA AG AA AA
ALGA0025679 AA AA AA AA AC  AA AA AA AA AA AC AA AA AA AA AC AA AA
ALGA0025682 GG GG AG AG AG  AA AG AA GG AG GG AG AG AG AG GG GG GG
ALGA0025686 AA AA AA AA AG AG AA AA AA AA AA AA AG AG AG AG AG AA AG
ALGA0025691 GG GG GG GG AG  AG AG AG GG AG GG AG AG AG AG GG GG GG
ALGA0025693 AA AA AA AA AA AA AA AA AA AA AA AA AA AA AA AA AG AA AA
ALGA0025704 AG AG GG AG AG AG AG AG AG AG AG AG AA AA AA AA AG GG AG
ALGA0025709 GG GG GG GG GG GG GG GG GG GG GG GG GG GG GG GG GG GG GG
ALGA0025712 AA AA AA AA AA AA AA AA AA AA AA AA AA AA AA AA AC AA AA
ALGA0025714 AA AA AA AA AG AA AG AA AG AA AG AA AG AG AG AG AA AA AA
ALGA0025716 AA AA AA AA AA AA AA AA AA AA AA AA AA AA AA AA AG AA AA
ALGA0025722 AG AG AA AG GG  AG GG AG AG AG AG GG GG GG GG GG AA AG
ALGA0025729 GG GG GG GG AG  GG GG GG GG GG AG GG GG GG GG GG GG GG
ALGA0025733 GG GG GG AG AG  AG AG AG GG AG GG AG AG AG AG GG GG GG
ALGA0025735 CG CG GG GG CG CG GG CG GG CG GG CG CG CG CG CG CG GG CG
ALGA0025744 AG AG GG GG AG  GG AA GG AG GG AG AG AG AG AG AG GG AG
ALGA0025754                   
ALGA0025759 AA AG AA AG GG  AG GG AG AG AG AG GG GG GG GG AG AA AG
ALGA0025762 AG AG GG AG AA  AG AA AG AG AG AG AA AA AA AA AG GG AG
ALGA0025765 AG AG GG AG AA  AG AA AG AG AG AG AA AA AA AA AG GG AG
ALGA0025769 AA AA AA AG AG AA AA AA AG AA AG AA AG AG AG AG AG AA AA
ALGA0025771 AG AG AA AG GG  AG GG AG AG AG AG GG GG GG GG AG GG AG
ALGA0025776 AA AA AA AA AA  AA AA AA AA AA AG AA AA AA AA AG AA AA
ALGA0025777 AG AG GG GG AA AA AG AA AG AG AG AA AA AA AA AA AG GG AG
ALGA0025779 AA AA AA AA AG AA AA AA AG AA AG AA AG AG AG AG AG AA AA
ALGA0025780 CC CC CC CC CC AC CC AC CC CC CC AC CC CC CC CC AC AA CC
ALGA0025786 GG GG GG GG AA AG AG GG AG GG AG GG AA AA AA AA AG GG AG
ALGA0025788 AG AG AA AA AA AG AA AG AA AG AA AG AA AA AA AA AG AA AA
ALGA0025795 AG AG AA AA GG  AG GG AG AG AG AG GG GG GG GG AG AA AG
ALGA0025803 GG GG GG GG GG GG GG GG GG GG GG GG GG GG GG GG GG GG GG
ALGA0025813 CC CC CC CC AC CC CC CC AC CC AC CC AC AC AC AC CC CC CC
ALGA0025814 GG GG GG GG GG GG GG GG GG GG GG GG GG GG GG GG AG GG GG
ALGA0025816 AA AA AA AA AG AA AA AA AG AA AG AA AG AG AG AG AA AA AA
ALGA0025820 AG AG GG GG AA  AG AA AG AG AG AG AA AA AA AA AG GG AA
ALGA0025824 GG AG GG GG GG AG GG AG GG AG GG AA GG GG GG GG AG AA AG
ALGA0025846 GG GG GG GG GG GG GG GG GG GG GG GG GG GG GG GG GG GG GG
ALGA0025852 AG AG AA AA GG AG AA AG AG AG AG AG AG GG GG GG AA GG AG
ALGA0025861 AG AG GG AG AA  AG AA AG AG AG AG AA AA AA AA AG AA AA
ALGA0025863 AG AG GG AG AA  AG AA AG AG AG AG AA AA AA AA AG GG AA
ALGA0025865 AA AA AA AG AA AG AG AG AA AA AA AA AG AA AA AA AG AA AG
ALGA0025874 AG AA AA AG GG GG AG AG AG AA AG AG GG GG GG GG GG AA AG
ALGA0025880 GG GG GG GG GG GG GG GG GG GG GG GG GG GG GG GG GG GG GG
ALGA0025884 AA AA AA AG AG AG AA AG AG AA AG AA AG AG AG AG AA AA AA
ALGA0025889 AG AG AA AA AG AG AG AG AA AG AA AG AG AG AG AG GG AA GG
ALGA0025899 GG GG GG GG GG GG GG GG GG GG GG GG GG GG GG GG GG GG GG
ALGA0025903 AG AG GG AG AA  AG AA AG AG AG AG AA AA AA AA AG GG AA
ALGA0025907 GG GG GG GG GG  GG GG GG GG GG AG GG GG GG GG AG GG GG
ALGA0025910 CC CC CC CC CC CC CC CC CC CC CC CC CC CC CC CC CC CC CC
ALGA0025918 GG GG GG GG GG GG AG GG GG GG GG GG GG GG GG GG GG AA AG
ALGA0025920 AA AA AA AA AA AA AA AA AA AA AA AA AA AA AA AA AA AA AG
ALGA0025922 AG AG GG AG AA  AG AA AG AG AG AG AA AA AA AA AA GG AA
ALGA0025924 AA AA AA AA AA AA AG AA AA AA AA AA AA AA AA AA AA GG AG
ALGA0025926 GG AG GG GG GG GG GG AG AG AG GG AG AG AG AG AG AG GG GG
ALGA0025927 AG AA AA AA AG AG AG AA AA AA AA AA AG AG AG AG AG AA GG
ALGA0025931 AG AA AA AA AG AG AG AA AG AA AA AA GG GG GG GG AG AA GG
ALGA0025936 AG AG GG AG AA AG GG AA GG AG AG AG GG AG AG AG AG GG GG
ALGA0025954 GG GG GG GG GG AG GG AG AG GG GG GG AA AG AG AG AG GG AG
ALGA0025957 AA AA AA AA AA AA AA AA AA AA AA AA AA AA AA AA AA AA AA
ALGA0025959 AA AA AA AA AA AA AA AA AA AA AA AA AA AA AA AA AA AA AA
ALGA0025984 AA AG GG GG AA AA AG AA GG AG AG AA AG AG AG AG AA AA AA
ALGA0025988 AG AG AA AA AG GG AG GG AA AG AG GG AG AA AA AA GG GG GG
ALGA0025991 AT AT TT TT AT AA TT AA TT AT AT AA AT TT TT TT AA TT AT
ALGA0025993 AC AC CC CC AC AA CC AA CC AC AC AA AC CC CC CC AA CC AC
ALGA0025995 CC CC CC CC CC CC AC CC CC CC CC CC CC CC CC CC CC AA CC
ALGA0026002 AA AA AA AA AA AA AG AA AA AA AA AA AA AA AA AA AA GG AA
ALGA0026003 AA AG GG GG AA  GG AA GG AG AG AG AG AG AG AG AA GG AG
ALGA0026017 AG AG AA AA AG  AG GG AA AG AG AG AG AA AA AA GG GG AG
ALGA0026028 AG AG AA AA AG  AG GG AA AG AG AG AG AA AA AA GG GG AG
ALGA0026033 AA AA AA AA AA AA AG AA AA AA AA AA AA AA AA AA AA GG AA
ALGA0026034 AA AA AA AA AA AA AG AA AA AA AA AA AG AG AG AG AA GG AA
ALGA0026039 GG GG GG GG GG GG AG GG GG GG GG GG AG AG AG AG GG AA GG
ALGA0026041 AA AA AA AA AA AA AA AA AA AA AA AA AA AA AA AA AA AA AA
ALGA0026044 CC AC AC CC CC  CC AA AC AC CC AC AC AC AC AC AC CC CC
ALGA0026047 CC CG CG CC CC CG CG GG CG CG CC CG CG CC CC CC GG GG CG
ALGA0026048 GG GG GG GG GG GG GG GG GG GG GG GG GG GG GG GG GG GG GG
ALGA0026051 GG AG AA AG AG  AG AA AA AA AA AG AG GG GG GG AA AA AA
ALGA0026060 AG AA AA AG AA AA AG AA AA AA AA AA AA AA AA AA AG AA AA
ALGA0026063                   
ALGA0026064 AG AA AA AA AA AG AA AA AA AA AA AG AA AA AA AA AA AA AG
ALGA0026066 AG AA AA AA AA  AA AA AA AA AA AG AA AA AA AA AA AA AG
ALGA0026071 AG AA AA AA AA AG AA AA AA AA AA AG AA AA AA AA AA AA AG
ALGA0026078 GG GG GG GG GG GG GG GG GG GG GG GG GG GG GG GG GG GG AG
ALGA0026094 AA AA AG GG AA AG AG AG AA AG AG AA AG AG AG AA AG GG AG
ALGA0026100 AA AA AG GG AG GG GG AG AG AG GG AG AG AA AA AA AG GG AG
ALGA0026103 AA AA AA AA AG AG AG AA AG AA AG AA AA AA AA AA AA AA AA
ALGA0026109 GG GG AG AA GG AG AG AG GG AG AG GG AG AG AG GG AG AA AG
ALGA0026111 AG AA AA AA AG AG AG AA AG AA AG AA AA AA AA AA AA AA AA
ALGA0026112 AG GG AG AA GG AG AG AG GG AG AG GG AG AG AG GG AG AA AG
ALGA0026114 AA AA AG GG AG  GG AG AG AG GG AA AG AG AG AA AG GG AG
ALGA0026129 AA AA AG AG AG  AG AG AG AG GG AA AG AG AG AA AG GG AG
ALGA0026139 AA AG GG AG AG  AG GG GG GG GG AG GG AG AG AG AG GG GG
ALGA0026158 GG AG AA AG AG AG AG AA AA AA AA AG AA AG AG AG AG AA AA
ALGA0026167 AG AG GG GG AG GG AG GG GG GG GG GG GG AG AG AG AG GG GG
ALGA0026170 GG GG GG AG GG GG GG GG GG GG GG GG GG GG GG GG GG GG GG
ALGA0026185 AA AG GG AG AG  AG GG GG GG GG AG GG AG AG AG AG GG GG
ALGA0026189 GG AG AG AA AG  AG AA AG AA AA AG AA AG AG AG AG AA AA
ALGA0026193 GG AG AG AA AG  AG AA AG AA AA AG AA AG AG AG AG AA AA
ALGA0026196 GG AG GG GG AG AG AG AA AG AG AG AG AA AG AG AG AG AA AA
ALGA0026197 CC AC CC AC AC  AC AA AC AC AC AC AA AC AC AC AC AA AA
ALGA0026201                   
ALGA0026203 CC CC CC CC CC CC CC CC CC CC CC CC CC CC CC CC CC CC CC
ALGA0026204 AA AA AC AC AC  CC AA CC AA AC AC AC AA AA AA CC AA AC
ALGA0026208 AG AA AA AA AA AA AA AA AA AA AA AA AA AA AA AA AG AA AA
ALGA0026210 CC CC CC CC CC CC CC CC CC CC CC CC CC CC CC CC CC CC CC
ALGA0026218 AG GG GG GG GG GG GG GG GG GG GG GG GG GG GG GG AG GG GG
ALGA0026224 GG AG AG AG AG  GG AG GG AA AG GG GG AG AG AG GG AG GG
ALGA0026228 CC CC CC CC CC CC CC CC CC CC CC CC CC CC CC CC AC CC CC
ALGA0026229 AG AA AA AA AA AA AA AA AA AA AA AA AA AA AA AA AG AA AA
ALGA0026230 GG AG GG AG GG  AG AG GG GG GG AA AG AG AG AG AA GG AG
ALGA0026233 AG AG AA AG AA  AG AG AA AA AA GG AG AG AG AG GG AA AG
ALGA0026235 AG GG GG GG GG GG GG GG GG GG GG GG GG GG GG GG AG GG GG
ALGA0026236 AG AA AA AA AA AA AA AA AA AA AA AA AA AA AA AA AG AA AA
ALGA0026237 GG GG GG GG GG GG GG GG GG GG GG GG GG GG GG GG GG GG GG
ALGA0026241 GG GG GG GG GG GG GG GG GG GG GG GG GG GG GG GG AG GG GG
ALGA0026242 AC AA AA AA AA AA AA AA AA AA AA AA AA AA AA AA AA AA AA
ALGA0026244 AG AG AG AG AG AA AA AG AA GG AG AA AA AG AG AA AG AG AA
ALGA0026245 GG GG GG GG GG GG GG GG GG GG GG GG GG GG GG GG AG GG GG
ALGA0026246 CC AC CC AC CC  AC AC CC CC CC AA AC AC AC AC AC CC AC
ALGA0026250 GG GG GG GG GG GG GG GG GG GG GG GG GG GG GG GG GG GG GG
ALGA0026251 AG AA AA AA AA AA AA AA AA AA AA AA AA AA AA AA AG AA AA
ALGA0026256 GG GG GG GG GG GG GG GG GG GG GG GG GG GG GG GG GG GG GG
ALGA0026258 AG AA AA AA AA AA AA AA AA AA AA AA AA AA AA AA AG AA AA
ALGA0026261 CC AA AC AA AC AC AC AA CC AA AC AA AC AA AA AC AC AC AC
ALGA0026265 CC CC CC CC CC CC CC CC CC CC CC CC CC CC CC CC CC CC CC
ALGA0026267 AA AG AG GG AG AG AG AG AA GG AG AG AA AG AG AA AG AG AA
ALGA0026268 CC CC CC CC CC CC CC CC CC CC CC CC CC CC CC CC CC CC CC
ALGA0026269 GG GG GG GG GG GG GG GG GG GG GG GG GG GG GG GG AG GG GG
ALGA0026270 CC CC CC CC CC CC CC CC CC CC CC CC CC CC CC CC CC CC CC
ALGA0026276 CC CC CC CC CC CC CC CC CC CC CC CC CC CC CC CC CC CC CC
ALGA0026278 AA AG AG AG AG AG AA AG AA AG AG AA AA AG AG AA AA AG AA
ALGA0026283 GG GG GG GG GG GG GG GG GG GG GG GG GG GG GG GG GG GG GG
ALGA0026289 AG AA AA AA AA AA AA AA AA AA AA AA AA AA AA AA AG AA AA
ALGA0026290 CC CC CC CC CC CC CC CC CC CC CC CC CC CC CC CC CC CC CC
ALGA0026291 AA AA AA AA AA AA AA AA AA AA AA AA AA AA AA AA AA AA AA
ALGA0026297 AG GG AG GG AG AG AG GG AA GG AG GG AG GG GG AG GG AG AG
ALGA0026301 GG GG GG GG GG GG GG GG GG GG GG GG GG GG GG GG GG GG GG
ALGA0026307 CC AA AC AA AC AC AC AA CC AA AC AA AC AA AA AC AC AC AC
ALGA0026320 AC CC CC CC CC CC CC CC CC CC CC CC CC CC CC CC AC CC CC
ALGA0026325 AC AC AC AC AC AC AA AC AA AC AC AA AA AC AC AA AC AC AA
ALGA0026338 AG GG AG GG AG  AG GG AA GG AG GG GG GG GG GG GG AG GG
ALGA0026346 AG GG GG AG GG GG AG GG GG AG GG AG GG GG GG GG AG GG GG
ALGA0026359 AG AG GG AG GG  AG AG GG AG GG AA AG AG AG AG AG GG AG
ALGA0026361 AA AG AG GG AG AG AG AG AA GG GG AG AG AG AG AG AA AG AG
ALGA0026362 AA AA AA AA AA AA AA AA AA AA AA AA AA AA AA AA AA AA AA
ALGA0026374 AG AG GG GG AG AG AG AG AG GG AG AG AG AG AG AG AA AG AG
ALGA0026377 AG AA AG AG AA  AG AA AG AG AA AG AA AA AA AA AA AA AA
ALGA0026391 CC CC CC CC CC CC CC CC CC CC CC CC CC CC CC CC CC CC CC
ALGA0026394 GG AG AA AA AG AG AG AG AG AA AA AG AG AG AG AG GG AG AG
ALGA0026395 AA AC AC AC AC AC AA AC AA AC AC AA AC AC AC AC AA AC AC
ALGA0026402 GG AG GG GG GG GG GG AG GG GG GG AG AG AG AG AG AG GG AG
ALGA0026404 AC AA AA AA AA AA AA AA AA AA AA AA AA AA AA AA AA AA AA
ALGA0026433 AA GG AG GG AG AG AG GG AA GG GG GG GG GG GG GG GG AG GG
ALGA0026434 AG AA AA AA AA AA AA AA AA AA AA AA AA AA AA AA AA AA AA
ALGA0026437 GG GG AG GG GG GG AG GG AG GG GG GG GG GG GG GG GG GG GG
ALGA0026438 GG GG AG AG AA AG AG GG AG AG AG GG GG AG AG GG GG AG GG
ALGA0026439 GG GG AA AG AA AG AA GG AA AA AG AG GG AG AG GG GG AG GG
ALGA0026441 GG GG GG GG GG GG GG GG GG GG GG GG GG GG GG GG GG GG GG
ALGA0026446 AG AA GG AG GG AG GG AA GG AG AG AA AA AG AG AA AA AG AA
ALGA0026448 GG GG AA AG AA AG AA GG AA AG AG GG GG AG AG GG GG AG GG
ALGA0026452 AG AG AA AG AA AG AA AG AA AA AG AA AG AA AA AG AG AG AG
ALGA0026453 AA AC AA AA AA AA AA AC AA AA AA AC AC AC AC AC AC AA AC
ALGA0026460 GG GG GG GG GG  GG GG GG AG AG AG GG GG GG GG AG GG GG
ALGA0026469 AG AA GG AG GG AG GG AA GG AG AG AA AA AG AG AA AA AG AA
ALGA0026473 AG AA GG AG GG AG GG AA GG AG AG AA AA AG AG AA AA AG AA
ALGA0026476                   
ALGA0026478 GG GG AA AG AA AG AA GG AA AG AG GG GG AG AG GG GG AG GG
ALGA0026484 AG GG AA AG AA AG AA GG AA AG AG GG GG AG AG GG GG AG GG
ALGA0026490 GG GG AA AG AA AG AA GG AA AG AG GG GG AG AG GG GG AG GG
ALGA0026491 AG AA GG AG GG AG GG AA GG AG AG AA AA AG AG AA AA AG AA
ALGA0026501 AG GG AA AG AA AG AA GG AA AG AG GG GG AG AG GG GG AG GG
ALGA0026502 AC AC CC AC CC AC CC AC CC AC AC AC AC CC CC AC AC AC AC
ALGA0026510 CC CC CC CC CC  CC CC CC AC AC AC CC CC CC CC AC CC CC
ALGA0026519 AG AG AG AA AA AA AG AG AG AA AA AG AG AG AG AG AA AA AG
ALGA0026520 AG AG GG AG GG  GG AG GG AG AG AG AG GG GG AG AA AG AG
ALGA0026528 AA AA AA AA AA AA AA AA AA AA AA AA AA AA AA AA AA AA AA
ALGA0026530 AG GG AA AG AA AG AA GG AA AA AG AG GG AG AG GG AG AG GG
ALGA0026532 AG GG AA AG AA AG AA GG AA AG AG GG GG AG AG GG GG AG GG
ALGA0026535 AG GG AA AG AA  AA GG AA AG AG GG GG AG AG GG GG AG GG
ALGA0026541 AG GG AA AG AA AG AA GG AA AG AG GG GG AG AG GG GG AG GG
ALGA0026543 AA AA AA AA AA AA AA AA AA AA AA AA AA AA AA AA AA AA AA
ALGA0026546 CC CC AC AC AA AC AA CC AC AC AC CC CC AC AC CC CC AC CC
ALGA0026549 AG AA GG AG GG AG AG AA GG AG AG AA AA AG AG AA AA AG AA
ALGA0026553 AG AA GG AG GG AG AG AA GG AG AG AA AA AG AG AA AA AG AA
ALGA0026555 AG AA GG AG GG AG AG AA GG GG AG AG AA AG AG AA AG AG AA
ALGA0026566 GG GG GG GG GG GG GG GG GG GG AG GG GG GG GG GG GG GG GG
ALGA0026572 AG AG GG AG GG AG GG AG GG GG GG GG AG GG GG AG AG AG AG
ALGA0026583 GG GG AG AG AA AG AG GG GG AG AG GG GG AG AG GG GG AG GG
ALGA0026584 AG AG GG AG GG AG AG AG AG GG GG GG AA AG AG AA GG AG AA
ALGA0026593 AA AC AA AA AA  AC AC AC AC AA CC AC AC AC AC AC AA AC
ALGA0026599 AG GG AA AG AA AG AG GG AG AG AA GG GG AG AG GG AG AG GG
ALGA0026607 AG AG AA AA AA  AG AG AG AG AG GG AA AG AG AA GG AA AA
ALGA0026622 AA AG GG AG GG AG AG AG AA GG GG GG AG GG GG AG GG AG AG
ALGA0026631 AG AG GG AG GG AG AG AG AG GG GG GG AA GG GG AA GG AG AA
ALGA0026637 AC AA AC AA AA AA AA AA AC AA AC AA AA AA AA AA AC AA AA
ALGA0026639 AG GG AG GG GG GG GG GG AG GG AG GG GG GG GG GG AG GG GG
ALGA0026645 AG GG AG GG GG GG GG GG AG GG AG GG GG GG GG GG GG GG GG
ALGA0026672 AG AA AG AA AA AA AA AA AG AA AG AA AA AA AA AA AG AA AA
ALGA0026676 AG AG AA AA AA  AG AG AG AG AA GG AG AA AA AG AG AG AG
ALGA0026686 GG GG GG GG GG GG GG GG GG GG AG GG GG GG GG GG AG GG GG
ALGA0026730 GG GG GG GG GG GG GG GG GG GG GG GG GG GG GG GG GG GG GG
ALGA0026743 GG GG GG GG GG GG AG GG GG GG GG GG GG GG GG GG GG GG GG
ALGA0026749 AA AA GG AG AG AA AG AA GG AG AG AG AA AG AG AG AG AG AA
ALGA0026769 AA AA AG AG GG AG AA AG AA AG AG AA AG GG GG AG AG AA AG
ALGA0026782 CC CC AC AA AA AC AC AC CC AA AC AC CC AA AA CC AA AC CC
ALGA0026787 AA AA AA AG AA AG AG AA AA AG AA AG AG AA AA AG AG AG AG
ALGA0026790 AG AG AG AG GG AG AA AG AA AG GG AA AA GG GG AA AG AA AA
ALGA0026791 AG AA AG AG GG  AA AG AA AG AG AA AA GG GG AA AG AA AA
ALGA0026794 GG GG AG AA AA AA AG AG GG AA AG AG AG AA AA AG AA AG AG
ALGA0026797 AG GG AG AG  AG GG AG GG AG AG GG GG  AA GG GG GG GG
ALGA0026803 AG AA AG GG GG GG AG AG AA GG AG AG AG GG GG AG GG AG AG
ALGA0026808 CC AC CC CC CC CC AC CC CC CC AC CC CC CC CC CC CC CC CC
ALGA0026817                   
ALGA0026821 AC AA AC CC CC CC AC AC AA CC AC AC AC CC CC AC CC AC AC
ALGA0026828 AG GG GG GG GG AG GG GG GG GG GG GG AG GG GG AG GG AG AG
ALGA0026835 AA AG AG AA AA AA AG AG GG AA AA AG AG AA AA AG AG AA AG
ALGA0026838 AG GG AG AA AA AG AG AG GG AA AG AG GG AA AA GG AG AA GG
ALGA0026850 AG AA AG AG GG  AA AG AA AG AG AA AG GG GG AG AG AA AG
ALGA0026861 AG AG AA AG AA AG AG AA AA AG AG AG AG AA AA AG AA GG AG
ALGA0026864 AG AG AA AG AA AG AG AA AA AG AG AG AG AA AA AG AA GG AG
ALGA0026869 GG GG GG GG GG GG GG GG GG GG GG GG GG GG GG GG GG GG GG
ALGA0026871 AG GG GG AG GG AG AG GG GG AG GG AG AG GG GG AG GG AA AG
ALGA0026875 AA AC CC AC CC AC AC CC CC AC AC AC AC CC CC AC CC AA AC
ALGA0026876 GG AG AG GG GG  AG AG AA GG GG AG AG GG GG AG AG GG AG
ALGA0026905 CC CC AC CC CC CC CC CC AC CC CC CC CC CC  CC CC CC CC
ALGA0026911 AC AC AA AA AA  AC AC AC AA AC AC AC AA AA AC AC AA AC
ALGA0026917 AA AG AG AA AA  AA AG AG AA AG AG AA AA AA AA AA AA AA
ALGA0026920 GG AG GG GG GG AG GG AG GG GG AG AG AG GG GG AG GG GG AG
ALGA0026925 AT AA AA AA AA AA AT AA AT AA AA AA AT AA AA AT AT AA AT
ALGA0026931 GG GG AG AG GG AG AG GG AG AG GG AG AG GG GG AG GG AG AG
ALGA0026937 AG AG AG AG AA AG AG AG AG AG AG GG AG AA AA AG AA GG AG
ALGA0026955 AG GG AG GG GG AG GG GG AG GG GG GG AG GG GG AG AG AG AG
ALGA0026965 AG AA AG AA AA AA AA AA AG AA AA AA AA AA AA AA AA AG AA
ALGA0026978 GG GG AG AG GG AG AG AG AG AG AG AG GG GG GG GG GG AG GG
ALGA0026983 AC AA AC AC AA AC AC AC AC AC AC AC AA AA AA AA AA CC AA
ALGA0026990 AG AA AG AA AA AA AA AA AG AA AA AA AA AA AA AA AA AG AA
ALGA0026994 GG GG AG AG GG AG AG AG AG AG AG AG GG GG GG GG GG AG GG
ALGA0027004 AA AG AG AA AA AA AG AG GG AA AA AG AG AG AG AG AG AA AG
ALGA0027007 AG GG AG GG GG GG GG GG AG GG GG GG GG GG GG GG AG AG GG
ALGA0027021 GG GG GG AG GG AG AA GG GG AG GG AG AG GG GG AG AG AG AG
ALGA0027026 GG AG GG GG GG GG GG AG AG GG GG AG AG AG AG AG GG GG AG
ALGA0027029 CC AC CC AC CC AC AA AA AC AC AC AA AA AC AC AA AC AC AA
ALGA0027060 AG AG AG AA AA AA AA AG GG AA AA AG AG AG AG AG AG AG AG
ALGA0027065 AG AA AG AA AA AA AA AG AG AA AG AA AA AA AA AA AG AG AA
ALGA0027075 AG AG AG GG GG GG GG AA AA GG AG AG AG AG AG AG GG AG AG
ALGA0027097 AG GG AG GG GG GG GG AG AG GG AG GG GG GG GG GG GG AG GG
ALGA0027100 AG AG AG AA AA AA AA GG GG AA AG AG AG AG AG AG AA AG AG
ALGA0027113 CC AC AC CC CC CC CC AA AA CC AC AC AC AC AC AC CC CC AC
ALGA0027115 GG AG AG GG GG GG GG AG AA GG GG AG AG AG AG AG GG GG AG
ALGA0027117 GG AG AG GG GG GG GG AA AA GG AG AG AG AG AG AG GG GG AG
ALGA0027129 AA AA AT AA AA AA AA AA AT AA AA AA AA AA AA AA AA AA AA
ALGA0027140 AA AG AG AA AA AA AA GG GG AA AG AG AG AG AG AG AA AA AG
ALGA0027169 AG GG AG GG GG GG GG AG AG GG AG GG GG GG GG GG GG AG GG
ALGA0027174 GG AG GG GG GG GG GG AG AG GG GG AG AG AG AG AG GG GG AG
ALGA0027176 AG AG AG AA AA AA AA GG GG AA AG AG AG AG AG AG AA AG AG
ALGA0027186 AA AA AA AA AA AA AA AA AA AA AA AA AA AA AA AA AA AA AA
ALGA0027196 GG AG GG GG GG GG GG AG AG GG GG AG AG AG AG AG GG GG AG
ALGA0027200 GG AG GG GG GG GG GG AA AG GG AG AG AG AG AG AG GG GG AG
ALGA0027207 GG AG GG GG GG GG GG AA AG GG AG AG AG AG AG AG GG GG AG
ALGA0027213 AC AC CC CC CC CC CC AC AC CC CC AC AC AC AC AC CC AC AC
ALGA0027223 AG AG GG GG GG GG GG AG AG GG GG AG AG AG AG AG GG AG AG
ALGA0027225 AA AA AA AA AA AA AA AG AA AA AG AA AA AA AA AA AA AA AA
ALGA0027227 AG AG AG AA AA AA AA GG GG AA AG AG AG AG AG AG AA AG AG
ALGA0027231 AG AG AA AA AA AA AA GG AG AA AG AG AG AG AG AG AA AG AG
ALGA0027241 AG AG AA AA AA AA AA AG AG AA AA AG AG AG AG AG AG AA AG
ALGA0027242 AA AG AG AG GG AG AA AA AA AG AG AA AA AG AG AA AA AA AA
ALGA0027243 AG AG AG AA AA AA AA AG GG AA AA AG AG AG AG AG AG AA AG
ALGA0027255 AG AG AA AA AA AA AA GG AG AA AG AG AG AG AG AG AG AA AG
ALGA0027260 AG AG GG GG GG GG GG AG AG GG GG AG AG AG AG AG AG GG AG
ALGA0027279 AG AG GG GG GG GG GG AG AG GG GG AG AG AG AG AG AG GG AG
ALGA0027281 GG AG AA AA AA AA AA GG AG AA AG AG AG AG AG AG AG AG AG
ALGA0027303 AA AC AC CC CC CC CC AC AA CC CC AC AC AC AC AC AC AC AC
ALGA0027315 CC CC AC CC CC CC CC CC AC CC CC CC CC CC CC CC CC CC CC
ALGA0027320 GG AG AG AA AA AA AG GG GG AA AG AG AG AG AG AG AG GG AG
ALGA0027343 CG CC CC CC CC  CC CG CC CC CG CC CG CC CC CG CG CG CG
ALGA0027351 AG AG AA AA AA AA AG GG AG AA AG AG AG AG AG AG AG AG AG
ALGA0027353                   
ALGA0027354 CC AC AC AA AA AA AC AC CC AA AA AC AC AC AC AC AC CC AC
ALGA0027360 AA AC AC CC CC AC AC AA AA CC AC AC AA AC AC AA AA AA AA
ALGA0027372                   
ALGA0027373 AC AA AC AA AA AA AA AC AC AA AC AA AA AA AA AA AA AC AA
ALGA0027376 AG GG AG GG GG GG GG AG AG GG AG GG GG GG GG GG GG AG GG
ALGA0027379 AG GG AG GG GG GG GG AG AG GG AG GG GG GG GG GG GG AG GG
ALGA0027398 GG GG GG GG GG GG GG GG GG GG GG GG GG GG GG GG GG GG GG
ALGA0027408 AG AG AA AG AA  GG AG AG AG AA GG AG AG AG AG AG AG AG
ALGA0027421 AG AA AA AG AA  GG AA AG AG AA AG AG AG AG AG AG AG AG
ALGA0027427 AG AG AG GG AA AG GG AG AG GG GG AG GG AG AG GG GG AG GG
ALGA0027429 AA AA AA AA AG AG AA AA AA AA AA AA AA AA AA AA AA AA AA
ALGA0027436 AG AA AA AA AG  AA AA AA AA AA AA AA AA AA AA AA AG AA
ALGA0027442 AA AA AG AG GG AG GG AA GG AG AA AG AG GG GG AG AG AG AG
ALGA0027450 AG AA AG AG AG AG AG AA AG AG AA AG AA AA AA AA AA AG AA
ALGA0027455 GG AG GG GG AG GG AG AG AG GG GG AG AG AA AA AG AG AG AG
ALGA0027457 CC AC CC CC AC AC CC AA AC CC AC AC AC AC AC AC AC CC AC
ALGA0027463 GG AG AA GG AG AG AG AA AA GG AG AG AA AA AA AA AA AG AA
ALGA0027472 AC AC CC AC AC CC CC CC CC AC AC CC CC AC AC CC CC CC CC
ALGA0027476 GG GG GG AG GG  AG GG GG AG GG AG GG GG GG GG GG GG GG
ALGA0027480 AA AA AA AA AA AA AA AA AA AA AA AA AA AA AA AA AA AA AA
ALGA0027483 AC AC AC AC AC CC CC CC AC AC AC CC CC AC AC CC CC CC CC
ALGA0027488 AC AA AC AA AA AA AC AA AA AA AA AA AC AC AC AC AC CC AC
ALGA0027505 AG AG AA AG AA AA AA AA AA AG AG AA AA AA AA AA AA AA AA
ALGA0027508                   
ALGA0027524 AG AG GG AG GG GG GG GG GG AG AG GG GG GG GG GG GG GG GG
ALGA0027533 GG GG GG GG GG GG GG GG GG GG GG GG GG GG GG GG GG GG GG
ALGA0027544 AG AG GG AA AA AA AG AG AG AA AA AG AG AG AG AG AG GG AG
ALGA0027553 AA AG AA AA AG AG AA AG AA AA AA AG AA AA AA AA AA AA AA
ALGA0027556 AG AA AA AA AG AG AA AA AA AA AA AA AA AA AA AA AA AA AA
ALGA0027558 AA AA AA AA AA AA AA AA AA AA AA AA AA AA AA AA AA AA AA
ALGA0027570 AA AG AA AG AG GG AG GG AA AG AG GG AG AA AA AG AG AA AG
ALGA0027580 AA AA AA AC AC AC AA AC AC AC AC AC AC AC AC AC AC AA AC
ALGA0027584 GG GG GG AG GG  GG GG GG AG GG AG GG GG GG GG GG GG GG
ALGA0027586 AG AA GG AG AA  AG AA AG AG AA AG AG AG AG AG AG GG AG
ALGA0027589 GG AG GG AG GG  AG AG GG AG GG AA GG GG GG GG GG GG GG
ALGA0027590 GG GG GG AG GG  GG GG GG AG GG AG GG GG GG GG GG GG GG
ALGA0027591 GG GG GG AG GG  GG GG GG AG GG AG GG GG GG GG GG GG GG
ALGA0027610 CC CC CC AC AC AC CC CC CC AC CC AC CC CC CC CC CC  CC
ALGA0027611 GG GG GG GG GG AG GG AG AG GG AG GG AG GG GG AG AG GG AG
ALGA0027612 GG GG GG AG GG  GG GG GG AG GG AG GG GG GG GG GG GG GG
ALGA0027617                   
ALGA0027619 GG AG GG AG GG GG GG GG GG AG AG GG GG GG GG GG GG GG GG
ALGA0027621 GG AG GG AG GG AG GG AG GG AG AA GG AG GG GG AG AG GG AG
ALGA0027624 GG AA GG AG AA  GG AA GG AG AA AG AG AG AG AG AG GG AA
ALGA0027632 AA AA AA AG GG AG AA AA AA AG AA AG AA GG GG AA AA AA AA
ALGA0027641 AA AA AA AC AC  AA AA AA AC AA AC AA CC CC AA AA AA AA
ALGA0027642 AA AA AA AC AA  AA AA AA AC AA AC AA AC AC AA AA AA AA
ALGA0027644 AA AA AA AG AA AG AA AA AA AG AA AG AA AG AG AA AA AA AA
ALGA0027647 GG GG GG GG GG GG GG GG GG GG GG GG GG GG GG GG GG GG GG
ALGA0027648 GG GG GG GG GG GG GG GG GG GG GG GG GG GG GG GG GG GG GG
ALGA0027652 AG GG AG GG GG GG AA GG AA GG GG GG GG GG GG GG AG AA GG
ALGA0027657 AG AA AG AG AA AG GG AA GG AG AA AG AA AG AG AA AG GG AA
ALGA0027662 AG AG AG AA AG AA AA AG AA AA AA AG AG AG AG AG AA AA AG
ALGA0027667 GG AG GG AG AG  AG AG GG AG GG AG GG AA AA GG GG GG GG
ALGA0027672 AG AG GG AG AG AA AG AG GG AG AG AA AG AG AG AG AG GG AG
ALGA0027681 AG AG GG AG AG AA AG AG GG AG AG AA AG AG AG AG AG GG AG
ALGA0027693 GG GG GG GG GG GG GG GG GG GG GG GG GG GG GG GG GG GG GG
ALGA0027708 GG GG GG GG GG GG GG GG GG GG GG GG GG GG GG GG GG GG GG
ALGA0027721 CC AC AA AC AC AC AC CC AA AC AA AC AC CC CC AC AA AC AC
ALGA0027726 GG AG GG GG GG GG GG AG GG GG GG AG GG AG AG GG GG GG GG
ALGA0027730 AA GG GG GG AG AA AG AG GG AG AG AG AA GG GG AA AG AG AA
ALGA0027734 GG AG AG AG GG  GG GG AA AA AG GG GG GG GG GG AG AG GG
ALGA0027747 AA AG AA AA AA AA AA AG AA AA AA AG AA AG AG AA AA AA AA
ALGA0027760 GG AG GG GG GG GG GG AG GG GG GG AG GG GG GG GG GG GG GG
ALGA0027761 GG GG GG GG GG GG GG GG GG GG GG GG GG GG GG GG GG GG GG
ALGA0027767 CC CC CC CC CC CC CC CC CC CC CC CC CC CC CC CC CC CC CC
ALGA0027768 CC CC CC CC CC CC CC CC CC CC CC CC CC CC CC CC CC CC CC
ALGA0027770 AA AG AA AG AG AA AG AG AA AA AA AG AA GG GG AA AA AA AA
ALGA0027774 AG AG GG GG GG GG GG AG GG GG GG AG GG AG AG GG GG GG GG
ALGA0027778 AA AG AA AG AG  AG AG AA AG AA AG AA AG AG AA AA AA AA
ALGA0027780 AC CC CC CC CC CC CC CC CC AC CC CC CC CC CC CC CC CC CC
ALGA0027784 AA AA AA AA AA AA AA AA AA AA AA AA AA AA AA AA AA AA AA
ALGA0027789 AG AG AA GG GG  GG AA AA GG AG AA AG AG AG AG AG AA AG
ALGA0027792 AA GG AA GG AG AA GG AG AA AG AG AG AA GG GG AA AA AA AA
ALGA0027816 AA AA AG AA AA AA AG AA GG AA AA AA AA AG AG AA AA AA AA
ALGA0027820 GG AG GG GG GG GG GG AG GG GG GG AG GG AG AG GG GG GG GG
ALGA0027834 AA AG AA AA AA AA AA AG AA AA AA AG AA AG AG AA AA AA AA
ALGA0027840 GG AG GG GG GG GG GG AG GG GG GG AG GG AG AG GG AA AG GG
ALGA0027844 AG GG AA AG AG AG AG AG AA AG AG AG AG AG AG AG GG AG AG
ALGA0027847 AA AG AA AG AG AA AA AG AA AA AA AG AA GG GG AA AG AG AA
ALGA0027849 AG GG AA GG GG AG AG AG AA AG AG AG AG GG GG AG GG AG AG
ALGA0027851 AG AG AA AG GG AG AA AG AA AA AA AG AG GG GG AG GG AG AG
ALGA0027861 AA AG AA AA AA AA AA AG AA AA AA AG AA AG AG AA AG AG AA
ALGA0027862 GG AG GG GG GG GG GG AG GG GG GG AG GG AG AG GG GG GG GG
ALGA0027868 AG AA AA AA AG  AA AG AA AA AG AG GG AA AA GG AA AA GG
ALGA0027872 AG AA AA AA AG  AA AG AA AA AG AG GG AA AA GG AG AA GG
ALGA0027882                   
ALGA0027884 AG AG GG AG AG  AG AG GG AG GG AG GG AA AA GG GG AG GG
ALGA0027901 AG AG AA GG GG  GG AG AA AG GG AG GG AG AG GG AG AA GG
ALGA0027902 AA AG AG AA AA  AA AG GG AG AA AG AA AG AG AA AG GG AA
ALGA0027905 AA AA GG AG AG AG AG AG GG AG AG AG AG AG AG AG GG AG AG
ALGA0027907 AG GG AA GG AG AA AG AG AA AG AG AG AA GG GG AA AA AG AA
ALGA0027910 AA GG GG GG AG AG GG GG GG GG GG GG AG AG AG AG GG AG AG
ALGA0027926 AC AA CC AC CC CC AC AC CC AC AC AC CC AC AC CC CC AC CC
ALGA0027927 GG AG GG AG GG GG AG GG GG AG AG GG GG GG GG GG GG GG GG
ALGA0027947 GG GG AG GG GG GG AG AG AA GG GG GG GG AG AG GG AG AA GG
ALGA0027955 GG AG AG GG GG GG AG GG AA GG GG GG GG AG AG GG AG AG GG
ALGA0027970 AG GG AG AA AG  AG AG GG AG AA AG AG AA AA AG AG AA AG
ALGA0028001                   
ALGA0028020 AG AG GG AG GG GG GG AG GG AG AG AA AG AG AG AG AG AA AG
ALGA0028021 GG AG GG GG GG GG GG AG GG GG GG AG GG GG GG GG AG AA GG
ALGA0028026 AG AG GG AG AA  AG AA GG AG GG AG AG AG AG AG AA GG AG
ALGA0028032 AG AA AA AG AA AA AA AA AA AG AG AG AG AG AG AG AA GG AA
ALGA0028034 GG AG AA AG AG AG AA AG AA GG AG GG GG AG AG GG GG GG AA
ALGA0028043 AG AG AA AA AA  AA AG AA AA AA AG AA AG AG AA AG GG AG
ALGA0028052 AG AA AG AG AA  AG AA GG GG AG AG AG AG AG AG AG GG AG
ALGA0028055 GG GG AG AG GG GG GG GG AA AG AG AG AG AG AG AG AG AA AG
ALGA0028069 GG GG GG GG GG GG GG GG GG GG GG GG GG GG GG GG GG GG GG
ALGA0028070 GG AG AG AG AG AG AG AG GG AG AG AG GG AG AG GG GG GG AA
ALGA0028072 AG AA GG GG AG AG AG AA GG GG GG AG AG GG GG AG AG GG GG
ALGA0028085 GG GG GG GG GG GG GG GG GG GG GG GG GG GG GG GG GG AA GG
ALGA0028086 AG AG AA GG GG AG AG AG AA AG AG GG AG GG GG AG AA GG GG
ALGA0028097 AG AA AA GG AG AG AA AA AA AG AG AG AG GG GG AG AA GG AG
ALGA0028103 AG AA AG AG AA AA AA AA GG AG AG AG AG AG AG AG AG GG AA
ALGA0028110 GG GG GG GG GG GG GG GG GG GG GG GG GG GG GG GG GG GG GG
ALGA0028115 AG AA AG AG AA AA AA AA GG AG AG AG AG AG AG AG AG GG AA
ALGA0028117 AG AA AG AG AA AA AA AA GG AG AG AG AG AG AG AG AG GG AA
ALGA0028123 AA AG AA AA AG AA AA AG AA AA AA AG AA AA AA AA AA GG AA
ALGA0028142 AG AG AG GG AG AG AG AG AA GG GG GG AG AG AG AG AA GG AG
ALGA0028166 AA AG AG GG AG AG AA AG AA GG GG GG AG AA AA AG AA GG AA
ALGA0028173 AA GG AG AG GG GG GG GG AA AG AG AG AA AA AA AA AA GG GG
ALGA0028183 GG AG AG GG AG AG AG AG GG AG AG AG GG GG GG GG GG GG AG
ALGA0028187 AA AA AG AG AA AG AA AA GG AA AA AA AA AA AA AA AG AA AA
ALGA0028206                   
ALGA0028212                   
ALGA0028215 GG AG AA AA AG  AG AG AA AA AA AA AG GG GG AG AG AA AG
ALGA0028220 AG AG AG AG AG AG AG AG AA GG GG AG GG GG GG GG AG GG AG
ALGA0028235 AA AC AC AC AC AA AA AC AA AC CC CC AC AC AC AC AA AA AA
ALGA0028239 AA AG AA AG AG AG AA AG AA AG AA AG AA AA AA AA AA AA AA
ALGA0028270 AG AG AG GG GG AG AA GG AA GG GG GG AG GG AG AG AG GG GG
ALGA0028288 AG AG AG GG GG AG AA GG AA GG GG GG AG GG AG AG AG GG GG
ALGA0028292 AA AA AA AA AA AA AA AA AA AA AA AA AA AA AA AA AA AA AA
ALGA0028293 GG AG AG AG AG AG GG AA GG AG AG AG GG AG AG GG AG GG AG
ALGA0028295 GG AG AG AG AA AG GG AA GG AG AG AG GG AA AG GG AG GG AA
ALGA0028303 GG AG AG AG AA AG GG AA GG AG AG AG GG AA AG GG AG GG AA
ALGA0028323 AC AC AC AA AA AC CC AA CC AA AA AA AC AA AC AC AC AA AA
ALGA0028340 GG AG AG AG AA GG GG AG GG GG AG AG GG AA AG GG AG GG AG
ALGA0028348 AA AG AG AG GG AA AA AG AA AA AG AG AA AG AA AA AG AA AG
ALGA0028362 AA AG AG AG GG AG AA GG AG AG AA AG AA AG AA AA AG AA GG
ALGA0028372 AG AG GG GG GG AG AA GG AG GG GG GG AG AG AA AG AG GG GG
ALGA0028381 CC AC AA AC AA AC CC AA AC AC AC AC CC AC CC CC AC CC AC
ALGA0028398 GG AA AA GG AG  GG AG AG AG AG AG AG GG GG GG GG GG AG
ALGA0028399 AC CC CC AA AC AC AA AC AC AA AC AC AC AA AC CC AC CC AC
ALGA0028401 AC CC CC AC AC AA AA AC AC AC CC CC AA AA AA AA AA AA AC
ALGA0028407 AG AA AA AG AG AG GG AG AG AA AA AA AA GG AG AA AG AA AG
ALGA0028411 AG AA AA AG AA AG AA AA AA AG AG AG AG AA AG AG AG AA AA
ALGA0028417 GG AG GG GG AG AG GG AG GG AG GG GG AG AG GG GG GG GG GG
ALGA0028426 AA AG AA AA AG  AA AG AA AG AA AA GG AG AG AG AG AA AA
ALGA0028434 AG AA AA AA AA AG GG AA AG AA AA AA AG AG GG AG AG AA GG
ALGA0028437 AC AA AA AC AA AC AA AA AA CC AC AC CC AA AC CC CC CC AA
ALGA0028447 AA GG GG AG GG AG AA GG AG AG AG AG AG AG AA AA AG AA AG
ALGA0028462 AG GG GG AG GG GG GG AG GG AG AG AG GG GG GG GG AG GG AG
ALGA0028463 GG AA AA AG AA AG GG AA AG AG AG AG AG AG GG GG AG GG AG
ALGA0028467 AA AG AA GG AA  AA AG AA GG AG AG AG AA AA AG AG GG AG
ALGA0028470 GG GG GG AG GG GG GG AG GG GG GG GG GG GG GG GG AG GG AG
ALGA0028473                   
ALGA0028480 AA AA AA AG AA AG AG AG AG AG AG AG AG AG GG GG AG GG GG
ALGA0028485 AG AG GG AG GG GG AG GG AG AG AG AG GG AG AG AG GG AA AG
ALGA0028487 AG GG GG AG GG GG AG GG AG AG AG AG GG AG AG AG GG AA AG
ALGA0028489 GG GG GG GG GG  AG GG AG GG GG GG GG AG AG GG GG GG AG
ALGA0028491 AG AA AA AA AA AA AA AA AA AA AA AA AA AA AA AA AA AA AA
ALGA0028500 AA AA AA AA AA AA AA AA AA AA AA AA AA AA AA AG AA GG AA
ALGA0028503 GG GG GG GG GG GG GG GG GG GG GG GG GG GG GG GG GG GG GG
ALGA0028510 GG GG GG GG GG  AG GG AG GG GG GG GG AG AG GG GG GG AG
ALGA0028520 AG AG AA GG AA  AG AA AG GG AG AG GG AA AG AG AG AA AG
ALGA0028531 AA AA AA AA AA AA AA AA AA AA AA AA AA AA AA AG AA GG AA
ALGA0028532 GG GG GG AG GG AG GG GG GG AG AG AG GG GG GG GG GG GG GG
ALGA0028538 AA AA AA AG AA AG AA AA AA AG AG AG AA AA AA AA AA AA AA
ALGA0028541 AG GG GG AG GG AG GG GG GG AA AG AG AG GG GG AG GG AA GG
ALGA0028551 AG AA AA AG AA AG AG AA AG GG AG AG AG AA AA AG AA GG AG
ALGA0028557 AG AA AA AG AG AG GG AA AG AG AG AG AG AG AG AG AG AA AG
ALGA0028566 GG GG GG AG GG GG GG GG GG GG GG GG GG GG GG GG GG GG GG
ALGA0028572 AG GG GG GG GG AG GG GG GG GG GG GG GG GG GG AG GG AA GG
ALGA0028573 AG AA AA AA AA AG AA AA AA AA AA AA AA AA AA AG AA GG AA
ALGA0028583 GG AA AA GG AG GG GG AA AG GG AG AG GG AG AG GG GG GG AG
ALGA0028584 CC CC CC AC CC AC CC CC CC AC CC CC AA CC AC AC AA CC CC
ALGA0028598 AA AG AA AG AA AA AG AA AG AA AA AA AA AA AA AA AA AA AG
ALGA0028604 AG GG GG GG GG AG GG GG GG AG GG GG AA GG AG AA AA AA GG
ALGA0028623 GG GG GG AG GG GG GG GG GG GG GG GG GG GG GG AG GG AA GG
ALGA0028632 AG AA AA GG AA  AA AA AA AG AG AG AG AG AG GG AG GG AG
ALGA0028649 GG AG GG AG AG AG AA GG GG AG AG AG AG AG AA AG AG GG AG
ALGA0028664 GG AG AA GG AG AG GG AA AG AG AG AG AG AG GG GG AG GG AG
ALGA0028673 AG AG GG  AG AG  GG AG AG AG AG AG AG   AG  AG
ALGA0028676 GG AA AA AG AA AA AG AA AG AG AG AG AA AA AA AA AA AA AA
ALGA0028678 AA GG GG AG GG GG AG GG AG GG GG GG GG GG AG AG GG AA GG
ALGA0028681 GG AA AA AG AA AG AG AA AG AA AA AA AG AA GG GG AG GG AA
ALGA0028692 CC AA AA AC AA AA AA AA AC AA AA AA AA AA AA AC AA CC AA
ALGA0028699 GG AA AA AG AA  AG AA AG GG AG AG AG AA AA AA AG AA AA
ALGA0028712 AC AC CC CC AC AC AC CC AC AC CC CC AA AC AA AC AA CC AC
ALGA0028714 AG AG GG GG AG  AG GG AG AG GG GG AG AG AG GG AG GG AG
ALGA0028716                   
ALGA0028718 AG AA AA AG AA AG AA AA AA AG AA AA AG AA AA AG AG AG AA
ALGA0028730 CC CC CC AA CC CC AC CC CC AC AC AC CC CC CC AC CC AC CC
ALGA0028731 AC AC CC CC CC AC AC CC AC AC CC CC AA CC AA AC AA CC AC
ALGA0028734 AA CC CC CC AC AA AC CC AC AC CC CC AA AA AA AC AA CC CC
ALGA0028740 AG AA AA GG AG  GG AA AA GG AG AG AG AG AG AG AG AG AA
ALGA0028754 AA AG AA GG AG AG AA AA AA AG AG AG AG AG AG GG GG AA AG
ALGA0028764 GG AG AA AA AG AA GG AG AA AA AA AG AA AA AA AA AA AG AA
ALGA0028774 GG AG GG GG AG AG GG GG GG AG AG AG AG AG AG AG AG GG AG
ALGA0028777 AA AA AC AA AA AA AC AA AC AA AA AA AA AA AA AA AA AC AA
ALGA0028781                   
ALGA0028785 AA AG AA AG AG AG AA AA AA GG AG AG AG AG AG AG AG AA AG
ALGA0028788 CC CC CC CC CC CC CC CC CC CC CC CC CC CC CC CC CC CC CC
ALGA0028793 GG GG GG AG AG GG GG GG GG AG GG GG GG GG GG GG GG GG AG
ALGA0028802 AA AG AG AG AG AG AA AA AG AG AG AG AG AG AG AG AG AG AG
ALGA0028809 AG AG AG AG GG AG GG GG AG AG GG GG AG AG AG AG AG AG GG
ALGA0028819 AA AG AA AA AG AA AA AA AA AA AG AG AA AA AA AA AA AA AG
ALGA0028821 CC CC CC CC CC CC CC CC CC CC CC CC CC CC CC CC CC CC CC
ALGA0028822 GG AG AG GG AG GG GG GG AG GG GG GG GG GG GG GG GG AG GG
ALGA0028834 AG AG AG AG AG AG AA GG AG AA AG AG AA AG AG AG AA AA AG
ALGA0028846 AG AG AG AG AG AG AG AA AG AG AG AG AG AG AG AG GG GG AA
ALGA0028847 GG GG AG AG GG AG AG AG AG AG AG GG AG GG GG GG GG GG AA
ALGA0028849 AA AA AA AA AA AA AA AA AA AA AA AA AA AA AA AA AA AA AA
ALGA0028850 AG AG AG AG AG AG AG AA AG AG AG AG AG AG AG AG GG GG AA
ALGA0028852 AG AA AG AG AA GG GG AA AG GG AG AG GG GG GG AG GG GG AA
ALGA0028853 AA AA AG AG AA AG AG AA AG AG AG AG AG AG AG AG GG GG AA
ALGA0028857 AG GG AG AG GG GG GG AG AG GG AG GG GG GG GG GG GG GG AA
ALGA0028858 AG GG AA AG GG AG AA AG AA GG AG GG AG AG AG GG GG AA AA
ALGA0028860 AC AC AC AC AC AC AC AA AC CC AC AC AC AC AC AC CC CC AA
ALGA0028864 AA AA AG AG AA  AG AG AG AG AG AA AG AA AA AA AA AA GG
ALGA0028868 AA AC AC AC AC AC AC AA AC AC AC AC AC AC AC AC CC CC AA
ALGA0028872 AG GG GG AG GG  AG AG AG AG AG AG AG GG GG GG GG GG AA
ALGA0028873 AA AG AG AG AG AG AG AA AG AG AG AG AG AG AG AG GG GG AA
ALGA0028874 AG GG GG AG GG  AG AG AG AG GG GG AG GG GG GG GG GG AA
ALGA0028885 AG AG AG AA AG AG AG AA AA AA AG AA AG AG AG AA AA AA AA
ALGA0028894 GG AG AG AA AG AG AG AG AA AA AG AG AG AG AG AG AA AA AA
ALGA0028917 GG AG GG AG AG AG GG GG GG AA AG AG AG AG AG AG AA GG GG
ALGA0028920 AA AG AG AG AG AG AG AA AG GG AG AG AG AG AG AG GG GG AA
ALGA0028921 GG AG AA AG AG AG AG GG AG AA AA AG AG AA AA AG AA AA AG
ALGA0028927 AG GG AG AG GG AG GG AG AG GG AG GG AG AG AG GG GG GG AA
ALGA0028933                   
ALGA0028936 AA AG AG AG AG AG AA AA AG GG AG AG AG AG AG AG GG AG AA
ALGA0028943 AA AA AA AA AA AA AG AA AA AA AA AA AA AA AA AA AA AA AA
ALGA0028950                   
ALGA0028952 AC AC AC AC AC CC AA AC AA AC AC AC AC CC CC CC AC AA AC
ALGA0028959 GG AG GG AG AG AG GG AG GG AG GG AG AG AG AG AA AG GG GG
ALGA0028960 AC AC AC AC AC CC AA AC AA AC AC AC AC CC CC CC AC AA AC
ALGA0028963 AG AG AG AG AG AA GG AG GG AG AG AG AA AA AA AA AG GG AG
ALGA0028983 AG AG AG GG GG AG AG AG GG GG AG AG GG AG AG GG GG GG AG
ALGA0028999 GG GG GG GG GG GG GG GG GG GG GG GG GG GG GG GG GG GG GG
ALGA0029016 AG AG AG AA AA AG AG AG AA AA GG AG AA AG AG AA AA AA AG
ALGA0029086 AA AA AG GG AG AA AA AA GG AG AG GG AA AA AA AA AG AA AA
ALGA0029090 AC CC AC AA AC AC CC AC AA AC AC AA AC AC AC AC AA CC AC
ALGA0029096 AG AA AG GG AG AG AA AG GG AG AA AG AG AG AG AG GG AA AG
ALGA0029104 AC AC AC AC AA  AC AC AA AA AC AC AA AC AC AC AA AA AC
ALGA0029108                   
ALGA0029117 AA GG GG AG GG AG AG AG GG GG AG AA AG AG AG AG AG GG GG
ALGA0029144 GG GG AG GG GG AG AG GG GG GG GG GG AG AG AG AG AG GG GG
ALGA0029147 AG AA AA AA AA AA AG AA AA AA AG AA AA AG AG AA AA AA AA
ALGA0029172 GG AG GG AG AG AA GG AA GG AG AG AG AA AG AG AA AA GG AG
ALGA0029186 AG AG AG AG AA GG GG GG AA AA GG GG AG GG GG GG AG AA AG
ALGA0029187 AA AG AG AG AA GG AG GG AA AA AG GG AG AG AG GG AG AA AG
ALGA0029201 AA AA AG AG AG AA AG AA GG AG AA AA AG AA AA AA AG AA AA
ALGA0029223                   
ALGA0029232 GG AG GG GG GG AA GG AA GG GG AG AG AG AG AG AA AG GG AG
ALGA0029233 AG AG GG GG GG AA GG AA GG GG AA AG AG AA AA AA AG GG AG
ALGA0029235 AG AA AG AG AA AG AG AG AA AA GG GG AG GG GG AG AG AA AA
ALGA0029239 CC CC AC AC AC CC CC CC AA AA CC CC AC CC CC CC AC AA CC
ALGA0029241 AA AA AC AA AA AC AA AC AA AA AC AC AC AC AC AC AC AA AA
ALGA0029242 AA AA AC AC AC AA AC AA CC CC AA AA AC AA AA AA AC CC AA
ALGA0029261 GG AA AG AG AG AG GG AG GG AA GG GG AG GG GG AG AG AA AA
ALGA0029294 AA AA AA AA AA AA AA AG AA AA AG AG AA AA AA AA AA AA AA
ALGA0029310 GG AG AG AG GG AG AG AA GG AG AG AA GG GG GG AG GG AA AG
ALGA0029321                   
ALGA0029334 AG AG AG GG GG AG AG AA GG AG AA AG GG AG AG AG GG AA AG
ALGA0029371 AG AG AA AA AG AG AA AG AA AG AG AA AA AG AG AG AA AA AG
ALGA0029391 AG AG AG AG AG AG AG AA GG AG AA AA GG AG AG AG GG AA AG
ALGA0029397 AG AA AG AA AA AA GG AG GG AA GG AG AA AG AG AA AA AA AA
ALGA0029408 GG GG AA AG AG AG GG GG AA AG GG GG AA AG AG AG AA AA GG
ALGA0029412 GG AG AG AG AG AG GG AG GG AG GG AG GG GG GG AG GG AA AG
ALGA0029436 AC AC CC AA AC AC AC CC CC AC CC AC AA AC AC AC AA AC AC
ALGA0029453 AA AA AG AA AA AA AG AA GG AA AA AA AA AA AA AA AA AA AA
ALGA0029454 CC CC CC CC CC CC CC CC CC CC CC CC CC CC CC CC CC CC CC
ALGA0029459 GG GG GG GG GG GG GG GG GG GG GG GG GG GG GG GG GG GG GG
ALGA0029464 GG AG AG GG AG AG GG AA GG AG AG AG GG GG GG AG GG AG AG
ALGA0029474 AC AC CC AC AC AC AC CC CC AC CC CC AA AC AC AC AA AC AC
ALGA0029483 GG AG AA GG AG AG AG AA AG AG GG GG AG GG GG AG GG AG AG
ALGA0029485 AA AG AG AA AG AG AA GG AG AA AA AA AG AA AA AA AA AG AG
ALGA0029501 AC AC AC CC CC AC CC AA AC CC AC CC AC AC AC CC CC AC AC
ALGA0029502 AA AG AG GG GG AG GG AA AG GG AG GG AG AG AG GG GG AG AA
ALGA0029503 GG AG GG AG AA AG AG GG GG AA AG AG AG AG AG AA AA AG GG
ALGA0029505 AG AG AA AG GG AG AG AA AA GG AG AG AG AG AG GG GG AG AG
ALGA0029510 AA AG AA GG AG AG AA AG AG AG AA AG AG AG AG AG GG AA AA
ALGA0029524 AC AA AC AC AA AA AC AC CC AA AC AC AA AC AC AA AA AA AA
ALGA0029534 AA AA AA AA AA AA AA AG AG AA AG AA AA AA AA AA AA AA AA
ALGA0029538 AC AA AC AC AA AA AC AC CC AA AC AC AA AC AC AA AA AA AA
ALGA0029567 AG AG GG AG AG AG GG AG GG AA AG AG AG AG AG AA AA GG AG
ALGA0029569 AG AA AG AG AA AG GG AG GG AG AG AG AA AG AG AG AA AA AA
ALGA0029576 AC CC AC AC AC CC AA CC AA CC AC AC CC AC AC CC CC AC CC
ALGA0029597                   
ALGA0029605 AA AG AG AA AA AG GG AG AG AA AA AA AA AA AA AA AA GG AG
ALGA0029632 AG AG GG GG AG AG AG AA AG AG AG GG AG GG GG AG GG AA AA
ALGA0029636 AA AG GG GG AG AG AG AA AG AG AG GG AG AG AG AG GG AA AA
ALGA0029638 AC AA AA AA AC AC AA AC AC AC AC AA AC AA AA AC AA AA AC
ALGA0029641 AA AA AA AA AA AA AA AA AA AA AA AA AA AA AA AA AA AA AA
ALGA0029642 GG AG AG AG AG AG GG GG GG AG AG AG AG AG AG AG AA GG GG
ALGA0029650 GG AG AA AG AG  AG GG AG AG AG AG AG AG AG AG AA  GG
ALGA0029661 GG AG AA AA AG AG AA GG AG AG AG AA AG AG AG AG AA GG GG
ALGA0029668 AG AG GG GG AG AG GG AA AG AG AG GG AG GG GG AG GG AA AA
ALGA0029688 AA AG GG GG AG AG GG AA AG AG AG GG AG AG AG AG GG AA AA
ALGA0029695 GG AG AA AA AG AG AA GG AA AG AA AA AA AG AG AG AA GG GG
ALGA0029718 GG AG AG AG AG  GG GG GG AG AG AG AG AG AG AG AA GG GG
ALGA0029732 AG AG GG GG GG AG AG AA AG AG AG GG AG GG GG AG GG AA AA
ALGA0029741 AA AG AG AG AG AG AA AA AA AG AG AG AG GG GG AG GG AA AA
ALGA0029749 AG AG AA AA AA AG AG GG AG AG AG AA AG AA AA AG AA GG GG
ALGA0029753 AC AC AA AA AC  AA CC AC AC AC AA AC AA AA AC AA CC CC
ALGA0029764 CC CC CC CC CC CC CC CC CC CC CC CC CC CC CC CC CC CC CC
ALGA0029766 AA AG AG GG AG AG AG AA AA AG AG GG AG AG AG AG GG AA AA
ALGA0029773 AG AG GG GG AG AG GG AA AG AG AG GG AG GG GG AG GG AA AA
ALGA0029781 AA AG AG GG GG AG GG AA AA AG AA AA AG GG GG AG AG AG AG
ALGA0029783 AA AG AA AA AA  AG AG AA AG AA AG AA AA AA AA AA AA AA
ALGA0029816                   
ALGA0029842 GG GG AG GG GG GG GG GG GG GG GG GG GG GG GG GG GG GG GG
ALGA0029859                   
ALGA0029879 AA AG AA AA AA  GG AG AG AA AA AA AA AA AA AG AA GG AG
ALGA0029883 AG AG AG AA AA AA GG AG AG AA AG AG AA AA AA AA AA AG AG
ALGA0029903 AA AG AA AA AA AG GG AA AG AA AA AA AA AA AA AG AA AG AG
ALGA0029910 AA AA AG AG GG AG AA AA AG AG AG AA GG AA AG AA AG AA AG
ALGA0029927 AG AG GG GG AG  GG GG GG GG AG AG AG GG AG GG GG GG AG
ALGA0029930 AC CC AC AA AA AC CC AC AC AC AC AC AA AA AA AC AA AC AC
ALGA0029934 AA AA AG GG AG AG AA AA AG AG AG AA GG AA AG AA AG AG AG
ALGA0029956 GG GG GG GG GG  AG GG AG GG GG GG GG GG GG GG GG AG GG
ALGA0029984 GG GG GG GG GG GG AG GG AG GG GG GG GG GG GG AG GG AA GG
ALGA0030010 GG GG GG GG AA AG AG AG GG AG AG AG AG AG AA GG GG AG AA
ALGA0030029 AA AC AA AA AA AC AC AC AC AA AC AC AA AA AA AC AA CC AA
ALGA0030033 AG AG AA GG GG AG AA AG AA AG AA AG AG AG GG AA AG AA GG
ALGA0030043 GG GG AG GG GG GG GG GG GG GG GG GG GG AG GG AA AG AA GG
ALGA0030046 AG GG AG GG GG GG AG GG AG AG AA GG AG GG GG GG GG GG GG
ALGA0030060 AG AG GG AA AA AG AG AG GG AG GG AG AG AG AA GG AG GG AA
ALGA0030069                   
ALGA0030074 GG GG AA GG GG AG AG AG AA AG AA GG AG AG GG AA AG AA GG
ALGA0030091 AC AC AA AA AA AC AC AC AA AA AA AC AA AA AA AA AA AA AA
ALGA0030095 AG AG AA GG AG AG AA AG AA AG AA AG AG AG GG AG AG GG GG
ALGA0030105 GG GG GG GG GG GG GG GG GG GG GG GG GG GG GG GG GG GG GG
ALGA0030106 AA AC CC AA AC  AA AA AC AC AC AC AC AC AA AC AC AA AA
ALGA0030107 AA AA AA AA AA AA AA AA AA AA AA AA AA AA AA AG AA GG AA
ALGA0030110 AG AG AG GG AG AG AA AG AG GG AG AG GG AG GG AG AG GG GG
ALGA0030127 AA AG AG AA AG AG AG AG AA AA AG AG AA AG AA AG AG AA AA
ALGA0030136 CC CC CC CC CC CC CC CC CC CC CC CC CC CC CC CC CC CC CC
ALGA0030145 GG GG GG GG GG GG GG AG GG GG AG GG GG GG GG GG GG GG GG
ALGA0030151 GG GG AG GG AG AG GG AG AG AG AG AG AA AG AA GG GG GG AA
ALGA0030157 AA AG AA AA AA AG AA AG AG AA AG AG AA AA AA AA AA AA AA
ALGA0030167 AC AC AA AA AC  CC AA AA AA AA AA AC AA AC AC AA CC AC
ALGA0030183 AG AA GG GG AG AG AA AG AG GG AG AG AG GG AG AG GG AA AG
ALGA0030187 AG GG AA AA AG GG GG AG AG AA AG AG AG AA AG AG AA GG AG
ALGA0030189 AA AA AA AA AA AG AA AA AG AA AG AA AA AA AA AA AA AA AA
ALGA0030190 AA AA AA AA AG GG AA AA AG AA AG AA AG AA AG AA AA AA AG
ALGA0030221 CC CC AC CC CC  CC CC AC CC CC CC CC AC CC AC AC CC CC
ALGA0030239 AA AG GG AA GG GG AG AA GG AG GG AA GG AG AG GG AG GG AG
ALGA0030242 GG GG AG GG AG AG GG GG AG GG GG GG AG AG AG AG AG GG AG
ALGA0030248 GG GG AG GG GG AG GG AG GG GG AG AG GG AG GG AG AG GG GG
ALGA0030257 AC AC CC AA CC CC AA AC CC AC CC AC CC CC CC CC AC CC CC
ALGA0030301 AG GG AG GG GG GG GG AA AA AG AG AA AG AG AG AG GG AG AG
ALGA0030312 AA AA AA AA AA AA AA AA AA AA AA AA AA AA AA AA AA AA AA
ALGA0030323 AG GG AA AG AG  AG AA AG AA AG AA AA AA AA AG AG GG AA
ALGA0030326 AG AA AG AG AG AG GG AA AA AG AA AA AG AG AG AG AG AA AG
ALGA0030335 GG AA AG AG GG AG GG GG AA AG AA GG AG GG GG GG AG AA GG
ALGA0030340 AG AA AG AG AG GG AG AG AG AG AA AG AG GG GG GG GG AG GG
ALGA0030350 AA GG AG AG AA AG AA AA GG AG GG AA AG AA AA AA AG GG AA
ALGA0030370 GG GG AG AG AG AG GG GG GG AG GG GG GG GG GG AG GG AG GG
ALGA0030373 AA AA AG AG AG AG AA AA AA AG AA AA AA AA AA AG AA AG AA
ALGA0030374 AG AA AA AA AA AG AA AG AG AA AA AG AA AG AG AA AG AG AG
ALGA0030392 AG GG AG AG GG AG GG AG AG AG AG AG GG AG AG AG AG AG AG
ALGA0030393                   
ALGA0030394 AA AA AA AA AA AA AA AA AA AA AA AA AA AA AA AA AA AG AA
ALGA0030410 GG GG GG GG GG GG GG GG GG GG GG GG GG GG GG GG GG GG GG
ALGA0030427 AG AG AG AG AG AG AG AA AG AG AA AA AG AA AG AG AA GG AG
ALGA0030456                   
ALGA0030467 CC AC CC AC CC  CC CC AC CC CC AC CC CC CC CC AC CC CC
ALGA0030476 AG AG GG AG GG GG AA GG GG GG GG AG GG GG GG GG GG GG GG
ALGA0030480 AG GG AG AG AG AG GG AG AG AG GG AG GG AA AG AG AA GG GG
ALGA0030490 AA AA AG AA AA AG AA AA GG AG AG AA AG AA AA AA AG AG AA
ALGA0030510 AA AC AC AA AC AC AC AC AC AC AC AC AC AA AA AC AC AC AA
ALGA0030513 AG AG GG GG AG AG AG AG AG GG GG GG AG GG AG AG AG AA AG
ALGA0030515 AC AC CC AC AC AC AA AC AC CC AC AC AC CC AC AC CC CC AA
ALGA0030527 CC AC AC AC AC CC CC AC AC AC AC AA AA AA AC AC AC CC AC
ALGA0030537 GG AG GG AG GG  GG AG GG GG GG AA GG GG GG GG AG AG GG
ALGA0030540 AA CC AC AC AC  AA CC AC AC CC CC AC AC AC AA AC CC AC
ALGA0030547                   
ALGA0030553 GG GG GG GG GG GG GG GG GG GG GG GG GG GG GG GG GG GG GG
ALGA0030555 AC AA CC AC AC AC AC AC CC CC CC AC CC CC AC CC CC AA AC
ALGA0030559 AG AG AA AG AG  AG AG AA AA AA AG AA AA AG AA AA AA AG
ALGA0030564 AC AC AA AC AC AC CC CC AC AA AA AC AA AC CC AA AC AC CC
ALGA0030566 AA AA AA AA AA AG AG AG AG AA AA AA AA AA AA AA AA AA AA
ALGA0030609 AA AA AG AG AG AG AG AG AG AG AA AA AA AA AG AA AA AG AG
ALGA0030645 GG GG AG GG AG AG GG GG AG AG AA AG AG AG AG GG AG AG AG
ALGA0030660 GG GG GG GG GG GG GG GG GG GG GG GG AG AG GG AG AG GG GG
ALGA0030663 GG AG GG AG GG AG GG GG GG GG GG GG AG AG GG AG AA GG GG
ALGA0030670 AA AG AA AG AA AG AA AA AA AA AA AA AA AA AA AA AG AG AA
ALGA0030674 GG AG GG AG GG AG GG GG GG GG GG GG GG GG GG GG AG AG GG
ALGA0030680 AA GG AA AG AA AG AA AA AA AA AA AA AA AA AA AA AG GG AA
ALGA0030689 GG AA GG AG GG AG GG GG GG GG GG GG GG GG GG GG AG AA GG
ALGA0030691 GG AA GG AG GG AG GG GG GG GG GG GG GG GG GG GG AG AA GG
ALGA0030701 AA CC AA AC AA AC AA AA AA AA AA AA AA AA AA AA AC CC AA
ALGA0030706 GG AA GG AG GG AG GG GG GG GG GG GG GG GG GG GG AG AA GG
ALGA0030711 AC CC AC CC AA AC AC AC AA AC AA AA AC AC AA CC CC CC AA
ALGA0030716 GG AA GG AG GG  GG GG GG GG GG GG GG GG GG GG AG AA GG
ALGA0030720 AA AC AA AC AA  AA AA AA AA AA AA AA AA AA AA AC AA AA
ALGA0030722 GG GG GG GG GG  GG GG GG GG GG GG GG GG GG AG AG AG GG
ALGA0030728 AA CC AA AC AA AC AA AC AA AA AA AC AA AA AA AC AC CC AA
ALGA0030734 GG AG AG AA AG AG GG AG GG AG GG AG AG AG AG AG AA AG AG
ALGA0030741 AA AG AG AG AG AA AA GG AG AG GG GG AG AA AA AG AA AG AA
ALGA0030742 AG AG AA AA AG GG AG AA AG AA AA AA AA AA AG AA AG GG GG
ALGA0030746 AG AA AG AG AA AG AG AA AA AG AA AA AG GG AG AG GG AG AA
ALGA0030761 AC AC CC CC CC AC AC CC AC CC CC CC CC CC CC CC AC AA AC
ALGA0030768 AC AC AC AC CC AC AC AC AC AC CC CC AC AA AC AC AA AA AC
ALGA0030769 AG GG GG GG AG  AG AG GG GG GG AG GG GG AG GG GG GG AG
ALGA0030775                   
ALGA0030787 AG AA AA AA AG  AG AG AA AA AA AG AA AA AG AG AA AA AG
ALGA0030794 CC AC CC CC CC AC CC CC CC CC CC CC CC CC CC CC AC AA AC
ALGA0030800 GG AG GG GG AG AA AG AG GG GG GG AG GG GG AG AG AG AA AA
ALGA0030818 AA AA AA AA AA AG AG AA AA AA AA AA AA AA AA AA AG AA AA
ALGA0030823 GG GG GG GG GG GG AG AG GG GG GG AG GG GG GG AG GG GG GG
ALGA0030829 AA AC AA AA AA AC AA AA AA AA AA AA AA AA AA AA AA CC AA
ALGA0030837 GG AG GG GG GG AG AG GG GG GG GG GG GG GG GG GG AG AA GG
ALGA0030842 GG AG GG GG AG AG GG AG GG GG GG GG AG AA AA AG AG AA AG
ALGA0030847 GG GG GG GG GG GG GG AA GG GG GG AG AG AA AG AG AG GG GG
ALGA0030853 AA AA AA AA AA AG AG AA AA AA AA AA AA AA AA AA AG AG AA
ALGA0030859 AA AA AA AA AA  AG AG  AA AA AG AA AA AA AA AG AG AG
ALGA0030864 GG GG GG GG GG GG GG GG GG GG GG GG GG GG GG GG GG GG GG
ALGA0030866 GG AG AA AA AA AG GG AA AG AA AA AA AA AA AA AA AG GG AA
ALGA0030871 GG AG AA AA AG AG GG AG AG AA AA AG AA AA AA AA AG GG AG
ALGA0030874                   
ALGA0030881 GG GG AG AG GG GG GG AG GG AG GG GG AG AA AG AA AG AG GG
ALGA0030887 GG GG AG AG GG GG GG GG GG AG GG GG GG GG GG AG GG GG GG
ALGA0030895 GG AG AA AA AG AG GG AG AG AA AA AG AA AA AA AA AA GG AG
ALGA0030900 AA AG AG AG AA AA AA AG AG AG GG AG GG GG AG AG GG AA AA
ALGA0030962 GG AG AA AA AA AG GG AG AG AA AA AA AA AA AA AG AA AG AA
ALGA0030976 AG AG AA AA GG  AG AG AG AA AA AA AA AA AG AA AA GG AG
ALGA0030992 CC AA CC AC CC CC AC CC CC CC CC CC AC AA AC AC AC AC AC
ALGA0031016 AA AA AG AG AA AA AA AA AA AG AA AA AA AA AA AA AA AA AA
ALGA0031033 GG AG GG GG GG AG AG AG GG GG GG AG GG GG GG GG AG AG GG
ALGA0031040 AA GG GG GG GG  AG AG AG GG AG GG GG GG GG AG GG AG GG
ALGA0031043 GG GG GG GG AG AG GG GG GG GG GG GG GG GG AG GG AG GG AG
ALGA0031056 AC CC CC CC CC  AC AC CC CC CC CC CC CC CC AC CC CC CC
ALGA0031058 AA AA AA AA GG AA AA AA AG AA AA AA AA AA AG AA AG AA GG
ALGA0031059 AG GG GG GG AA AG GG GG AG GG AG GG GG GG AG GG AG AG AA
ALGA0031066 AG AG AG AG AG AG AG GG AG AG GG GG GG GG AG GG GG AG AG
ALGA0031069 AG AA AG AA AG  AG GG AG AG GG GG AG AA AG AG AG AG AG
ALGA0031072 AA GG GG GG GG  AG AG AG GG AG GG GG GG GG AG GG AG GG
ALGA0031107 AG GG AG AG GG GG GG GG AG AG GG GG GG GG GG GG GG GG GG
ALGA0031108 AA AA AG AG AA AA AA AA AA AG AA AA AA AA AA AA AA AA AA
ALGA0031122 AG GG AG GG GG AG AG AA AG AG AA AA AG GG GG AG AG AG AG
ALGA0031124 AG GG AG GG GG AG AG AA AG AG AA AA AG GG GG AG AG AG AG
ALGA0031130                   
ALGA0031135                   
ALGA0031151 CC CC CC CC CC CC CC CC CC CC CC CC CC CC CC CC CC CC CC
ALGA0031212                   
ALGA0031235                   
ALGA0031238                   
ALGA0031240 CG CC GG CG CC CG CG GG CG GG GG GG CG CC CC CG GG CG CG
ALGA0031253 AG GG AA AG GG AG AG AG AG AA AA AG AG GG GG AG AG AG AG
ALGA0031257 AG AA GG AG AA AG AG GG AG GG GG GG AG AA AA AG GG AG AG
ALGA0031259 CC CC CC CC CC CC CC CC CC CC CC CC CC CC CC CC CC CC CC
ALGA0031261 AG AG GG AG AG AG AG GG AG GG GG GG AG AA AA AG GG GG AG
ALGA0031262 GG GG GG GG GG AG GG GG GG GG GG GG GG GG GG GG AG GG GG
ALGA0031268 CC CC AA AC CC AC AC AA AC AA AA AA AC CC CC AC AC AC AC
ALGA0031274 AA AA GG AG AA  AG AG AG GG GG GG AG AA AA AA AG AG AG
ALGA0031283 AA GG GG GG AG AG AG AG AG GG GG AG GG GG AG GG AG GG AG
ALGA0031286 GG AA GG AG AG AG AG AG GG GG GG GG AG AA AG AA GG AG AG
ALGA0031287 AA GG GG GG AG AG AG AG AG GG GG AG GG GG AG GG AG GG AG
ALGA0031297 AA GG AA AG GG  AG AG AA AA AA AA AG GG GG GG AG AG AG
ALGA0031302 AA AA GG AG AA  AA AG AG GG GG GG AG AA AA AA AG AG AG
ALGA0031303 AA GG AA AG AG AG AG AG AA AA AA AA AG GG AG GG AA AG AG
ALGA0031314 CC AC CC AC CC CC CC CC CC CC CC CC AC AA AC AC CC CC CC
ALGA0031317 AA GG AA AG GG GG AG AG AA AA AA AA AG GG GG GG AG AG AG
ALGA0031321 AA CC AA AC AC  AC AA AA AA AA AA AC CC AC AC AA AC AA
ALGA0031323 CC CC CC CC CC CC CC CC CC CC CC CC CC CC CC CC CC CC CC
ALGA0031325 AG GG AA AG AG AG AG AG AG AA AA AG AG GG AG AG AG AG AG
ALGA0031329 CC CC CC CC CC CC CC CC CC CC CC CC CC CC CC CC CC CC CC
ALGA0031333 AG GG AA AG AG AG AG AG AG AA AA AG AG GG AG AG AG AG AG
ALGA0031339 AG GG GG GG GG GG GG GG AG GG GG GG GG GG GG GG GG GG GG
ALGA0031341 AG AA AA AA AA AA AA AA AG AA AA AA AA AA AA AA AA AA AA
ALGA0031344 AG GG AA AG GG AG GG AG AA AA AA AA AG GG GG GG AG AG AG
ALGA0031346 GG GG GG GG GG GG GG GG GG GG GG GG GG GG GG GG AG GG GG
ALGA0031348 AG GG AA AG GG AG GG AG AA AA AA AA AG GG GG GG GG AG GG
ALGA0031352 AC CC AA AC CC AC CC AC AA AA AA AA AC CC CC CC CC AC CC
ALGA0031358 AA AG GG GG AA AA AA AA AG GG GG AG GG GG AG AG AA AG AA
ALGA0031361 GG AG GG GG AG GG AG GG GG GG GG GG GG GG GG GG GG AG GG
ALGA0031362 CC CC CC CC CC CC CC CC CC CC CC CC CC CC CC CC CC CC CC
ALGA0031375 AA AA AA AA AA AA AA AA AA AA AA AA AA AA AA AA AA AA AG
ALGA0031377 AA AA AA AA AA AA AA AA AA AA AA AA AA AA AA AA AA AA AA
ALGA0031387 AA AG AA AA AG  AG AA AA AA AA AA AA AA AA AA AA AG AA
ALGA0031390 AA AG AA AA AG  AG AA AA AA AA AA AA AA AA AA AA AG AA
ALGA0031396 GG GG AA AG GG GG GG GG AG AA AA AG AG GG GG GG AG AG GG
ALGA0031403 AG AG GG AG GG  AG AG GG GG GG GG AG AA AG AA GG GG GG
ALGA0031412                   
ALGA0031418 GG AG GG GG AG AG AG GG GG GG GG GG GG GG GG GG AG AG GG
ALGA0031423 AG GG AA AG AG AG GG GG AA AA AG AG AG GG AG GG AG GG AA
ALGA0031425 CC CC CC CC CC CC CC CC CC CC CC CC CC CC CC CC CC CC CC
ALGA0031433 AA AG AA AA AG  AA AA AA AA AA AA AA AA AA AA AA AG AA
ALGA0031434 AA AG AA AA AG  AG AG AA AA AA AG AA AA AA AA AA AG AA
ALGA0031436 AA AA AA AA AA  AA AA AA AA AA AA AA AA AA AA AA AA AA
ALGA0031439 GG GG GG GG GG GG AG AG GG GG GG AG GG GG GG GG GG GG GG
ALGA0031465 AG GG AA AA AG AG GG AA AA AA AA AA AG GG AG GG AA AG AA
ALGA0031469 AA AA AA AA AA AA AA AA AA AA AA AA AA AA AA AA AA AA AA
ALGA0031471 GG GG GG GG GG GG GG GG GG GG GG GG GG GG GG GG GG GG GG
ALGA0031474 AG AG AA AA AG AG AG AA AA AA AA AA AG GG AG GG AA AA AA
ALGA0031476 AC AC CC CC CC  AC AC CC CC AC CC AC AA AC AA CC AC CC
ALGA0031489 AA AA AA AA AA AA AA AA AA AA AA AA AA AA AA AA AA AA AG
ALGA0031493 CC CC CC CC CC CC CC AC CC CC AC CC CC CC CC CC CC AC CC
ALGA0031498 GG AG GG GG AG  AG AG GG GG AG GG GG AG AG GG GG AA GG
ALGA0031500 AA AG AA AA AG AA AG AA AA AA AA AA AA AA AA AA AA AG AA
ALGA0031516 CC AC CC CC AC CC AC CC CC CC CC CC CC CC CC CC CC AC CC
ALGA0031518 AA AA AA AA AC  AA AA AA AA AA AA AA AC AC AA AA AA AA
ALGA0031519 AA AG AA AA AG  AG AA AA AA AA AA AA AG AG AA AA AG AA
ALGA0031521 CC CC CC CC CC  CC CC CC CC CC CC CC AC AC CC CC CC CC
ALGA0031524 GG AG GG GG AG  AG GG GG GG GG GG GG AG AG GG GG AG GG
ALGA0031526 AA AA AA AA AA AA AA AA AA AA AA AA AA AA AA AA AA AA AA
ALGA0031527 AA AC AA AA AC  AC AA AA AA AA AA AA AC AC AA AA AC AA
ALGA0031536 CC CC CC CC CC CC CC CC CC CC CC CC CC CC CC CC CC CC CC
ALGA0031539 GG GG GG GG AG GG GG GG GG GG GG GG GG GG GG GG GG GG GG
ALGA0031567 AA AG AA AA AA AA AG AA AA AA AA AA AA AA AA AA AA AG AA
ALGA0031574 AG GG AG AG AG AG GG AA AA AG AA AA AG AG GG GG AG AG AG
ALGA0031583 AC AC AC AC AA  CC AA AA AC AA AA AC AC CC CC AC AA AC
ALGA0031586 AG GG AG AG AA AG GG AA AA AG AA AA AG AG GG GG AG AG AG
ALGA0031595 AG AG AG AG GG AG AA GG GG AG GG GG AG AG AA AA AG GG AG
ALGA0031600 GG AG GG GG AG GG GG GG GG GG GG GG GG GG GG GG GG AG GG
ALGA0031601 AG AG AG AG AA AG GG AA AA AG AA AA AG AG GG GG AG AA AG
ALGA0031618 GG AG GG GG GG GG GG GG GG GG GG GG GG GG GG GG GG AG GG
ALGA0031630 AA AC AA AA AC AA AA AA AA AA AA AA AA AA AA AA AA AC AA
ALGA0031642 AA AG AA AA AA AA AA AA AA AA AA AG AA AA AA AA AA  AA
ALGA0031656 GG GG GG GG GG GG GG GG GG GG GG GG GG GG GG GG GG GG GG
ALGA0031657 GG AG GG GG AG GG GG GG GG GG GG GG GG GG GG GG GG AG GG
ALGA0031660 AA AG AA AA AG AA AA AG AA AA AA AG AA AA AA AA AA AG AA
ALGA0031661 GG AG GG GG AG GG GG GG GG GG GG GG GG GG GG GG GG AG GG
ALGA0031673 AG GG AA AG GG AG AA AG AG AA AG AA AG GG GG AG AG GG AG
ALGA0031690 GG GG AG AG GG AG AG AG GG AG GG AG GG GG GG GG AG GG AG
ALGA0031705 AA AC AA AA CC AC AA AA AA AA AA AA AA AC AA AA AC AC AC
ALGA0031707 GG GG AG AG GG AG AG GG GG AG GG GG GG GG GG GG AG GG AG
ALGA0031709 AA AG AA AA GG AG AA AA AA AA AA AA AA AG AA AA AG AG AG
ALGA0031715 GG AG GG GG GG  GG AA GG GG AG AA AG AG AA AG GG AG AG
ALGA0031717 GG AG GG GG AA AG GG GG GG GG GG GG GG AG GG GG AG AG GG
ALGA0031719                   
ALGA0031722 GG GG GG GG GG AG GG GG GG GG GG GG GG GG GG GG GG GG GG
ALGA0031725 CC CC CC CC CC CC CC CC CC CC CC CC CC CC CC CC CC CC CC
ALGA0031727 AA GG GG AG AG  AG GG AG GG GG AG GG AA AG GG AG GG GG
ALGA0031731 CC AC AC AC CC CC AC AC CC AC CC AC CC CC CC CC AC AC AC
ALGA0031736 AA CC CC AC AC  AC CC AC CC CC AC CC AA AC CC AC CC CC
ALGA0031740 CC CC CC CC CC CC CC AC CC CC CC AC CC CC CC CC CC CC CC
ALGA0031742 AA AC AA AA AC AA AA AA AA AA AA AA AA AA AA AA AA AC AA
ALGA0031744 CC CC CC CC CC CC CC CC CC CC CC CC CC CC CC CC CC CC CC
ALGA0031748 CC CC CC CC CC CC CC CC CC CC CC CC CC CC CC CC CC CC CC
ALGA0031749 AA GG GG AG AG  AG AG AG GG GG AG GG AA AG GG AG GG GG
ALGA0031750 AA AG AA AA AG AA AA AA AA AA AA AG AA AA AA AA AA AG AA
ALGA0031751 GG AG AA AG GG  AG AG AG AA AA GG AA GG AG AA AG AG AA
ALGA0031753 AA AA AA AA AG AA AA AA AA AA AA AG AA AA AA AA AA AA AA
ALGA0031760 AA CC CC AC AA  AC AC AC CC CC AA CC AA AC CC AC CC CC
ALGA0031763                   
ALGA0031764 AA AA AA AA AA AA AA AA AA AA AA AA AA AA AA AA AA AA AA
ALGA0031767 AA GG GG AG AG  AG AG AG GG GG AA GG AA AG GG AG GG GG
ALGA0031769 AA GG GG AG AG  AG AG AG GG GG AA GG AA AG GG AG GG GG
ALGA0031771 AA GG GG AG AG  AG AG AG GG GG AA GG AA AG GG AG GG GG
ALGA0031772 AA GG GG AG AA  AG AG AG GG GG AA GG AA AG GG AG GG GG
ALGA0031773 AA CC CC AC AC  AC AC AC CC CC AA CC AA AC CC AC CC CC
ALGA0031782 CC CC AC AC CC CC AC AC CC AC AC CC CC CC CC CC AC AC AC
ALGA0031790 GG AG AG AG AA AG AG AA GG AG AG AG GG AG GG GG AA AA AG
ALGA0031792                   
ALGA0031798 AA AG GG AG AG AG AG AG AG GG GG AA GG AG AG GG GG AG GG
ALGA0031801 CC CC CC CC CC CC CC CC CC CC CC CC CC CC CC CC CC CC CC
ALGA0031802 AA GG GG AG GG GG AG AG AG GG GG AA GG AG AG GG GG GG GG
ALGA0031806 CC CC CC CC CC CC CC CC CC CC CC CC CC CC CC CC CC CC CC
ALGA0031807 CC CC CC CC CC CC CC CC CC CC CC CC CC CC CC CC CC CC CC
ALGA0031809                   
ALGA0031814 GG GG GG GG GG GG GG AG GG GG GG AA GG GG GG GG GG GG GG
ALGA0031817 AA AA AA AA AG AA AA AA AG AA AA AA AA AA AA AA AA AA AA
ALGA0031822 CC AA AA AC AA AA AC AA AA AA AA AA AA AC AC AA AA AA AA
ALGA0031824 AA AA AA AA AA AA AA AA AA AA AA AA AA AA AA AA AA AA AA
ALGA0031826 CC AC AC AC AC CC AC AC AC AC AC CC CC CC CC CC AC AA AC
ALGA0031831 AA AA AA AA AA AA AA AA AA AA AA AA AA AA AA AA AA AA AA
ALGA0031832 GG GG GG GG GG GG GG GG GG GG GG GG GG GG GG GG GG GG GG
ALGA0031834 GG AG AG AG AG GG AG AG AG AG GG GG GG GG GG GG AG AA AG
ALGA0031838 CC AC AC AC AC CC AC AC AC AC CC CC CC CC CC CC AC AA AC
ALGA0031839 CC CC AC CC AC AA CC AC AC AC AA AC AC AC CC AC AC CC CC
ALGA0031841 CC CC CC CC AC  CC AC CC CC AC AC CC AC CC CC AC CC CC
ALGA0031842 CC CC CC CC CC CC CC CC CC CC CC CC CC CC CC CC CC CC CC
ALGA0031843 CC CC CC CC CC CC CC CC CC CC CC CC CC CC CC CC CC CC CC
ALGA0031845 AA AA AA AA AA AA AA AA AA AA AA AA AA AA AA AA AA AA AA
ALGA0031855                   
ALGA0031862 AA AG AA AA AA AA AA AG AA AA AA AG AG AA AG AG AA AA AG
ALGA0031866 AA AA AG AG AA AA AG AG AA AG AA AA AA AA AA AA AG  AA
ALGA0031872 AA AG AA AA AG AA AG AG AG AA AA AA AA AA AA AA AG GG AA
ALGA0031876 GG AA GG GG AG AG AG AA AG GG GG AA AG GG AG AG AG AA AA
ALGA0031885 AA GG AA AA AA AA AA AA AG AA AA AA AG AA AG AG AA AG GG
ALGA0031894 GG AG GG GG AG GG GG GG AG GG GG GG GG GG GG GG GG AG GG
ALGA0031895 AA AA AA AA AA AG AA AA AA AA AA AA AA AA AA AA AA AA AA
ALGA0031898 AA AA AA AA AA AA AG GG AA AA AA GG AA AA AA AA AG AG AA
ALGA0031910 GG GG GG GG GG AG GG AG GG GG GG AG GG GG GG GG GG GG GG
ALGA0031915 GG AG AG GG AG  AG AA AA AG AG AA AG GG GG AG AG AA GG
ALGA0031924 AA AC AA AA AC AA AC AC AC AA AA AC AA AA AA AA AC CC AA
ALGA0031929 CC CC CC CC CC CC CC CC CC CC CC CC CC CC CC CC CC CC CC
ALGA0031937 AG AG AG AG AG  AG GG AG AG AG GG GG AG AG GG GG AG AG
ALGA0031940 AA AG AG AA AA  AA AG GG AG AG AG AG AA AA AG AA AG AA
ALGA0031941 GG GG GG GG GG GG GG GG GG GG GG GG GG GG GG GG GG GG GG
ALGA0031945 CC CC CC CC CC CC CC CC CC CC CC CC CC CC CC CC CC CC CC
ALGA0031948 CC CC CC CC CC CC CC CC CC CC CC CC CC CC CC CC CC CC CC
ALGA0031952 AG GG AG AG AG  AG AA AG AG AG AA AG AG GG AG AG AG GG
ALGA0031954 CC CC CC CC CC CC CC CC CC CC CC CC CC CC CC CC CC CC CC
ALGA0031955 AA AG AA AA AG AA AA AA AG AA AA AA AA AA AA AA AG AG AA
ALGA0031960 GG GG GG GG GG GG GG GG GG GG GG GG GG GG GG GG AG GG GG
ALGA0031964 CC CC CC CC CC CC CC CC CC CC CC CC CC CC CC CC CC CC CC
ALGA0031965 AA AG AA AA AG AA AG GG GG AG AG AG AA AG AA AA AG AG AA
ALGA0031967 AG AG AA AG AG  AA AA AG AA AA AA AA AG AA AA GG AG AA
ALGA0031968 AG AG AA AG GG AG AA AA AG AA AA AA AA AG AA AA GG AG AA
ALGA0031969 CC CC CC CC CC CC CC CC CC CC CC CC CC CC CC CC CC CC CC
ALGA0031972 CC CC CC CC CC CC CC CC CC CC CC CC CC CC CC CC CC CC CC
ALGA0031973 AA AC AA AA AC AA AA AC AC AA AA AC AA AA AA AA AC AC AA
ALGA0031974 AG AG GG AG AG AG GG AG GG GG GG AG AG AA AA AG AG GG AG
ALGA0031978 AG AA GG AG AA AG AG AA AG GG GG AA AG AA AA AG AA AA AG
ALGA0031983 AA AG AA AA AG AA AA AA AG AA AA AA AA AA AA AA AG AG AA
ALGA0031986 AA AA AA AA AG AA AA AA AG AA AA AA AA AA AA AA AA AA AA
ALGA0031987 AA AG AA AA AG AA AA AA AG AA AA AA AA AA AA AA AA AG AA
ALGA0031988 AG AG AG AG AA  AG AA AA AG AG AA AG AG GG AG AA AA GG
ALGA0031989 AC CC AC AC CC  AC CC AC AC AC CC CC CC CC CC CC CC AC
ALGA0031990 GG AA GG GG AG GG GG GG AG GG GG GG AG AG AA AG GG AG AG
ALGA0031991 AA AG AA AA AG AA AA AA AG AA AA AA AA AA AA AA AA AG AA
ALGA0031992 AA AG AA AA AG AA AA AA AG AA AA AA AA AA AA AA AA AG AA
ALGA0031993 CC CC CC CC CC CC CC CC CC CC CC CC CC CC CC CC CC CC CC
ALGA0031998 AA AA AA AA AA AA AA AA AA AA AA AA AA AA AA AA AA AA AA
ALGA0032003 AA AC AA AA AC AC AC CC AA AA AA CC AC CC CC AC CC AC AC
ALGA0032018 AA GG AA AA GG AG AG AG AG AA AA AG AG GG GG AG GG GG AG
ALGA0032035 AA GG AA AA AG AG AA AG AG AA AA AG AG AG GG AG AG GG AG
ALGA0032040 AA GG AA AA AG AA AA AA AG AA AA AA AG AG GG AG AA AG AG
ALGA0032049 AA GG AG AG AG  AA GG AA AG AG GG AG GG GG AG GG GG GG
ALGA0032050 GG AG GG GG AA AG GG AA AG GG GG AA AG AA AA AG AA AG AG
ALGA0032052 GG GG AG GG AG AG AG GG AG AG AG GG AG AA AG AG AG GG GG
ALGA0032054                   
ALGA0032061 GG GG AA AG AG AA AG AG AG AA AA AG AG AA AG AG AG GG AG
ALGA0032063 GG GG AG GG AG AG AG AA AG AG AG AA AG AA AG AG AA AG GG
ALGA0032066                   
ALGA0032070 GG AG AA AG AA AA AG AA AA AA AA AA AA AA AA AA AA AA AG
ALGA0032074 AA AG AA AA AG AA AA AA AG AA AA AA AA AA AA AA AA AG AA
ALGA0032075 GG GG AA AG AG  AG AA AG AA AA AA AA AA AA AA AA AG AG
ALGA0032076 GG GG GG GG GG GG GG GG GG GG GG GG GG GG GG GG GG GG GG
ALGA0032080 GG GG GG GG AG AG GG GG GG GG GG GG AG AG AG AG AG GG GG
ALGA0032084 GG GG AA AG AG  AG AA AG AA AA AA AA AA AA AA AA AG AG
ALGA0032087 GG GG AG GG GG  AG AG AG AG AG AG AG AG AG AG AG AG GG
ALGA0032094 AA AA AG AG AG AG AA AA AG AG AG AA AG AG AG AG AG AA AG
ALGA0032100 AA AA AG AA AA AG AG GG AG AG AG GG AG AG AG AG AG AG AA
ALGA0032106 AA AA GG AG GG  AG GG GG GG GG GG GG GG GG GG GG AG AG
ALGA0032109 CC CC AC CC AC AC AC CC AC AC AC CC AA AA AA AA AC CC CC
ALGA0032118 GG GG AG AG AG AG GG AA GG AG AG AA AG AG AG AG AA AG AG
ALGA0032129 CC AC AA AC AA AA AC AA AA AA AA AA AA AA AA AA AA AA AC
ALGA0032130 AA AA AA AA AA AA AA AA AG AA AA AA AA AA AA AA AA AA AA
ALGA0032135 AA AA AA AA AA AA AA AA AA AA AA AA AA AA AA AA AA AA AA
ALGA0032141 GG AG AA AG AG  AG AA AG AA AA AA AA AA AA AA AA AG AA
ALGA0032146 AA AA AA AA AA AA AA AA AA AA AA AA AA AA AA AA AA AA AA
ALGA0032148 GG GG GG GG GG GG GG GG CG GG GG GG GG GG GG GG GG GG GG
ALGA0032149                   
ALGA0032154 AA GG GG AG AA AG AG GG AG GG GG GG AG AG AG AG AG GG GG
ALGA0032158 GG AG AA AG AG  AG AA AG AA AA AA AA AA AA AA AA AG AA
ALGA0032166 GG AA AG AG AA  GG AA AG AG AG AA AG AG AG AG AG AA AA
ALGA0032180 CC CC CC CC CC CC CC CC CC CC CC CC CC CC CC CC CC CC CC
ALGA0032182 AA AG AG AG AG AG AA AA AA AG AG AG AA AA AA AA AA AA GG
ALGA0032189 AG AG GG GG GG AG AG AG GG GG GG AG GG GG GG GG GG AG GG
ALGA0032211 AA CC AC AC CC  AA AC AA AC AC AC AC CC CC AC AC CC CC
ALGA0032219 AA AC CC AC AC AC AC CC AC CC CC CC CC AC AC CC AC AA CC
ALGA0032229 AA AG AG AG AG AG AA AA AA AG AG AA AG AG AG AG GG AG GG
ALGA0032246 AA AA AA AA AG AG AA AA AA AA AA AA AG GG GG AG AG AA AA
ALGA0032252 CC CC CC CC AC AC CC CC CC CC CC CC AC AA AA AC AC CC CC
ALGA0032253 GG GG GG GG AG  GG GG GG GG GG GG AG AA AA AG AG GG GG
ALGA0032254 CC AC AC CC AC  AC AC AC AC AC CC AC CC CC AC CC AC CC
ALGA0032267 GG AG AG GG AA AG AG AG AG AG AG GG AA AA AA AA AG AG GG
ALGA0032270 AA AG AG AA AG AG AG AG AG AG AG AA AG AA AA AG AA AG AA
ALGA0032286 AG GG GG AG AA AG GG GG AG GG GG GG AG AA AA AG AG GG GG
ALGA0032288 AA AA AA AA AG AG AA AA AA AA AA AA AA AG AG AA AA AA AA
ALGA0032301 GG GG GG GG GG GG GG GG GG GG GG GG GG AG AG GG GG GG GG
ALGA0032308 AC AC AC AC AA AA AC AC AA AC AC CC AA AC AC AA AC AC CC
ALGA0032317 AA AA AA AA AA AA AA AG AA AA AA AG AA AG AG AA AG AG AA
ALGA0032322 AG AA AA AG AA AG AA AA AG AA AA AA AA AA AA AA AG AA AA
ALGA0032335 AG AG AG AA GG  AG AG AG AA AG AG GG AG AG AG GG GG AA
ALGA0032345 AG AG GG AG AG AG GG GG AG GG GG GG GG GG GG GG AG AG GG
ALGA0032367 CC AC AC AC AA AA AC AC CC AA AC AC AC AA AA AA AA CC AA
ALGA0032376 AA AA AA AA AA AA AA AA AA AA AA AA AA AA AA AA AC AA AA
ALGA0032380 AA AA AA AA AA AA AA AA AA AA AA AA AA AA AA AA AG AA AA
ALGA0032384 GG GG GG GG AG  GG GG GG GG GG GG GG GG GG GG AG GG GG
ALGA0032416 GG GG GG GG GG GG AG GG GG GG GG GG GG GG GG GG GG GG GG
ALGA0032428 GG AG AG GG AG AG GG AG AG GG GG AG GG GG GG GG GG AA AG
ALGA0032441 GG GG GG GG GG GG GG GG GG GG GG GG GG GG GG GG GG GG GG
ALGA0032447                   
ALGA0032456 GG GG GG GG GG AG GG GG AA GG AG GG AG GG GG GG GG AG AG
ALGA0032465 GG AG AG AG GG  AG AG AA AG AA AG AG AG AG GG AG AG GG
ALGA0032477 CC AC AC AC CC  CC AA CC AC AC AA CC AC AC CC CC CC AC
ALGA0032488 GG GG GG AG GG AG AG GG AA AG AG GG AA AG AG AA AA AG AG
ALGA0032493 AA AA AA AA AA AA AG AA GG AA AG AA AG AA AA AA AA AG AA
ALGA0032500 GG AG AG AA GG AG AG AA GG AA AG AA AG AA AA AA AG GG AG
ALGA0032524 AA AA AA AA AC AC AA AA AA AA AA AA AA AA AA AA AA AA AC
ALGA0032548 GG AG AG AG AA  GG GG GG AG AG AG GG GG GG GG GG GG AA
ALGA0032572 AA AG AG AG GG  AA AA AA AG AG AG AA AA AA AA AA AA GG
ALGA0032587 AC CC CC AC CC  AC CC AA AC AC CC AA AC AC AA AA AC CC
ALGA0032590 AA CC CC AC CC AC AC AA AA AC AC AC AA AA AA AA AA AC 
ALGA0032593 GG AA AA AG AA  AG GG GG AG AG AG GG GG GG GG GG AG AA
ALGA0032618 AA AA AA AA AA AA AA AA AA AA AA AA AA AA AA AA AA AG AA
ALGA0032633 GG GG GG GG GG GG GG AA GG GG GG AG AG AA AA AG AG GG GG
ALGA0032638 AA AG AG GG AG  AA AA AA GG AG AG AA AA AA AG AA AA GG
ALGA0032639 AG AG AG GG GG  AA GG AA GG AG GG AG GG GG GG AG AG GG
ALGA0032643 AC AC AC AA AA  CC AA CC AA AC AA AC AA AA AA AC AC AA
ALGA0032648 AG AG AG GG GG  AA AA AA GG AG AG AA AA AA AG AA AA GG
ALGA0032659 CC CC CC CC CC CC CC CC CC CC CC CC CC CC CC CC CC CC CC
ALGA0032662 AG AG AG AG AA AG GG GG GG AG AG AG AG AG AG AG AG AG GG
ALGA0032664 AG AG AG GG GG  AA AA AG GG AG AG AG AG AG GG AG AG GG
ALGA0032685 GG AG AG AG AG  GG GG GG AG AG AG GG GG GG GG GG GG GG
ALGA0032692 AA AC AC CC CC  AA AA AC CC AC AC AA AA AA AC AA AA CC
ALGA0032696 AA AA AA AA AA AA AA GG AA AA AA AG AA AG AG AA AA  AA
ALGA0032701 AA AA AA AG AG AG AA AA AG AG AA AA AG AG AG GG AG AA GG
ALGA0032715 AG GG GG GG GG GG AA AA AG GG AG AG AA AA AA AG AA AA GG
ALGA0032718 GG AG AG GG AG  GG GG GG GG GG GG GG GG GG GG GG GG GG
ALGA0032723 AG GG GG GG GG GG AA GG AG GG AG GG AA AG AG AG AA AG GG
ALGA0032735 GG AG AG GG GG  GG GG GG GG GG GG GG GG GG GG GG GG GG
ALGA0032748 AC AA AA AC AA AC CC CC CC AC AC AC CC CC CC CC CC CC CC
ALGA0032754 AC AC AC CC AC CC CC CC CC CC CC CC CC CC CC CC CC CC CC
ALGA0032762 AG AA AA AG AA AG GG GG GG AG AG AG GG GG GG GG GG GG GG
ALGA0032765 AG AA AA AA AA AA GG GG AG AA AG AG GG GG GG AG GG GG AA
ALGA0032767 AG AA AA AA AA AA GG AA AG AA AG AA GG AG AG AG GG AG AA
ALGA0032768 AG AA AA AA AA AA GG AA AG AA AG AA GG AG AG AG GG AG AA
ALGA0032771 GG AG AG GG GG  GG GG GG GG GG GG GG GG GG GG GG GG GG
ALGA0032777 GG GG GG GG GG GG GG AA GG GG GG AG GG AG AG GG GG AG GG
ALGA0032782 AG AG AG AG AG AG GG GG GG AG AG AG GG GG GG GG GG GG GG
ALGA0032795 AG GG GG GG GG GG AG GG GG GG GG GG AG AG AG AG AG GG GG
ALGA0032799 AA AC AC AA AA  AA CC AA AA AA AC AA AA AC AA AC AC AA
ALGA0032806 CC CC CC CC CC CC CC AA CC CC CC AC AC AC AA AC AC AC CC
ALGA0032819 AG AG AG AA AA AG GG GG AG AA AG AG GG AG GG AG GG GG AG
ALGA0032824 AG AG AG AG AG AG GG GG AG AG AG AG GG GG GG GG GG GG GG
ALGA0032834 AA AA AA AA AA  AG GG GG AA AG AG GG AG GG AG AG AG AG
ALGA0032850 AA AG AG AG AG AG AG GG GG AG AG AG GG GG GG GG AG AG GG
ALGA0032852 AA AA AA AC AA AC AC CC CC AA AC AC CC AC CC AC AC AC AC
ALGA0032861 AG AG AG AG AG AG GG AA AG AG GG AG AG AA AA AA AG GG AG
ALGA0032869 GG AA AG AG AG AA AG GG AA GG AG AG AA AG AG AA AG AG AG
ALGA0032890 AG AA AA AA AG AA AA GG AA AG AA AG AA AG AG AA AG AG AG
ALGA0032903 AA AA AG AG AA AA AA AA AG AG AG AA AA AA AA AA AA AA AA
ALGA0032907 AG AG GG AG AA AA AA AA AG GG AG AA AG AG AG AG GG AG AA
ALGA0032911 GG GG GG GG GG GG GG AA GG GG GG AG GG GG AG GG GG GG GG
ALGA0032922 GG GG AG AA GG AG GG AA GG AA AG AG GG GG AG GG GG GG AG
ALGA0032925 AA GG AG AG AA AG AG GG AG AG AG GG AG AA AG AG AA AA AG
ALGA0032929 AG AG GG AG AG AG AG AA AG AG AG AA AA AA AA AA AG AG AG
ALGA0032933 GG AA AG AG GG AG GG GG GG AG GG AG AG AG AG AG AG GG AG
ALGA0032936 AC AA AA AA AA AA AA AA AA AA AA AA AA AA AA AA AA AA AA
ALGA0032939 AA AG AG GG AG GG AG AA GG GG GG AG GG AG AG GG AG AA AG
ALGA0032941 GG AG AG AA AG AA AG GG AA AA AA AG AA AG AG AA AG GG AG
ALGA0032944 AG AG AG GG AG GG AG AA GG GG GG AG GG AG AG GG AG AA AG
ALGA0032946 AG AG AG AA AA AA AG GG AA AA AA AG AA AA AG AA AG AG AA
ALGA0032949 AG AA AA AA AG AA AA AA AA AA AA AA AA AG AA AA AA AG AA
ALGA0032952 AG AA AA AG AA AG AA AA AA AG AA AA AA AA AA AA AA AA AG
ALGA0032957 AG AA AA AG AA AG AA AA AA AG AA AA AA AA AA AA AA AA AG
ALGA0032961 AG AA AG AG AG AG GG GG GG AG GG AG GG AG GG GG GG AG AG
ALGA0032963 AC AA AC AC AC AC CC CC CC AC CC AC CC AC CC CC CC  AC
ALGA0032965 CC CC CC CC CC CC CC CC CC CC CC CC CC CC CC CC CC CC CC
ALGA0032969 AG AA AA AA AA AA AA AA  AA AA AA AG AG AG AG AG AA AA
ALGA0032971 AG AA AA AA AG AA AA AA AA AA AA AA AA AA AA AA AA AG AA
ALGA0032979 AA AA AA AG AG  AA AA AA AG AA AA AG AG AG AG AG AG AG
ALGA0032995 AA AA AA AA AG AA AA AA AA AA AA AA AG AG AG AG AG AG AA
ALGA0032998 CC CC AC AA AC AC CC CC AC AA AC CC CC AC CC AC CC CC CC
ALGA0033004 GG GG GG GG AG GG GG GG GG GG GG GG AG AG AG AG AG AG GG
ALGA0033005 CC CC CC CC CC CC CC CC CC CC CC CC CC CC CC CC CC CC CC
ALGA0033008 GG GG GG GG AG GG GG GG GG GG GG GG GG GG GG GG GG AG GG
ALGA0033009 AA AA AA AA AA AA AA AA AA AA AA AA AA AA AA AA AA AA AA
ALGA0033011 CC CC CC CC CC CC CC CC CC CC CC CC CC CC CC CC CC CC CC
ALGA0033016 AA AA AA AA AA AA AA AA AA AA AA AA AG AG AG AG AG AA AA
ALGA0033020                   
ALGA0033021 GG GG GG GG AG GG GG GG GG GG GG GG AG AG AG AG AG AG GG
ALGA0033024 AA AA AA AG AA  AA AA AA AG AA AA AA AA AA AG AA AA AG
ALGA0033025 GG GG GG GG AG GG GG GG GG GG GG GG GG GG GG GG GG AG GG
ALGA0033032 AA AA AG AG GG  AA AA AG AG AG AA AA AG AA AA AA AG AA
ALGA0033035 CC CC CC CC CC CC AC CC CC CC CC CC CC CC CC CC AC CC CC
ALGA0033039 GG GG GG AG GG  GG GG GG AG GG GG GG GG GG AG GG GG GG
ALGA0033049 AA AA AA AA AG AA AA AA AA AA AA AA AA AA AA AA AG AG AA
ALGA0033055 AG GG GG AG AG  AG AA AG AG AG AG AA AG AA AA AA AG GG
ALGA0033061                   
ALGA0033064 AA AA AA AA AA AA AA AA AA AA AA AA AA AA AA AA AA AA AA
ALGA0033066 AC AA AC CC AC CC AA AA AC CC AC AA AC CC AC CC AC AC CC
ALGA0033077 AA AA AA AA AA AA AA AA AA AA AA AA AA AA AA AA AA AA AA
ALGA0033078 CC CC CC CC CC CC AC CC CC CC CC CC CC CC CC CC CC CC AC
ALGA0033079 AG GG AG AG AA AG GG GG AG AG AG GG GG AG GG GG AG AG GG
ALGA0033085 AG AG AA AG AA AG AA AA AA AA AA AA AA AA AA AA AG AA AA
ALGA0033091 AA AG GG GG GG GG AG GG AG GG AG AG AA AG AG AG AA AG AG
ALGA0033095 AG AA AA AA AG AA AA AA AA AA AA AA AA AA AA AA AG AG AA
ALGA0033109 AA AA AA AA AA AA AA AA AA AA AA AA AA AA AA AA AA AA AA
ALGA0033111 AG GG GG GG GG  AG AA GG AG GG AG GG GG AG AG AG GG GG
ALGA0033115 AA GG AG GG GG AG AA AA AG AG AG AG AA AG AA AA AA AG AA
ALGA0033122 AA AG AA AG AG  AA AA AA AA AA AA AA AA AA AA AA AG AA
ALGA0033124 GG AG AG AG AG AG GG GG AG AG AG AG GG AG GG GG GG GG GG
ALGA0033126 GG AA AG AA AA AG AG GG AG AG AG AG GG AG GG GG GG AG AG
ALGA0033127 AA AG AA AG AA  AA AA AA AA AA AA AA AA AA AA AA AA AA
ALGA0033130 AG GG AG GG GG AG AG AA AG AG AG AG AA AG AA AA AG AG AG
ALGA0033136 AA AG AA AA AG  AA AA AA AA AA AA AA AA AA AA AA AG AA
ALGA0033139 AA AA AA AA AA AA AA AA AA AA AA AA AA AA AA AA AA AA AA
ALGA0033141 GG GG GG GG AG GG GG GG GG GG GG GG GG GG GG GG GG AG GG
ALGA0033144 AA AG AA AA AG  AA AA AA AA AA AA AA AA AA AA AA AG AA
ALGA0033153 GG AG GG AG GG  GG GG GG GG GG GG AG AG AG AG AG GG GG
ALGA0033160 CC AC CC CC CC  CC CC CC CC CC CC CC CC CC CC CC CC CC
ALGA0033171 AA AA AA AA AG AA AA AA AA AA AA AA AA AA AA AA AA AG AA
ALGA0033174 AA AA AA AA AA AA AA AA AA AA AA AA AA AA AA AA AA AA AA
ALGA0033179 GG GG GG GG GG GG GG GG GG GG GG GG AG AG AG AG AG GG GG
ALGA0033181 CC CC CC CC CC CC CC CC CC CC CC CC CC CC CC CC CC CC CC
ALGA0033183 GG GG GG GG GG GG GG GG GG GG GG GG GG GG GG GG GG GG GG
ALGA0033185 AG AG AG AA AG AG AG AA AG AA AA AA AG GG AG AG AG AG AG
ALGA0033188 AG AG AG AA AA AG AG AA AG AA AA AA AG GG AG AG AG AA AG
ALGA0033192 AA AA AG AG AG AG AA AA AA AG AG AA AG AA AA AA AA AA AA
ALGA0033199 GG GG GG GG GG GG GG GG GG GG GG GG GG GG GG GG GG GG GG
ALGA0033200 AG GG AG AG AG AG AG AA AA AA AA AA AG AG AG AG GG GG AG
ALGA0033201 AG AA AG AG AG AG AA AA AA AG AG AA AG AA AA AA AG GG AA
ALGA0033204 TT TT TT TT AT TT TT TT TT TT TT TT TT TT TT TT TT TT TT
ALGA0033221 GG GG GG GG AG GG GG GG GG GG GG GG GG GG GG GG GG GG GG
ALGA0033237                   
ALGA0033240 AG AA AG AG AA AA AG GG AG GG GG GG AG AA AG AG AG AA AG
ALGA0033244 AG GG AA AG AA AG AG AA AG AA AA AA AA AG AA AA AA GG AG
ALGA0033245 AG AA AA AA AA AA AA AA AA AA AA AA AA AA AA AA AG AA AA
ALGA0033247 AG GG AA AG AG AG GG GG GG AG AG GG AA AG AG AG AA GG GG
ALGA0033263 AA AC AA AA AC  CC AA AA AA AA AA AA AA AA AA AA AA AC
ALGA0033277 CC CC AC AC AC CC CC CC CC AC AC CC AC CC CC CC CC CC CC
ALGA0033280 AG AA AA AA AA AA AA AA AA AA AA AA AA AA AA AA AA AA AA
ALGA0033284 AA GG AA AG AA AG AG AA AG AA AA AA AA AG AA AA AA AG AA
ALGA0033285 GG AA GG AG AG  AG AA AG GG GG AG GG AG AG GG GG AG GG
ALGA0033296 AC CC CC CC AC CC CC CC CC CC CC CC CC CC CC CC CC CC CC
ALGA0033299 GG AG AG AG AG  AG AA GG AG AG AG AA AG AA AG AA GG AG
ALGA0033312 AA AA AA AA AA AA AA AA AA AG AA AG AA AA AA AG AG AA AA
ALGA0033314 CC CC CC CC CC CC CC CC CC AC CC AC CC CC CC AC AC CC CC
ALGA0033315                   
ALGA0033331 GG GG GG GG GG GG GG GG GG GG GG GG GG GG GG GG GG GG GG
ALGA0033334 GG GG AG AG AG AG AG GG GG AG AG GG AA AG AG AG AG GG AG
ALGA0033340 AC AC AC AC AC AC AC CC CC CC CC CC AC AC AC AC AC AC CC
ALGA0033342 CC CC CC CC CC CC CC CC CC CC CC CC CC CC CC CC CC CC CC
ALGA0033353 AA AA AA AA AA AA AG AA AA AA AA AA AA AA AA AA AA AA AG
ALGA0033360 GG GG GG GG GG GG GG GG GG GG GG GG GG GG GG GG GG GG GG
ALGA0033364 AG AG AG AA AG AG AA GG GG AA AG AG AA AG AG AA AG GG AG
ALGA0033369 AC AC CC CC CC  AA CC CC AC CC AC CC CC CC AC AC CC AC
ALGA0033400 AG AA AG AA GG AG AG AA AG AA AG AG AG AG AG AG AG GG AG
ALGA0033404 AA AA AA AA AC AA AA AA AA AA AA AA AA AA AA AA AA AA AA
ALGA0033410 AA AA AG GG GG AG AG AA AA AG AG AG GG AG AG AG AG AG AG
ALGA0033413 AA AA AA AA AA  AA AA AA AA AA AA AA AA AA AA AA AG AA
ALGA0033424 CC CC CC CC CC CC CC CC CC CC CC CC CC CC CC CC CC CC CC
ALGA0033448 AG AA AG GG AA AA AA AA AA AG AG AA AG AA AA AA AA AA AA
ALGA0033460 CC CC CC CC CC CC CC CC CC CC CC CC CC CC CC CC CC CC CC
ALGA0033464 AA AG AG AA AA  AG AA GG AG AG AA AG AG AA AG AG AG AA
ALGA0033465 AG GG GG GG GG GG GG GG GG GG GG GG GG GG GG GG GG GG GG
ALGA0033467 GG GG GG GG GG GG GG GG GG GG GG GG GG GG GG GG GG GG GG
ALGA0033471 AG AG AG GG AG  AG GG AA AG AG GG AG AG GG AG AG AG GG
ALGA0033477 CC AC AC CC CC  AC CC AA AC AC CC AC AC CC AC AC AC CC
ALGA0033481 GG GG AG GG GG GG AG GG AA AG AG GG GG AG GG GG GG AG GG
ALGA0033484 GG AG GG GG GG  GG GG GG GG GG GG AG GG GG AG AG GG GG
ALGA0033502 AA AA AG AA AA AA AG AA AA AA AG AA AA AA AG AG AA AG AA
ALGA0033503 AG AA AG AA AG AA AG AA GG AG AG AA AA AG AG AG AA AG AA
ALGA0033506 GG AA AG AA AG AA AG AA GG AG AG AA AA AG AG AG AA  AA
ALGA0033511 GG AA AA AA AG AA AA AA AA AA AA AA AA AA AA AA AA AA AA
ALGA0033518 CC CC CC CC AC CC CC CC CC CC CC CC CC CC CC CC CC CC CC
ALGA0033521 GG GG AG GG AG GG AG GG AG GG AG GG GG AG AG AG GG AG GG
ALGA0033528 AA AA AA AA AG AA AA AA AA AA AA AA AA AA AA AA AA AA AA
ALGA0033534 GG GG GG GG GG GG GG GG GG GG GG GG GG GG AG AG GG GG GG
ALGA0033537 GG GG AG GG GG GG AG GG AA AG AG GG GG AG AG AG GG AG GG
ALGA0033549 AA AA AC AA AC AA CC AA CC AC AC AA AA AC AA AA AA AC AA
ALGA0033553 AA AG AA AG AA AG AG AA AA AA AA AG AG AA AA AA AA AA AA
ALGA0033554 GG GG AG GG AG GG AG GG AG AG AG GG GG AG GG GG GG AG GG
ALGA0033555 CC CC AC CC AC CC AA CC AA AC AC CC CC AC CC CC CC AC CC
ALGA0033556 AA AA AA AA AG AA AA AA AA AA AA AA AA AA AA AA AA AA AA
ALGA0033557 AA AG AG AA AG  AG AA GG AG AG AA AA AG AA AA AA AG AA
ALGA0033565 GG GG AG GG AG GG AG GG AA AG AG GG GG AG GG GG GG AG GG
ALGA0033574 CC AA AC AA AC  CC AA CC AC AC AC AC AC AA AC AA AC AA
ALGA0033585 AA AA AC AA AC AA AC AA CC AC AC AA AA AC AA AA AA AC AA
ALGA0033587 AG GG AG GG AG  AG GG AA AG AG AG AG AG GG GG GG AG GG
ALGA0033592 AG AG AA AA AA AG AA AA AA AA AA AG AG AA AA AA AA AA AA
ALGA0033594 AA AC AC AC AA AC AA CC AA AC AC CC AC AA AA AA AA AA AC
ALGA0033599 AG AG GG GG AG AG AG GG GG GG GG GG AG AG AG AA AG GG AG
ALGA0033600 AC AC CC CC AC AC AC CC AC AC CC CC AC AC AC AA AC CC AC
ALGA0033602 GG GG AG AG AG GG AG GG AA AG AG GG GG AG GG GG GG AG GG
ALGA0033605 AG AG GG GG AG AG AG GG GG GG GG GG AG AG AG AA AG GG AG
ALGA0033607 AA AG AG AG AA AG AA GG AA AG AG AG AA AA AG AA AG AG AG
ALGA0033632 AA AA AG AG AG  GG AA GG AG AG AA AA AG AG AA AG AG AA
ALGA0033636 AG AG AG AG AG  AA AA AA AG AG AA AA AA AG AA AG AA AA
ALGA0033641 GG GG AG GG GG GG AG GG AG AG AG GG GG AG GG GG GG AG GG
ALGA0033645 GG AG AG GG AG AG AG GG AG AG AG AG AG AG GG GG AG AG GG
ALGA0033659 AG AG AG AG GG  AG GG AA AG AG AG AG AG GG GG GG AG GG
ALGA0033668 GG GG GG GG GG GG GG GG GG GG GG GG GG GG GG GG GG GG GG
ALGA0033670 CC AC AC AC AA AC CC AC CC AC AC AC AC AC AA AC AC AC AC
ALGA0033673 AC AA AA AA AA AC AC AA AC AC AA AA AC AA AA AA AC AA AC
ALGA0033683                   
ALGA0033686 AC CC CC CC AC AC CC CC CC CC CC CC AC AC AA AC AC CC AC
ALGA0033691 GG GG GG GG GG GG GG GG GG GG GG GG GG GG GG GG GG GG GG
ALGA0033692 GG GG GG GG GG GG GG GG GG GG GG GG GG GG AG GG GG GG GG
ALGA0033693 AA AG AG GG AG  AG AA AG AG AG AG AA AA AG AA AG AG AG
ALGA0033698 GG GG GG GG AG  GG GG GG GG GG GG GG GG AG AG GG AG GG
ALGA0033704 AG AG GG GG AA  GG AA GG GG GG AG AG AG AA AA AA AG AA
ALGA0033718 AA AG AG AG AA AG AG AG AA AG AG AA AA AA AA AG AA AA AG
ALGA0033731 GG AG GG AG AA AG AG AA AG GG GG AG AG AG AG AA AG AG AA
ALGA0033735 AG GG AG AG GG AG AA AG AA AG AG AG AG AG GG GG GG AG AG
ALGA0033736                   
ALGA0033747 AA GG AG AG AG  AA GG AG GG AG AG AG AG AG GG AG AA GG
ALGA0033750 AA GG AG AG GG AG AA AG AG GG AG AG AG AG GG GG GG AG AG
ALGA0033757 AG AG AG AA AG AG GG GG AA AA AG AG AG GG AG GG AG AG GG
ALGA0033759 AA AA AA AA AA AA AC AA AA AA AA AA AA AA AA AA AA AA AA
ALGA0033764 AA AA AG AG AA AG GG AG AG AA AG AA AA AG AA AA AA AG AG
ALGA0033767 GG GG GG GG GG GG AG GG GG GG GG GG GG GG GG GG GG GG GG
ALGA0033778 AA AC AA AA AC AC AA AC AA AA AA AC AC AC AC AC AC AC AC
ALGA0033788 AG AG AG AG GG AG AA AA AA AG AG AG AG AG AG AG GG AG GG
ALGA0033792 AA AA AA AA AA AA AA AA AA AA AA AA AA AA AG AA AA AA AA
ALGA0033799 AG AG AG AG AG AG AA AA AA AG AG AG AG AG AG AG GG AA GG
ALGA0033810 AG AA AG AA AG AG AG AG AG AG AG AA AG AG AA AA AA GG AA
ALGA0033826 AA AG AA AA GG  AG AG AG AG AA AA GG AG GG AG AG AG AG
ALGA0033828                   
ALGA0033832 AC AA AA AA AA AA AA AA AC AA AA AA AA AA AA AA AA AA AA
ALGA0033835 GG GG GG GG GG GG GG GG GG GG GG GG GG GG GG GG GG GG GG
ALGA0033837 AA AC CC AC AA AC AC CC CC CC CC CC AC AC AC AC AA CC AC
ALGA0033839 GG GG AA AG GG AG GG AG AG AA AA AG AG AG AG GG GG AG AG
ALGA0033847 AA AA AA AA AA  AA AA AA AA AA AA AG AA AA AG AA AA AA
ALGA0033853 GG AG GG GG GG GG GG AG GG GG GG AG GG GG GG GG GG GG GG
ALGA0033856 AG AG AA AA AA AA AA AG AA AA AA AG AA AA AA AG AA AA AA
ALGA0033862 AA AA AA AA AA AA AA AA AA AA AA AA AA AA AA AA AA AA AA
ALGA0033870 AA AG GG GG GG  AG AG AG GG GG AG AG GG GG AG AG AG GG
ALGA0033883 GG AA GG AG GG GG GG AG AG GG GG AG GG GG GG AG GG AG GG
ALGA0033906 AA GG AG GG AG AG AA AG AG AG AG GG AA AA AA AA AA AG AA
ALGA0033921 AA AA AA AA AC  AA AA AA AA AA AA AC AC CC AC AC AA CC
ALGA0033925 GG AG AG AG AG AG AA AG AA AG AG GG GG AG GG GG AG AA GG
ALGA0033952 AG AG GG GG AA AG AG AG GG GG GG AG AG AG AG AG AA GG AG
ALGA0033972 GG AG AG GG AG  AA AA AG GG AG AG GG AG AA GG GG AA AG
ALGA0033985 AA AC AC AC AA AC AC AC AC AC AC CC AA AA AC AC AA AC AC
ALGA0033986 GG AA AG AG AG  AG AA AG GG AG AG GG AG AG GG GG AA GG
ALGA0033988 CC CC CC CC CC CC AC CC CC CC CC CC CC CC CC CC CC CC AC
ALGA0033997 GG GG GG GG GG GG GG GG GG GG GG GG GG GG GG GG GG GG GG
ALGA0034004 AA AG AA AA AA  GG AG AG AA AA AG AA AA AG AA AA AG AG
ALGA0034005 AG AA GG AG AG AG GG GG  AG GG GG AA AG AA AG AA GG AG
ALGA0034011 AA AA AA AA AA  AA AA AG AG AA AA AA AA AG AA AA AA AA
ALGA0034012 AA AG AG AA AG AA AA GG AG AA AG  AA AG AG AA AA GG AA
ALGA0034015 GG AG AG GG AG AG AG AA AA AG AG AG AG AG AG GG GG AA AG
ALGA0034024 AA AG AA AA AA AA AA AG AA AA AA AA AA AA AG AA AA AA AA
ALGA0034025 AA AC AC AA AC AA AA CC AC AA AC AC AA AC AC AA AA CC AC
ALGA0034028 GG AG AG GG AG AG AG AA AA AG AG AG AG AG AG GG GG AA AG
ALGA0034040 GG GG GG GG GG GG GG GG GG GG GG GG GG GG GG GG GG GG GG
ALGA0034044 AA AA AA AA AG AA AA AA AA AA AA AA AA AA AA AA AA AA AA
ALGA0034050 GG AG GG GG AG  AG AG AG GG GG AG GG GG AG GG AG AG AG
ALGA0034055 GG AG GG GG AG  AG AG AG GG GG AG GG GG AG GG AG AG AG
ALGA0034056 AA AG AA AA AG  AG AG AG AA AA AG AA AA AG AA AG AG AG
ALGA0034069 AG AG AG AG AG AG AG AG AA AA AG AA AG GG AG AG GG AG AG
ALGA0034075 AG GG GG GG GG GG GG GG GG GG GG GG GG GG GG GG GG GG GG
ALGA0034086 AA AG AG AG AG AG GG AG GG GG AG GG AG AA AG AG AA AG AG
ALGA0034091 AG AG AG AG AG AG AG AG GG AG AG GG AG AG GG GG AA AG GG
ALGA0034106 GG AG AG AG GG AG AG AG AA AG AG AA GG GG AG AG GG AG AG
ALGA0034120 AA AA CC CC AA AA AA AA AA CC CC CC AA AA AA CC AA AA AA
ALGA0034135 GG AG AG AG GG AG AG AG AA AG AG AA GG GG AG AG GG AG AG
ALGA0034164 AG AG AG AG AG AG GG AG GG AG AG GG AG AG GG GG AG AG GG
ALGA0034166 AA AA CC AC AA AA AA AC AA AC CC AC AA AC AA AC AC AC AA
ALGA0034170 GG GG GG GG GG AG AG GG AA GG GG AG GG GG GG GG AA AG GG
ALGA0034179 AA AA AA AA AG AA AA AA AA AG AA AA AA AA AA AA AA AA AA
ALGA0034199 AC CC CC CC AC AC CC AC CC AC CC CC AC CC AC CC AC CC CC
ALGA0034215 AG AG AA AA AG AG AG AG AA AA AA AA AG AG AG AG AA AA GG
ALGA0034219 AC AC AC AA AC AC CC AC AC AA AC AA AC CC AC AC AA CC CC
ALGA0034220 AG AG AG GG AG AG AA AG AG GG AG GG AG AA AG AG GG AA AA
ALGA0034225 AA AA GG AG AA AG AA AA GG AG GG GG AA AA AA AG AA  AA
ALGA0034237 AA AA AA AA AA AA AA AA AA AG AA AA AA AA AA AA AA AA AA
ALGA0034244 AC AC AA AC AC AC AA AC AA AC AA AA AC AA AC AA AC AA AA
ALGA0034250 AG AG GG AG AG AG GG AG GG AG GG GG AG GG AG GG AG GG GG
ALGA0034255 GG AG GG AG GG GG GG GG GG AG GG GG GG GG GG GG GG GG GG
ALGA0034259 AC AA CC AC AC AC CC AA AC AC CC CC AC CC AC CC AA CC AC
ALGA0034265 AG AG GG AG AG  GG AG AG AG GG GG AG GG AG GG AA GG GG
ALGA0034268 AG AG AG GG AG AG AA AG AG GG AG GG AG AA AG AG GG AA AA
ALGA0034286 GG GG GG GG GG GG GG GG GG GG GG GG GG GG GG GG GG GG GG
ALGA0034298 TT TT  TT TT AT AT TT AT TT AT TT TT AT TT TT TT AA TT
ALGA0034301 AG GG AG AA AA AA AA AA GG AA AG AA AG AA AA AA AA AA AG
ALGA0034316 AA AG AA AA AG AA AA AA AA AA AA AG AA AA AA AA AA AG AA
ALGA0034318 GG AG GG GG GG GG GG AG GG GG GG AG GG GG GG GG GG AG GG
ALGA0034323 AA AA AA AA AG AA AA AA AA AA AA AA AA AA AA AA AA AA AA
ALGA0034325 AA AG AA AA AA AA AA AA AA AA AA AA AA AA AA AA AA AG AA
ALGA0034341 AA AG AA AA AG AA AA AA AA AA AA AG AA AA AA AA AA AG AA
ALGA0034345 AA AG AA AA AG AA AA AA AA AA AA AG AA AA AA AA AA AG AA
ALGA0034350 AA AG AA AA AG AA AA AG AA AA AG AG AA AA AA AA AA GG AA
ALGA0034356 CC CC CC CC CC  CC CC CC CC CC CC AC AA AC AC AC CC AC
ALGA0034362 AA AG AA AA AA AA AG AA AA AA AG AG AA AA AA AA AA AA AA
ALGA0034369 AG AG AG AG AA AA AG AG AA AG AG AG AA AA AA AA AA AG AA
ALGA0034376 CC CC CC CC AC  CC CC CC CC CC AC AC AA AC AC AC CC AC
ALGA0034380 AC CC AC AC AC AC AC AC CC AC CC CC AC AC AC AC AC AC AC
ALGA0034385 AG AA AG AG AG  AG AG AA AG AA AA AG GG AG AG GG AG AG
ALGA0034400 AA GG AA AA AG  AA AG AG AG AG AG AA AA AG AG AA AA AA
ALGA0034407 AG GG AG AG AG  AG AA GG AG GG AG GG AG GG GG GG AG GG
ALGA0034411                   
ALGA0034414 AA AA AA AA AA AG AA AA AA AA AA AA AA AA AA AA AA AA AA
ALGA0034436 AG AA AG AG AG AA AG GG AA AG AA AG AA AA AA AA AA AG AA
ALGA0034437 AA GG AA AA AA AG AA AA AG AG AG AG AA AA AA AG AG AA AA
ALGA0034441 AA AA AA AA AG  AG AA AA AA AA AG AG GG GG AG AG AA AG
ALGA0034455 AG AA AG AG GG  AA GG AG GG AA AG AG GG GG GG AG AG AG
ALGA0034463 AA AA AA AA AA AA AA AA AA AA AA AG AA AA AA AA AA AA AA
ALGA0034467 GG GG GG GG GG GG GG GG GG GG GG AG GG GG GG GG GG GG GG
ALGA0034480 AA AG AG  AG GG AG AA AG AG GG AG AG AG GG GG GG AG AG
ALGA0034490                   
ALGA0034498 AG AA AG AG AG AA AA GG AG AG AA AA AA AG AA AA AA AG AA
ALGA0034502 AG GG GG GG AG  GG GG AG AG GG AG AG GG GG AG GG GG AG
ALGA0034530 GG GG GG GG GG GG GG GG AG GG GG GG GG AG GG GG GG GG GG
ALGA0034540 AA AA AA AA AA AA AA AA AG AA AA AA AA AG AA AA AA AA AA
ALGA0034541 AA AA AA AA AA AA AA AA AG AA AA AA AA AG AA AA AA AA AA
ALGA0034548 AA AC CC AC AA AC AC CC CC AC CC AA CC AA AA AA AA AC CC
ALGA0034552 CC CC CC CC CC CC CC CC CC CC CC CC CC CC CC CC CC CC CC
ALGA0034562 GG AG AA AG AG AG AG AA AA AA AA AG AG AG GG AG GG AG AG
ALGA0034571 GG AA GG GG AG  AA AG AA AG AG AG AG AG GG AG GG AA AG
ALGA0034574 CC AA CC CC AC  AC CC CC AC CC AC AC AC CC AC CC AA AC
ALGA0034610 GG GG GG GG GG AG GG GG GG GG GG GG GG GG GG GG GG GG GG
ALGA0034631 AA AG AA AG GG  GG AA GG AG AG AA AG GG AG GG AG GG GG
ALGA0034632 GG GG GG GG GG GG GG GG GG GG GG GG GG GG GG GG GG GG GG
ALGA0034638 AA AG AA AG GG  GG AA GG AG AG AA AG GG AG GG AG GG GG
ALGA0034650 AA AA AG AG AA AG AG AA AA AA AG AA AG AA AG AA AA AA AG
ALGA0034653 GG GG AG AG GG  AG GG GG AG AG GG AG AG AG AG GG AG AG
ALGA0034658 AA AA AA AA AA AG AG AA AA AA AA AA AG AA AG AA AA AA AG
ALGA0034669 AA AA AA AA AA  AC AA AC AA AC AA AA AA AA AA AA AC AA
ALGA0034672                   
ALGA0034684 AG AG AG AG GG  AA AG AA AG AG AG AA GG AA GG GG AA AA
ALGA0034691 AA AG AA AA AA AA GG AA AG AA AG AA AG AA GG AA AA GG AA
ALGA0034703 AC CC AC AC AA  CC CC CC AC AC CC CC AA CC AA AC CC CC
ALGA0034712 AG AA AG AG GG AG AA AA AA AG AG AA AA GG AA GG GG AA AA
ALGA0034732 AC CC AC AC AA AC CC CC CC AC AC CC CC AA CC AA AA CC CC
ALGA0034748 AG AG AG AG GG AG AA AA AA AG AG AA AA GG AA GG GG AA AA
ALGA0034758 AG AG AA AG AA AG AA AG AG AG AA GG AG AA AG AA AA AG GG
ALGA0034769 GG GG GG GG GG GG GG GG GG GG GG GG GG GG GG GG GG GG GG
ALGA0034772 GG GG GG GG GG GG GG GG GG GG GG GG GG GG GG GG AG GG GG
ALGA0034776 GG AG GG GG GG AG AG GG GG GG GG GG GG GG AG GG GG GG GG
ALGA0034786 AA AA AA AA AA AA AG AA AG AA AG AA AA AA AA AA AA AA AA
ALGA0034806 AG GG AA AG AA AG GG AG GG AG AG GG AG AA GG AA AA GG GG
ALGA0034810 AG GG AA AG AA AG GG AG GG AG AG GG AG AA GG AA AA GG GG
ALGA0034814 AG GG AA AG AA AG GG AG GG AG AG GG AG AA GG AA AA GG GG
ALGA0034815 AG AG GG AG GG  GG GG AG AG GG AG AG GG AG GG GG AG AG
ALGA0034817 AG AG AA AG AA AG GG AA GG AG AG AG AG AA GG AA AA GG GG
ALGA0034822 AG AG AA AG AA AG GG AA GG AG AG AG AG AA GG AA AA GG GG
ALGA0034830 AA AG AA AA AA AA AA AG AA AA AA AG AA AA AA AA AG AA AA
ALGA0034832 AA AG AA AG AA AG AG AA AG AG AA AG AG AA GG AA AA AA AG
ALGA0034833 AC AC AA AC AA AC AC AA AC AC AA AC AC AA CC AA AA CC CC
ALGA0034835 AC AA AA AA AA AA AA AA AA AA AA AA AA AA AA AA AA AA AA
ALGA0034836 AG AG GG AG GG AG AG GG AG AG GG AG AG GG AA GG GG GG AG
ALGA0034846 GG AG GG AG GG GG AG GG AA AG AG AG AG GG AG GG GG GG AG
ALGA0034850 AG GG AA AG AA AG AA AG AG AG AA GG AG AA AG AA AA AG AG
ALGA0034856 CC CC CC CC CC CC CC CC CC CC CC CC CC CC CC CC CC CC CC
ALGA0034871 AA AA AA AA AA AA AA AA AA AA AA AA AA AA AA AA AA AA AA
ALGA0034874 AA AG AA AA AA  AA AG AA AA AA AG AA AA AA AA AA AG AG
ALGA0034885 GG AG AA AG AA AG AG AA GG AG AG AG AG AA GG AA AG AG AG
ALGA0034886 AG AG AA AG AA AG AG AA GG AG AG AG AG AA GG AA AG AG AG
ALGA0034888 GG AG AA AG AA AG AG AA GG AG AG AG AG AA GG AA AG AG AG
ALGA0034900 AC AC AA CC AA AC AC AA AC AC AA AC AC AA AC AA AA AC AC
ALGA0034911 AG AG AA AA AA  AG AG AG AA AG AG AA AA AA AA AG AA AA
ALGA0034916 AC AA CC AA CC AC CC AC AC AC CC AA AC CC AC CC AC AC AC
ALGA0034917 AA AG GG AA GG GG GG GG AG AG GG AG AG GG AG GG GG GG AG
ALGA0034926 GG GG GG GG GG GG GG GG GG GG GG GG GG GG AG GG GG AG AG
ALGA0034937                   
ALGA0034945 AA AG AA AA AA AG AG AG AA AA AA AG AA AA AA AA AA AG AA
ALGA0034947 AG AG AA AA AA AG AG AG AG AA AG AG AA AA AG AA AG GG AG
ALGA0034954 AA AA AA AA AA AC AA AA AA AA AA AA AA AA AC AA AC CC AC
ALGA0034962 GG GG GG GG GG GG GG GG GG GG GG GG GG GG GG GG GG AA GG
ALGA0034982 AC CC AA AC AA AC AC AC CC AC AC CC AC AA CC AA CC AA CC
ALGA0034984 AG AG AA AG AA AG AG AA GG AG AG AG AG AA GG AA GG AA GG
ALGA0034986 AG AG GG AG GG AG AG GG AA AG AG AG AG GG AA GG AA GG AA
ALGA0034995 GG GG GG GG GG GG GG GG GG GG GG GG GG GG GG GG GG GG GG
ALGA0034996 AG GG AA AG AA  AG AG GG AG AG GG AG AA GG AA GG AA GG
ALGA0035001 CC CC CC CC CC CC CC CC CC CC CC CC CC CC CC CC CC CC CC
ALGA0035007 AA AA AA AA  AA AA AA AA AA AA AA AA AA AA AA  GG AA
ALGA0035015                   
ALGA0035018 AG AG AA AG AA AG AG AA GG AG AG AG AG AA GG AA GG AA GG
ALGA0035037 AG AG AG AG AA AG AG AG GG AG GG AG GG AA GG AA AG AA GG
ALGA0035054 GG GG GG GG GG GG GG GG GG GG GG GG GG GG GG GG GG GG GG
ALGA0035059 AG AG GG AG AG GG AG GG AA AG AG GG GG GG AG GG GG AA AG
ALGA0035061 AG GG GG GG GG GG AG GG GG GG GG GG GG GG AG GG GG GG AG
ALGA0035063 AG AA AG AG AA  GG AA AA AG AA AA AG AG AG AG AG AA AG
ALGA0035073 AG GG AA AA AA AA AA AA AA AA AA AA AA AG AA AA AG GG AA
ALGA0035080 AG GG AA AG AG AA AA AG GG AG AG AG AA AG AA AA AG GG AA
ALGA0035084 AA AG AA AG AG AA AA AA AA AG AA AA AA AG AA AA AG GG AA
ALGA0035086 GG GG GG GG GG GG GG GG GG GG GG GG GG GG GG GG GG GG GG
ALGA0035099 AC AC AA AA AC AA AA AC AC AA AA AC AA AA AA AA AA AA AA
ALGA0035105 AA GG AG AG AG AG AG AG AG AG AG GG AA AA AA AA AA AG AA
ALGA0035106 AA AG AA AA AG AA AA AG AG AA AA AG AA AA AA AA AA AA AA
ALGA0035116 GG AG GG GG AG GG GG AG AG GG GG AG GG GG AG GG GG GG GG
ALGA0035122 CC CC CC CC CC CC CC CC CC CC CC CC CC CC CC CC CC CC CC
ALGA0035139 AA AA AA AA AG AG AA AA AG AA AA AA AA AG AA AG AA AA AA
ALGA0035142 GG GG GG AG GG  GG GG GG GG GG GG GG GG GG AG GG GG GG
ALGA0035153 AC AA AC AA AA AA AC AC AC AA AC AA AC AA AA AA AC AA AA
ALGA0035159 AC CC AA AA AC AA AC AC AC AC AA AC AA AC AA AA AA AC AA
ALGA0035161 CC CC CC CC CC CC CC CC CC CC CC CC CC CC CC CC CC CC CC
ALGA0035195 CC CC CC CC CC CC CC CC CC CC CC CC CC CC CC CC CC CC CC
ALGA0035198 AA CC AA AA AC AA AA AC AA AA AA AC AC AA AC AA AC AC AC
ALGA0035217 AA CC AA AC CC  AC AC AC CC CC CC AC CC AC CC AA CC AC
ALGA0035220 AG AG AA AG AG GG GG GG GG AG GG GG AG GG AG AG AG AG AA
ALGA0035224 AC AC AA CC CC CC AC AA AC CC AC AC AA CC AC AC AC AC AC
ALGA0035245 AA AG AA AA AG AA AA AG AG AG AG AA AA AA AG AA AG AA AG
ALGA0035254 AA AA AA AA AA AA AA AG AG AA AG AA AA AA AA AA AA AA AA
ALGA0035258 AG GG AA AG AG  AG GG AG GG GG GG AG AA GG AA GG AA AG
ALGA0035270 AA AG AA AA AG AA AA AG AG AG AG AA AA AA AG AA AG AA AG
ALGA0035271 GG AG GG GG AG GG GG GG GG AG GG GG GG GG AG GG AG GG AG
ALGA0035274 GG GG GG GG GG GG GG GG GG GG GG GG GG GG GG GG GG GG AG
ALGA0035275 AG AA AA AG AA AG AG AA AG AG AG AG AG AA AG AA AG AG AA
ALGA0035288 GG AG GG GG GG AG GG GG AG AG GG AG GG GG GG GG GG AG AG
ALGA0035291 AG GG AA AG AG AG GG GG AG GG GG AG AG GG AG AG AG AA AG
ALGA0035299 AG AG GG AG AA AA AA AG AG AG AG AA AG AA AA AG AG AG AA
ALGA0035318 GG GG AA AG GG GG GG GG GG GG GG GG AG GG GG AG AG AG GG
ALGA0035323 AA AA GG AG AA AA AA AA AA AA AA AA AG AA AA AG AG AG AA
ALGA0035324 GG GG AA AG GG GG GG GG GG GG GG GG AG GG GG AG AG AG GG
ALGA0035326 AG GG GG AG AG AG AA GG AG AA AG AG AG AG AA GG AG GG AA
ALGA0035330 AG GG GG AG AG AG AA GG AG AA AG AG AG AG AA GG AG GG AA
ALGA0035333 AA AA AA AA AA AA AA AA AA AA AA AA AA AA AA AA AA AA AA
ALGA0035336                   
ALGA0035347 CC CC CC CC CC CC CC CC CC CC CC CC CC CC CC CC CC CC CC
ALGA0035355 GG GG AA AG AG GG GG GG GG GG GG GG AG AG AG AG GG AG GG
ALGA0035358 CC CC CC CC CC CC CC CC CC CC CC CC CC CC CC CC CC CC CC
ALGA0035361 AG AG AA AG GG GG GG GG GG GG GG GG AG GG GG AG GG AG GG
ALGA0035365 AG AG AA AG AG GG GG AG AG GG AG GG AG AG AG AG GG AG GG
ALGA0035367 AC AC AA AA AA AA AA AA AA AA AA AA AA AA AA AA AA AA AA
ALGA0035381 GG GG AA AG AG GG GG AG AG GG AG GG AG AG AG AG GG AG GG
ALGA0035387 GG GG AA AG AG GG GG AG AG GG AG GG AG AG AG AG GG AG GG
ALGA0035413 GG GG AG AG AG AG AG GG AG AG GG AG GG AG AG AG AG AG GG
ALGA0035417 GG AG AG AG AG AG AG AG AG AG GG AA GG AG AG AG AG AA AG
ALGA0035472 GG AG AG AA AA AA AG AA AG AA AG AA GG AA AG AA AG AA AA
ALGA0035477 GG GG GG GG GG GG GG GG GG GG GG GG GG GG GG GG GG GG GG
ALGA0035509 GG GG GG GG GG GG GG GG GG GG GG GG GG GG GG GG GG GG GG
ALGA0035515 GG AG AA AA AA AA AG AA AA AA AA AA AG AA AG AA AG AA AA
ALGA0035551 GG GG GG AG AG  GG GG AG AA AG AG GG AA GG AG AG GG AG
ALGA0035562 AA AC CC CC CC CC AC CC CC CC CC CC AC CC AC CC AC CC CC
ALGA0035570 GG AG GG AG GG  GG AA GG AA AG AG GG GG GG GG AG GG AG
ALGA0035583 GG GG GG AG GG  GG GG GG AG AA AG GG GG GG GG GG GG GG
ALGA0035594 AG AG AA AA AA AG AG GG AG AG AA GG AA AA AA AA AA AG GG
ALGA0035643 GG GG GG GG GG GG GG GG GG GG GG GG GG GG GG GG GG GG GG
ALGA0035645 GG GG AG AG GG GG GG GG GG AG AG GG GG GG GG GG GG GG GG
ALGA0035654 AA AA AA AG AA AG AA AA AG AG AG AA AA AA AA AA AG AA AA
ALGA0035655 GG GG GG AA GG GG GG GG GG AG AG GG GG AG GG AG GG  GG
ALGA0035657 CC CC CC CC AC AC CC AC CC CC CC CC CC AC CC AC CC CC CC
ALGA0035665 GG GG GG AG AG AG GG AG GG GG GG GG GG AA GG AA GG AG GG
ALGA0035674 AG AG AG GG GG AG GG GG AA GG AG GG GG GG GG GG AG GG GG
ALGA0035678 GG GG GG AG AG AG GG AG AG GG GG GG GG AA GG AA GG AG GG
ALGA0035690 GG GG GG AG AG AG GG AG GG GG GG GG GG AA GG AA GG AG GG
ALGA0035695 AA AA AA AG AG AG AA AG AA AA AA AA AA GG AA GG AA AG AA
ALGA0035721 GG GG GG AG GG  GG GG AG AG AG GG GG GG GG GG AG AG GG
ALGA0035732 GG GG GG GG GG GG GG GG AG GG AG GG GG GG GG GG GG GG GG
ALGA0035746 AG AG AG AA AA AA AA AA  AA AG  AA AG AA AG AG AG AA
ALGA0035761 AA AA AA AA AA AA AA AA AA AA AA AA AA AA AA AA AA AA AA
ALGA0035775 GG GG GG GG GG GG GG GG GG GG GG GG GG AG GG AG AG AG GG
ALGA0035776 CC AC AC AC AA AA CC AC CC AA AC AA AA AC AC AC AC CC AA
ALGA0035788 GG AG GG AG AG  GG AG GG GG GG AG GG AA GG AA AG AG AG
ALGA0035805 CC CC CC CC CC CC CC CC CC CC CC CC CC CC CC CC CC CC CC
ALGA0035823 GG AG AG AG AA AA AG AG AG AA AA AA AA AG AG AG AA GG AA
ALGA0035847 CC AC CC AC AC  CC AC CC CC CC AC CC AA CC AA CC AC AC
ALGA0035873 AA AG AA AA AG AG AA AG AA AA AA AG AA AG AA AG AA AA AG
ALGA0035880 AG GG GG AA GG GG AG GG AA AG AA GG GG AG GG AG GG AG GG
ALGA0035888 GG GG AG GG AG  AG GG GG AG GG AG AA GG AA GG AA GG AG
ALGA0035889 CC AC CC CC AC  CC AC CC CC CC AC CC AC CC AC CC CC AC
ALGA0035896 GG GG GG GG GG GG GG GG GG GG GG GG GG GG GG GG GG GG GG
ALGA0035911 GG AG GG GG AG AG GG AA GG GG GG AG GG AG GG AG GG GG AA
ALGA0035928 AA AA AC AC AC AC AC AC AC AC AC AC CC AC CC AA CC AC AA
ALGA0035933 AA AG AG AA GG GG AG GG AA AG AA GG GG AG GG AG GG AA GG
ALGA0035939 AG AG AG AG AA AA AA AA AG AG AG AA AA AA AA AG AA AG AA
ALGA0035942 AG GG GG AG GG GG AG GG AG GG AG GG GG AG GG GG GG AG GG
ALGA0035952 AG GG AG AG AG AG AG GG GG AA AG AG AA GG AA GG AG AG GG
ALGA0035955 AA AG AG AG GG  AG GG AG AG AG GG GG GG GG AG GG AG GG
ALGA0035959 AA AA AA AA AA AA AA AA AA AA AA AA AA AA AA AA AA AA AA
ALGA0035960 AG AG AG GG GG  GG GG AG GG GG GG GG GG GG AG GG GG GG
ALGA0035971 AG AA AA AG AA  AG AA AA GG AG AG AG AA GG AA GG AG AA
ALGA0035975 AA AA AG GG AA AA AA AG AA AG AG AA AG AG AA AA AA AG AA
ALGA0036003 CC CC CC CC CC CC AC CC CC CC CC CC CC CC CC CC CC AC CC
ALGA0036004 AG AG AG GG GG GG GG GG AG GG GG GG GG GG GG AG AG GG GG
ALGA0036014 AG AG AG GG GG GG GG GG AG GG GG GG GG GG GG AG GG GG GG
ALGA0036036 AG GG AG AA AG  AG AG AG AA AA AG AA AG AA GG AG AG GG
ALGA0036046 AC CC CC AC AC  AC CC AC AA AA AC AC CC AA CC AC AC CC
ALGA0036047 GG GG GG GG AG AG GG GG GG GG GG GG GG AG GG AG GG GG AA
ALGA0036052 AC CC AC AA CC  AC AC CC AA AC AC AA AC AC CC AA AC CC
ALGA0036056 AG AA AG GG AA AG GG AG AA GG AG AG GG AG AG AA GG GG AA
ALGA0036062 AA AA AA AA GG  AG AA AG AA AG AA AA AG AG AG AA AG GG
ALGA0036064 AA AA AA AA GG  AG AA AG AA AG AA AA AG AG AG AA AG GG
ALGA0036086 AG AA AG GG AA  AG AG AA GG AG AG GG AG AG AA GG AG AA
ALGA0036101 AC CC AC AA CC AC AC AC CC AA AC AC AA AC AC CC AA AC CC
ALGA0036104 AG GG AG AA GG  AG AG GG AA AG AG AA AG AG GG AA AG GG
ALGA0036113 AG GG AG AA GG  AG AG GG AA AG AG AA AG AG GG AA AG GG
ALGA0036115 AG AA AA AA AG AG GG AA AG AG AG AA AG AA GG AA AG AG AA
ALGA0036119 AG GG AG AA AG AG AA AG AG AA AA AG AA AG AA GG AA AA GG
ALGA0036128 AC CC AC AA AC  AC AC AC AA AA AC AA AC AA CC AA AC CC
ALGA0036130 CC CC AC AC CC CC CC AC CC CC CC CC AC AC CC CC AC CC CC
ALGA0036131 AG GG GG AG GG GG AG GG GG AA AG GG AG GG AG GG AA AG GG
ALGA0036145 AG GG GG AG AG AG AG GG GG AA AG AG AG AG AG AG AA AG AG
ALGA0036150 AA AA AA AA AA  AA AA AA AG AA AG AG AA AG AA GG AA AA
ALGA0036170 AC AA AC CC AC AC AC AC AA CC AC AA AC CC AA AC AC AA AC
ALGA0036179 GG GG GG GG GG  AG GG AG GG GG AG GG GG GG GG GG AG GG
ALGA0036189 AG GG AG AA AG  AG AG GG AA AG GG AA AA AG AG AA AG AA
ALGA0036191 AG GG AG AA AA  AA AG AG AA AA GG AA AA AG AG AA AA AA
ALGA0036197                   
ALGA0036218 GG GG GG GG GG  GG AG AG AG AG GG GG GG GG GG AG AG GG
ALGA0036219 AG AG AA AA AG  AG AG AA AG AA AG AG AG AG AG GG AG GG
ALGA0036225 AA AA AA AA AA  AA AA AC AA AA AC AA AA AA AA AA AA AA
ALGA0036229 GG GG GG GG GG  GG GG AG GG AG AG GG GG GG GG GG GG GG
ALGA0036233 AG AG AG AA AG  AG AG GG AA AG AG AA AA AG AG AA AG AA
ALGA0036235 AG AG AG AA AG  AG AG GG AA AG AG AA AA AG AG AA AG AA
ALGA0036243 AG AG GG GG AA AA AG AG GG AG GG AA AG AG AG AG AA AG AA
ALGA0036251 AG AG AA AA AG  AG AG AA AG AA AG AG AG AG AG GG AG GG
ALGA0036253 AG AG AG GG GG  GG GG AG GG GG AG GG GG AG AG GG GG GG
ALGA0036256 GG GG GG GG GG GG GG GG GG GG GG GG GG GG GG GG GG GG GG
ALGA0036258 GG AG GG GG AA  GG AG GG AG GG AG AG AG AG AG AA AG AA
ALGA0036260 AA AG AA AA GG  AA AG AA AG AA AG AG AG AG AG GG AG GG
ALGA0036266 AC AC AC AA AA  AC AC CC AA AC AC AA AA AC AC AA AC AA
ALGA0036268 AG GG AG AA GG GG AG AG GG AA AG GG AG AG GG GG AG GG GG
ALGA0036271 AG GG AG AA GG GG AG AG GG AA AG GG AG AG GG GG AG GG GG
ALGA0036274 AC AC AC CC CC CC AC AC AC CC CC CC CC CC AC AC CC AC CC
ALGA0036283 CC CC CC CC CC CC CC CC CC CC CC CC CC CC CC CC CC CC CC
ALGA0036285 GG GG GG GG GG GG GG GG GG GG GG GG GG GG GG GG GG GG GG
ALGA0036313 AA AG AG GG AG AG AA AA  AG AG GG AG GG AA AG AA AA AG
ALGA0036317 AA AA AG GG AG AG AA AA AA AG AG AG AG AG AA AG AA AA AG
ALGA0036318 AA AG AG GG AG AG AA AA AA AG AG GG AG GG AA AG AA AA AG
ALGA0036320 AA AG AG GG AA  AG AG AG AG GG GG AG AG AA AA AA AG AA
ALGA0036322 GG GG GG GG GG  GG AG GG AG GG GG GG GG GG GG AG GG GG
ALGA0036324 GG GG GG GG GG GG GG GG GG GG GG GG GG GG GG GG GG GG GG
ALGA0036327 AG AG AG AA AA AG AG AG GG AA AG AA AA AA AG AG AA AG AG
ALGA0036329 AG GG GG GG AG AG AG AG GG AG GG GG GG AG GG AG AG GG AG
ALGA0036330 CC CC CC CC CC CC CC CC CC CC CC CC CC CC CC CC CC CC CC
ALGA0036344 AG AG GG GG AA  AA AA GG AG GG AG AG AA AG AG AA AA AA
ALGA0036346 AA AA AC CC AA  AA AA AA AC AC AC AC AA AA AA AA AA AA
ALGA0036348 AG AG AG GG AA  AG AA AA AG AG GG AG AG AA AA AA AA AA
ALGA0036349 AA AA AA AA GG GG AA AG AA AG AA AA AG AG AG AG GG AG GG
ALGA0036353 GG AG GG GG GG GG GG AG GG AG GG AG GG AG GG GG GG GG GG
ALGA0036355 AG AG GG GG AG AG AG AG GG AG GG AG GG AA GG AG GG GG AG
ALGA0036356 AG GG AG AA AA AG AG GG GG AG AG AG AA AG AG AG AA AG AA
ALGA0036362 AG GG GG GG AG AG AA AG GG GG GG GG GG AG GG AG GG AG AG
ALGA0036369 AG AA AA AA GG AG AG AA AA AA AA AA AG AG AG AG GG AG AG
ALGA0036379 AA AC AA AA AA  AA AC AA AC AA AC AA AC AA AA AA AA AA
ALGA0036380 GG GG AG AA AG  GG GG GG AG AG AG AA GG AG GG AG AG GG
ALGA0036385 GG AG AG AA AG AG AG AA AG AA AG AA AA AG AG GG AA AA GG
ALGA0036386 GG GG AG AA AG  GG GG GG AG AG AG AA GG AG GG AA AG GG
ALGA0036387 AG GG GG GG AA AG AA AA GG AG GG GG AG AG AG AG AA AA AA
ALGA0036389 CC CC CC CC CC CC CC CC CC CC CC CC CC CC CC CC CC CC CC
ALGA0036393 CC CC CC CC CC CC CC CC CC CC CC CC CC CC CC CC CC CC CC
ALGA0036399 GG AG AG AA AG AG AG AG AA AG AA AA AG AG GG GG AG AG AG
ALGA0036400 CC AC AC AA AC AC AC AC AA AC AA AA AC AC CC CC AC AC AC
ALGA0036406 GG GG GG GG GG GG GG GG GG GG GG GG GG GG GG GG GG GG GG
ALGA0036409 AA AA AA AA AA  AG GG GG AG AG AA AG AA AG AA GG GG AG
ALGA0036415 GG GG GG GG GG AG AG AA AA AG AG GG AG GG AG GG AA AA AA
ALGA0036417 AG GG GG GG AG AG AG AG GG AG GG GG AG AG AG AG AA AG AG
ALGA0036418 AA AA AA AA AA AA AG AG GG AA AG AA AA AA AA AA AA AG AA
ALGA0036419 CC CC CC CC CC CC AC AC AC CC AC CC CC CC CC CC CC AC CC
ALGA0036437 GG GG GG GG GG GG GG GG GG GG GG GG GG GG GG GG GG GG GG
ALGA0036440 AG AA AA AA AG AG AG AA AA AA AA AA AA AG AA AG AA AA AG
ALGA0036446 CC AC CC CC AC AC CC AC AC AC AC AC AC AC AC CC AC AC AC
ALGA0036452 AA AG AA AA AG AG AG GG AA AA AA AG AG AG AG AA AG GG AG
ALGA0036458 GG GG AG AA GG AG AG AG AA AA AA AG AA GG AG GG AG AA AG
ALGA0036464 CC AC CC CC AC AC CC AC CC CC CC AC AC AC AC CC AC AC AC
ALGA0036467 AG GG GG GG AG AG AG GG GG GG GG GG GG AG GG AG GG GG AG
ALGA0036474 AA AA AA AA AA AA AA AA AA AA AA AA AA AA AA AA AA AA AA
ALGA0036490 AA AA AA AA AA AA AA AA GG AG AG AA AA AA AA AA AG AA AA
ALGA0036496 CC CC CC CC CC CC CC CC CC CC CC CC CC CC CC CC CC CC CC
ALGA0036499                   
ALGA0036503                   
ALGA0036512 AA AA AA AA AA AA AA AA AG AG AG AA AA AA AA AA AG AA AA
ALGA0036515 GG GG GG GG GG AG GG GG AG AG AG GG AG GG AG GG AG AG AG
ALGA0036516 AG AG AG AA AA  AA AA AG AA AA AA AA AA AG AG AA AA AG
ALGA0036528 GG GG GG GG GG GG GG GG GG GG GG GG GG GG GG GG GG GG GG
ALGA0036538 GG AG GG GG AG GG AG AA AA AG AG AG GG AG GG GG AG AG GG
ALGA0036546 GG GG AG AA GG AG GG GG AG AG AG AG AG GG GG GG AG GG AG
ALGA0036562 AG GG GG GG AG  AG GG AG AG AG GG AG AG AG AG AA AG AA
ALGA0036564 AA AG AA AA GG AG AG GG GG AG AG AG AG GG AG AG GG GG AA
ALGA0036566 GG GG GG GG GG GG GG GG GG GG GG GG GG GG GG GG GG GG GG
ALGA0036570 GG AG AG AA AA  AG AA AA AA AA AA AA AA AG AG AA AA GG
ALGA0036574 GG  GG GG  GG  AA AA AG AG  GG AG GG GG AG AG GG
ALGA0036575 GG AG GG GG AG GG AG AA AA AG AG AG GG AG GG GG AG AG GG
ALGA0036576 GG AG GG GG AG GG AG AA AG GG GG AG GG AG GG GG AG AG GG
ALGA0036582 AG AA AA AA AG  AG AA AA AA AA AA AG AG AG AG AG AG GG
ALGA0036585 AA AA AA AA AA AA AA AA AA AA AA AA AA AA AA AA AA AA AA
ALGA0036588 AA AG AG GG AG  AA GG GG GG GG GG AG AA AA AA AA AA AA
ALGA0036590 GG GG AG AA GG  GG GG GG AG AG AG AG GG GG GG GG GG GG
ALGA0036593 AA AC AA AA AC AA AC CC CC AC AC AC AA AC AA AA AC AC AA
ALGA0036595 GG GG GG AG GG  GG GG AG AA AA GG GG GG GG GG AG GG AG
ALGA0036604 GG AG AG AA AA AA GG AA AG AA AA AA AA AG AG AG AA AG AG
ALGA0036605 CC CC AC AA AC AA CC CC CC AC AC AC AA AC AC AC AC AC AC
ALGA0036607 AG AG AG GG GG GG GG GG GG GG GG GG GG GG AG AG AG GG GG
ALGA0036616 CC CC CC AC CC CC CC CC AC AC AC CC CC CC CC CC AC CC CC
ALGA0036622 AA AA AA AC AA AA AC AA AA AC AC AA AA AC AA AA AC AC AA
ALGA0036624 AA AG AG GG AG  AA GG AA AG AG GG AG AA AA AA AA AA AA
ALGA0036626 AA AG AG GG AG  AA GG AA AG AG GG AG AA AA AA AA AA AA
ALGA0036641 CC CC CC AC AC  CC CC CC AC AC CC AC AC AC AC AC CC CC
ALGA0036646 GG AG AG AG AG  AG AA AA AG AG AA AG AG GG GG AG AA GG
ALGA0036662 AA AG AG AG AG  AA GG AA AA AA GG AG AA AA AA AG AG AA
ALGA0036665 GG GG GG GG GG GG GG GG AA AG AG GG GG GG GG GG GG GG GG
ALGA0036666 CC AC AC AC AC  CC AA CC CC CC AA AC CC CC CC AC AC CC
ALGA0036668 AA AG AG GG AG  AA GG AG GG GG GG AG AA AA AA AG AG AA
ALGA0036671 GG GG GG GG AG AG GG GG GG GG GG GG AG AG AG AG AG GG GG
ALGA0036678 AA AC AC AC AC  AC CC AC AA AA CC AC AC AA AA AC CC AA
ALGA0036682 GG AG AG AG AG  AG AA AG AG AG AA AG AG GG GG AG AA GG
ALGA0036689 GG GG GG GG GG GG GG GG GG GG GG GG GG GG GG GG GG GG GG
ALGA0036705 GG AG AG AG AG  AG AG AA AG AG AA AG AG GG GG GG AA GG
ALGA0036707 CC CC CC AC CC CC CC CC CC AC AC CC CC CC CC CC CC CC CC
ALGA0036709 GG AG AG AG AG  GG AG GG GG GG AA AG GG GG GG GG AG GG
ALGA0036710 AA AG AG AG AG  AG AG GG AG AG GG AG AG AA AA AA GG AA
ALGA0036714 AA AG AG AG AG  AA AG AG AA AA GG AG AA AA AA AA AG AA
ALGA0036715 GG AG AG AG AG  GG AG AG GG GG AA AG GG GG GG GG AG GG
ALGA0036716 AA AA AA AA AA AA AG AA AA AA AA AA AA AG AA AA AG AG AA
ALGA0036718 AA AG AG AG AG AG AG AG AG AA AA GG AG AG AA AA AG GG AA
ALGA0036723 AA AG AG AG AG AG AG AG GG AG AG GG AG AG AA AA AG GG AA
ALGA0036729 AA AC AC AC AC  AC AC CC AC  CC AC AC AA AA AA CC AA
ALGA0036740 AA AC AC AC AC  AC AC AC AC AC CC AC AC AA AA AA CC AA
ALGA0036742 AA AG AG AA AG AA AA AG AA AA AA AG AG AA AA AA AA AA AA
ALGA0036763 GG AG AG GG AG  GG AG AG AG AG AG AG GG GG GG GG GG GG
ALGA0036767 AG AG AG AG GG GG GG GG GG AG AG GG GG GG AG AG AG GG AG
ALGA0036776 AA AG AG AG AG AG AG AG GG AG AG GG AG AG AA AA AA GG AA
ALGA0036794 AA AG AG AG AG AG AG AG GG AG AG GG AG AG AA AA AA GG AA
ALGA0036802 CC CC CC CC CC CC CC CC AC AC AC CC CC CC CC CC CC CC CC
ALGA0036812 GG GG GG GG AG GG GG GG GG GG GG GG GG AG GG AG GG GG GG
ALGA0036834 AA AA AA CC AA  AA AA AA AC AC AC AA AA AA AA AA AC AA
ALGA0036836 AG AA AA AG AA AG AG AG AG AG AG AA AG AA AG AA AG AA AG
ALGA0036838 GG AG AG GG AG  AG AG AG GG GG AG AG AG GG GG AG  AG
ALGA0036849 AC CC CC AC AC AC AC AC CC AC AC CC AC AC AC AC AC AC AC
ALGA0036856 AG GG GG GG AG AG AG AG GG GG GG GG AG AG AG AG AG GG AG
ALGA0036866 GG GG AG GG AG GG AG GG AA AG AG GG AG AA GG AG AG AG AA
ALGA0036875 AG GG AG GG GG GG AG GG AA AG AG GG AG AG AG AG AG AG AG
ALGA0036880 AA AG AG AA AG  AA AG AG AA AA AG AG AA AA AA AG AA AG
ALGA0036881 AC AC AC CC AC  CC AC AC CC CC AC AC CC AC AC CC CC AA
ALGA0036889 CC CC CC CC CC CC CC CC CC CC CC CC CC CC CC CC CC CC CC
ALGA0036891                   
ALGA0036896 AG GG GG AG AG  AG AG AG AG GG AG AG AA AG AA GG AA GG
ALGA0036903 AA AA AA AA AA AA AA AA AA AA AA AA AA AA AA AA AA AA AA
ALGA0036942 AA AA AA AA AA AA AA AA AG AG AA AA AG AA AA AA AA AA AA
ALGA0036944 AA CC CC AC AC CC AC AC AC AC CC CC AC AC AA AA AC CC AC
ALGA0036946 AG AA AA GG AG  AG AG AG GG AA AA AG AG AG AG AG AA AG
ALGA0036957                   
ALGA0036962 AG GG GG GG AG GG AG GG AG GG GG GG GG AG AG AG GG AG AG
ALGA0036967 GG AG AG GG GG GG GG GG GG GG AG GG AG GG GG GG GG GG GG
ALGA0036969 GG GG GG GG GG GG GG GG GG GG GG GG GG GG GG GG GG GG GG
ALGA0036971                   
ALGA0036972 AA GG GG GG AG GG AG GG GG AG GG GG GG AG AA AA GG GG AG
ALGA0036978 AA AA AA AG AA  AA AG AG AG AA AA AA AA AA AA AA AA AA
ALGA0036982 GG GG GG GG GG GG GG GG GG GG GG GG GG GG GG GG AG GG GG
ALGA0036983                   
ALGA0036985 GG AA AA AG AG AG GG AG AG AG AA AG AA GG GG GG AG GG AG
ALGA0036989 AA GG GG AG AG AG AA AG AG AG GG AG AG AA AA AA AG AA AG
ALGA0037006                   
ALGA0037010 AA GG GG AG AG AG AA GG AG AG GG AG GG AA AA AA AG AA GG
ALGA0037015 GG AA AA AG AG  AG AA AG AG AA AA AA AG GG GG AA AA AA
ALGA0037018 AA AA AA AA AA  AA AA AA AG AA AA AA AA AA AA AA AA AA
ALGA0037023 CC CC CC CC CC CC CC CC CC CC CC CC CC CC CC CC CC CC CC
ALGA0037040 AA AA AA AA AG AA AA AA AA AA AA AA AA AG AG AG AA AA AA
ALGA0037043 AA AA AA AA AA AA AA AA AA AA AA AA AA AA AA AA AA AA AA
ALGA0037046 AA AA AA AA AG AG AA AG AA AA AA AA GG AG AG AG AG AA AG
ALGA0037050 AA GG GG AG AG GG AA GG AG GG GG GG AG AA AA AA GG AG GG
ALGA0037060 AA AA AA AA AA AA AA AA AA AA AA AA AA AA AA AA AA AA AA
ALGA0037068 GG AA AA AG AG AA GG AA AG AG AA AA AG GG GG GG AA AG AA
ALGA0037069 AG AA AA AG AG AA AG AA AG AA AA AA AA GG GG GG AA AG AA
ALGA0037079 AG AA AA AG AG AA AG AA AG AA AA AA AA GG GG GG AA AG AA
ALGA0037081 AA AG AG AA AG  AA AG GG AG AG GG AG AA AA AA AG AG AG
ALGA0037083 AA AG AG AG AG AG AA AA AA AG AG AG AG AG AG AG AG  AA
ALGA0037090 CC CC CC CC CC CC CC CC CC CC CC CC CC CC CC CC CC CC CC
ALGA0037096 AA AA AA AA AG  AA AA AG AA AA AG AA AG AG AG AA AA AA
ALGA0037097 CC CC CC CC CC CC CC CC CC CC CC CC CC CC CC CC CC CC CC
ALGA0037101 GG GG GG AA AA  AG GG AG AA GG AG AG AA AA AA AG AA AG
ALGA0037105 GG AA AA AA AG  AG GG AA AA AA AG AG AG AG AG AG AA AG
ALGA0037107                   
ALGA0037119 AG AG AG AA GG AA GG AA AG AG AG AG AG GG GG GG AG AG AG
ALGA0037123 AG AA AA GG AA  AA AA AG GG AA AG AA AA AA AA AG AG AA
ALGA0037126 CC AC AA AA AA AA AC AA AC AC AA AC AA AC AA AC AC AA AC
ALGA0037129 AA AC AC CC AA AC AA AA AA AC AC AC AC AA AA AA AA AC AA
ALGA0037131 GG GG GG GG GG GG GG GG GG GG GG GG GG GG GG GG GG GG GG
ALGA0037135 GG GG GG GG GG  GG GG GG GG GG AG GG GG GG GG AG GG GG
ALGA0037138 AA AA AA AA AG AA AA AA AG AA AA AA AA AA AA AG AA AA AA
ALGA0037139 AC AC AA AA AC AC AC AA AC AC AA CC AA AC AC AC AC AC AC
ALGA0037155 GG GG GG GG AG GG GG AG GG GG GG GG GG GG GG GG GG GG GG
ALGA0037160 AG AG AG GG AG  AA AG GG GG AG AA AA AA AA AG AA AG AA
ALGA0037164 AG AG AG AA GG GG GG GG AG AG AG GG GG GG GG GG GG AG GG
ALGA0037191 AC CC CC CC AC AC AA AC AC CC CC CC AC AC AA AA AA AC AC
ALGA0037207 AG AG GG GG GG AG AA AG AG GG GG AA AG AG AG AG AA AG AA
ALGA0037210 AG AA AA AA GG AG GG AG AG AA AA AA AG AG GG GG GG AG AG
ALGA0037215                   
ALGA0037227                   
ALGA0037236 CC CC CC AC CC AC CC AC AC CC CC CC CC CC AC AC AC AC CC
ALGA0037242 AG AA AA AA AA  GG AA AA AA AA AA AG AA AG AA AG AG AG
ALGA0037249 AG GG GG GG GG AG AA GG GG GG GG GG AG GG AG GG AG AG AG
ALGA0037253 CC CC CC AC CC AC CC AC AC CC CC CC CC CC AC CC CC AC CC
ALGA0037261 AG AG AG AG GG AG GG AG AA GG AG GG GG GG AG GG AG AA GG
ALGA0037265 GG GG GG AG GG AG GG AG GG GG GG AG GG GG AG GG AG AG GG
ALGA0037272 AG AG AG AG AA AG AA AG GG AA AG AG AA AA AG AA AG GG AA
ALGA0037277 AG AG AG AG GG AG GG AG AA GG AG AG GG GG AG GG AG AA GG
ALGA0037285 AC CC CC CC CC  CC CC CC CC CC AC AC CC CC CC CC AC CC
ALGA0037287 AC AC AC AC AA AC AC AC CC AA AC AA AA AA AC AA AA AC AA
ALGA0037290 CC CC AC AC CC  AC CC CC AA AC CC CC AC CC AC AC CC CC
ALGA0037302 AG GG GG AG GG GG GG AG GG GG GG AG GG GG GG GG GG AG GG
ALGA0037308 AA AA AA AA AA AA AA AA AA AA AA AA AA AA AA AA AG AA AA
ALGA0037315 GG GG GG GG GG GG GG GG GG GG GG GG GG GG GG GG AG GG GG
ALGA0037327 AA AA AG AG AA AG AA AG GG AA AG AA AA AA AG AA AG AG AA
ALGA0037331                   
ALGA0037340 GG AG AA AA GG GG AG AG AA AA AA GG GG AG GG AG AG GG GG
ALGA0037343 GG GG AG AG GG AG GG AG AA GG AG GG GG GG AG GG AG AG GG
ALGA0037350 AA AA AG AG AA AG AA AG GG AA AG AA AA AA AG AA AA AG AA
ALGA0037357                   
ALGA0037369 AG AA AA AA AG AG GG AA AA AA AA AA AG AA AA AG AG AA AG
ALGA0037389 AG GG GG GG AA AG GG GG GG GG GG AG AA AG AG AG AG AG AG
ALGA0037390 GG AG AG AA AA AA GG AA GG AA AG GG AA AG AA AA AA AG AG
ALGA0037402 AA AG AG AG GG GG AA GG GG AA AG AA GG GG GG AG AG AG AG
ALGA0037404 AG AG AG AA GG AG AA AG AG AA AG AG GG AG GG AG AG GG AG
ALGA0037409                   
ALGA0037412 GG GG AG AG GG AG GG AA AG GG AG GG GG GG AG GG GG AG GG
ALGA0037416 AA AG AG AG GG AG AA GG AG AA AG AG AA AG GG AG AA AG AG
ALGA0037432 CC CC AC AC CC AC CC AA AA CC AC CC CC AC AC CC CC AC CC
ALGA0037450 GG GG GG GG AG GG GG GG AG GG GG GG GG AA AA GG GG AG GG
ALGA0037458 AA AA AG AG AG AG AA GG GG AA AG AA AA GG GG AA AA AG AA
ALGA0037465 AA AA AA AG AA AG AA GG AG AA AA AA AA AG AA AA AA AA AA
ALGA0037473 AC AC AC AC CC AC AC CC CC AA AC AC AA CC CC AC AA AC AC
ALGA0037484 AA AA AG AA AG AG AA AG AG AA AG AA AA AG AG AA AA AG AA
ALGA0037491 GG AG AA AG AG AG GG AA AA GG AG GG GG AA AA GG GG AG GG
ALGA0037494 GG AA AA AG AG AG AG AA AA GG AG AA AG AG AG AG GG AG AG
ALGA0037499 AG AA AA AG AG  AG AA AA GG AG AA AA GG AG AG AA AG AA
ALGA0037503 AG GG GG GG GG  GG GG GG GG GG GG GG GG GG GG GG AG GG
ALGA0037508 GG AA AA AA AA  AA AA AA AA AA AA AA AA AA AA AG AG AA
ALGA0037514 CC AA AA AA AA AC AA AC AA AA AA AA AA AA AA AA AC AC AA
ALGA0037516 AG AG GG GG AA AG AG GG AG GG GG AG AG AA AG AA AA GG AA
ALGA0037529                   
ALGA0037532 AA AG AG AG AG AG AA GG GG AA AG GG AG AA AG AA AA AG AG
ALGA0037534 AG AG AG AG AG  GG AA AA GG AG AA AA GG AG AG AG AG AA
ALGA0037535                   
ALGA0037549 AA AA AA AA AA AG GG AG AA AA AA AA GG AG AA GG AG AG AG
ALGA0037555 AG AG GG AA AG AG GG GG GG AA AG AG GG GG GG GG AG GG GG
ALGA0037556 AG AG AA AA AA  AA AA AG AA AA GG AA AA AA AA AA AG AA
ALGA0037564 AG AG GG AG AG  AA AG AG AA AG AA AA AG GG AA AA AA AG
ALGA0037568 AC CC CC AC AC AC AC AC AC AA AC AC CC AC AC CC CC AC CC
ALGA0037575 CC AC CC CC CC AC AC CC CC CC CC AC AA AC CC AC AC AC AC
ALGA0037580 AA AA AA AA AA AG AA AG AG AA AA AA AA AA AA AA AA GG AA
ALGA0037585 CC CC CC CC CC CC CC CC CC CC CC CC CC CC CC CC CC CC CC
ALGA0037589 GG AG GG GG AG AA AA AG AG GG GG AA AA AA AG AG AA AA AG
ALGA0037592 GG GG GG GG GG GG GG GG GG GG GG AG GG GG GG GG GG GG GG
ALGA0037605 GG AG GG AG AG AG AG GG AG AA AG AG AA AA AG AG AG GG AG
ALGA0037607 AA AA AA AA AA AG AA AG AG AA AA AG AA AA AA AA AA AG AA
ALGA0037612 AA AA AA AG AA  AG AA AA GG AG AA GG AG AA AG GG AG AG
ALGA0037615 GG AG AG AG GG  AG GG GG AA AG GG AA AG GG AG AA AG AA
ALGA0037623 GG AG AG AG GG  AG GG AG AA AG AG GG GG GG GG AG AA AG
ALGA0037624 AA GG AG AG AA AA AA AA AG AG AG GG AA AG AA AG AA AG AG
ALGA0037637 GG GG GG GG GG GG GG GG AG GG GG AG GG GG GG GG GG AG GG
ALGA0037640 AG AG AG AG AG AG GG AG AG AG AA AG AA AG GG AA AA AG AA
ALGA0037650 AG AA AA AA AA  AA AA AA AA AA AA AG AG AA AG AG AG AG
ALGA0037661 AG AA AA AA AA  AA AA AG AA AA AG AG AG AA AG AG AG AG
ALGA0037677 AG AA AA AA AG AG AG AA AG AA AA AG AA AG AG AA AA AA AA
ALGA0037681 AC CC CC CC AC AC AC CC AC CC CC CC CC AC AC CC CC CC CC
ALGA0037690                   
ALGA0037694 AA AA AA AA AA AA AA AA AA AA AA AA AA AA AA AA AA AA AA
ALGA0037698 AG AA AA AG AA  AA AA  AG AG AG AA AG AG AA AG GG AA
ALGA0037700 AG AG AA AA AG AG AG AA AG AA AA AG AA AG AG AA AA AA AA
ALGA0037706 AG AG AA AA AG  AG AA AG AA AA AG AA AG AG AA AA  AA
ALGA0037714 AA AA AA AA AA AA AA AA AA AA AA AA AA AA AA AA AA AA AA
ALGA0037729 GG GG GG GG GG GG GG GG GG GG GG GG GG GG GG GG GG GG GG
ALGA0037736 GG GG GG GG GG  GG GG GG GG GG GG GG GG GG GG AG AG GG
ALGA0037743 AG AG AA AA AG AG AG AA AG AA AA AG AA AG AG AA AA AG AA
ALGA0037748 AA GG AG AA AG AA AA AA AG AA AA AG GG AG AA GG AG AG GG
ALGA0037759 AC CC AC AA CC AC AC AA AC AA AA AC CC CC AC CC CC AA CC
ALGA0037770 AG AA AG GG AA AG AG GG AG GG GG GG AA AA AG AA AA GG AA
ALGA0037812 GG AG AA GG AG  GG GG AA AG AG GG AA GG AG AG AG AG AA
ALGA0037838 AA AA AA AG AG  AA AA AG GG AG AA AG AA AA AG AG GG GG
ALGA0037841 AA AA AA AG AA AA AA AA AG GG AG AA AG AA AA AG AG AA GG
ALGA0037844 AA AA AA AA AA AA AA AA AA AA AA AA AA AA AA AA AA AA AA
ALGA0037853 GG AA AA AG AA AG GG AG GG AA GG AA AG AG AG AA AG AG AA
ALGA0037855 AA AA AA AA AA AA AA AA AG AG AA AA AA AG AG AA AA AA AA
ALGA0037860 AG GG GG GG GG GG GG GG GG GG AG GG GG GG GG GG AG GG GG
ALGA0037875 AG AG GG AG AG  GG AA GG AG GG AA AG AG AG AG GG  AA
ALGA0037892 AA AG AG GG AG AG AA AA AG AG AG AG AG GG GG AG GG GG AG
ALGA0037893 AA AA AA AG AG AG AA AA AA AG AA AG AG GG AG AG GG GG AG
ALGA0037912 CC AC AC AC AC AC AA CC AC AC AC CC CC AC AC CC AC CC CC
ALGA0037929 AC CC AC AC AC AC CC CC AC AC AC AC AC AC AC AC CC AA CC
ALGA0037960 AA AA AA AG GG AG GG AG AG GG AA GG AG GG AG AG AG GG AG
ALGA0037963 AG AG AA AA AG AG GG AG AG AG AA AA AA AG AA AA AG AA AG
ALGA0037968 CC CC CC CC CC CC CC CC AC AC CC CC CC AC CC CC CC CC CC
ALGA0037969 AG AA AA AA AG AG GG AG AG GG AA AG AG GG GG AG AG AA AG
ALGA0037984 CC AC AA AC CC AC CC CC AC CC AC CC AC CC CC AC CC CC CC
ALGA0037987 AG AA AA AA AA AA AA AA AG AG AG AA AA AG AA AA AG AA AA
ALGA0037995 AC AC AA AC AC AC AA CC AA CC AA CC AC CC CC AC AC CC CC
ALGA0038004 GG GG GG GG GG GG GG GG AG AG GG GG GG AG GG GG GG GG GG
ALGA0038011 AG AG AA AG AG AG AA GG AG GG AA GG AG GG GG AG GG GG GG
ALGA0038022 CC CC CC CC AC AC AC AC AC AA CC AC AC AA AC AC AC CC AC
ALGA0038038 AC CC CC AC AA AA AA AC CC AC CC AA CC CC CC CC AA AA AC
ALGA0038046 AC AC AA AC CC CC CC CC AA AC AA CC AC AC CC AC CC CC CC
ALGA0038053 AA AG AG AA AA  AG AA AG AA AG AA AG AG AG AG AA AA AG
ALGA0038081 AA AG AA AA AA AG AG AG AG AG AA AA AG GG AG AG AA AA AG
ALGA0038110 AA AG AA AA AG  GG AG AG AG AA AA AA AG AA AA AG AA AG
ALGA0038112 GG AG GG GG GG AG AG AG AG AG GG GG AG AA AG AG AG GG AA
ALGA0038131 GG GG GG GG GG AG AG GG AG AG GG GG AG AA AG AG GG GG AA
ALGA0038146 AG GG AG AG AG AG AG GG AA AG GG AG AA AA AG AA GG AA AA
ALGA0038201 GG AG GG GG GG GG GG AG GG GG GG GG AG AG AG AG GG GG AG
ALGA0038211                   
ALGA0038213 GG AA AA AA AA AG AA AA AG AA AA AA AA AA AA AA AA AA AG
ALGA0038216 GG GG GG GG AG  AG AG GG AG GG AG GG GG AG GG GG AA GG
ALGA0038231 AG GG GG GG GG AG GG GG GG AG GG GG GG GG GG GG AG GG AG
ALGA0038234 AG AG AA GG AG AG AG GG AA AG AA GG AA AG AG AA AG GG AA
ALGA0038235 AA AA AA AA AA AG AA AA AA AA AA AA AA AG AA AA AA AA AG
ALGA0038237 AA AC CC AC AC  AC AA AC AA CC AC AC AA AA AC AA AA AA
ALGA0038243 AG GG GG AG GG GG GG GG GG AG GG AG AG AG AG AG AG GG AG
ALGA0038249 GG GG GG GG GG  GG GG GG GG GG GG GG GG GG GG GG GG GG
ALGA0038255 AG GG AG GG GG  GG GG AA GG GG GG AG AG GG AG GG GG AG
ALGA0038261 AG AA AA AA AA AG AA AA AG AA AA AA AA AG AA AA AA AA AG
ALGA0038263 GG AG GG AG AA AG AA AA GG AG GG AG GG GG AG GG AA AA GG
ALGA0038277 CC CC CC CC AC AC AC CC CC CC CC CC AC AC AC AC CC CC AC
ALGA0038282 AG AA AG AA AA AG AA AA GG AA AA AA AG AG AA AG AA AA AG
ALGA0038286 AG AG AA AG AG AA AG GG AA AG AA AG AG AG GG AG GG GG AG
ALGA0038307                   
ALGA0038313 AA AG AA AG GG GG GG GG AG AG AA AG AG AG AG AG AA AG GG
ALGA0038319 AA AG AA GG GG GG GG GG AG AG AA GG AG GG AG AG AG AG GG
ALGA0038327 AC AA AC AC AA AC AC AA AA AC AC AC CC CC AC CC AC AA AC
ALGA0038330 AA AG AA AG GG AG GG GG AG AG AA AG AG GG GG AG GG AG AG
ALGA0038333 AA AA AA AG AG AG AG AA AA AA AA AG AA AA AA AA AA AA AA
ALGA0038342 AA AA AA AA AA  AA AA AA AA AA AA AA AA AA AA AA AA AA
ALGA0038348 AC AC CC AC AC AC AC AA AC AC CC CC CC AC AC CC AC AC AC
ALGA0038353 AA AG AA AG GG AG AG AG AG AA AA GG AA AG AG AA AA AA AA
ALGA0038357 AG AA AG GG AA AG AG AG AA AG AA GG AG GG GG AG AG AG GG
ALGA0038367 GG AA AG GG AG GG GG AG AA AG AG GG AA AG AG AG GG GG AG
ALGA0038369                   
ALGA0038396 AG AG AA AG AA  AA AG AA AG AG AA AA AG AA AA AA AA AA
ALGA0038398 AG GG GG AG GG GG GG AG GG GG GG GG AG AA AG GG AG GG AG
ALGA0038408 AG AA AG AG AA AG AG AG AG AG AG AG AG AA AA AG AG AG AA
ALGA0038416 GG GG AG GG GG  GG GG AG AG AG AG AG GG GG AG GG GG GG
ALGA0038429 AG AG GG AG AG AG AA AG GG AG AG GG AG AA AG AG AA AG AG
ALGA0038431 AG AG AA AG AG GG GG AA AA AG AG GG AG AG GG AG GG GG GG
ALGA0038434 GG AG AA GG AG AG AA AG AA GG AG GG AG AG GG AA AG AG GG
ALGA0038436 AA AA AA AA AA AA AA AA AA AA AA AA AA AA AA AA AA AA AA
ALGA0038455 GG GG GG AG AG GG GG GG GG GG GG AG GG GG AG GG GG GG GG
ALGA0038457 AG GG AG AG GG GG AG AG AG GG AG GG AG AG GG AG GG AG GG
ALGA0038461 GG GG AG AG GG GG GG AG AG GG AG GG AG GG GG AG AG GG GG
ALGA0038466 AA AG AA AG AA AA AG AG AA AG AG AA AA AG AA AG AG AA AA
ALGA0038503                   
ALGA0038510 GG GG GG GG GG GG GG GG GG GG GG GG GG GG GG GG GG GG GG
ALGA0038519 AG GG AG AG AG AA AA AG AG GG AG AG AA AG AG AA AA AG GG
ALGA0038542 AG AG AG AG AG AG AA AA AA AG AG AG AG AG AG AA AA AG AG
ALGA0038557 AG GG GG AA GG GG AG AG GG GG GG AG GG AG AG GG GG AA GG
ALGA0038559 AG AG AG AA AA AG AG AG GG GG GG AG AG AG AG AG GG AG AG
ALGA0038565 AC CC AC AC AA AA AC CC AC AC AA AA AA AA AA AA AA AC AA
ALGA0038566 AG AA AA GG AG GG AG AG AA AG AG GG AG GG GG AG AG AG AG
ALGA0038588 CC CC CC CC CC CC CC CC CC CC CC CC CC CC CC CC CC CC CC
ALGA0038590                   
ALGA0038603 GG GG GG GG GG AG GG GG GG GG GG AG GG GG GG GG GG GG GG
ALGA0038608 AA AG GG AG AA AG AA AG AG AA AG AG AG AG AG AG AG AA AA
ALGA0038613 AA AA AA AA AA AA AA AA AA AA AA AA AA AA AA AA AA AA AA
ALGA0038616                   
ALGA0038621                   
ALGA0038629 GG AG AG GG AG AG GG AG AA AA AA AG AG AG AG AG AA GG GG
ALGA0038635 AC AC CC CC AA AC AC CC CC CC CC CC AC AC AC AC CC CC AA
ALGA0038637 AG AA AG GG GG AG GG AG AG AA AG AG GG GG GG GG AG GG GG
ALGA0038639                   
ALGA0038650 AG AG AG GG AG  GG GG AG AG AA GG AG GG GG AG AA GG GG
ALGA0038660 CC CC CC CC CC AC AC CC CC CC CC AC CC AC AC CC CC AC CC
ALGA0038669 AA AA AA AA AG AG GG AG AA AA AA AG AG AG AG AG AA AG AG
ALGA0038685 GG GG GG GG GG GG GG GG GG GG GG GG GG GG GG GG GG GG GG
ALGA0038692 AG AA AA GG AG AG AG AA AA AG AA AG AG GG GG AG AA AG GG
ALGA0038697 AG GG AG AG AG AG AG GG GG AG GG AG AG AG AG AG GG AG AG
ALGA0038703 AG GG AG AG AG AG AG GG GG AG GG AG AG AG AG AG GG AG AG
ALGA0038729 AA AG AA AA AA  AA GG AG AG AA AG AA AA AA AA AA  AA
ALGA0038731 AA AA AG AG AA AG AG AA GG GG GG AA AG AG AG AG AG AG AA
ALGA0038747 AA AA AA AA AA AA AA AA AA AA AA AA AA AA AA AA AA AA AG
ALGA0038752 GG GG AA GG GG  GG GG AA AA AA GG AG GG GG AG AG GG GG
ALGA0038756 GG AG AA GG GG AG GG GG AA AG AA GG AG GG GG AG AG GG GG
ALGA0038766 CC AA AA AC AC AC CC AC AC AA AA CC AC AC AC AC AC CC CC
ALGA0038767 GG AG GG AG GG  GG AG GG GG GG AG GG GG GG GG AG AG GG
ALGA0038771 AA GG GG AG AG GG AG GG AG GG GG AA GG GG GG GG AG AG AG
ALGA0038772 AA AG AA AA AA AG AA AG AA AA AA AA AA AA AA AA AA AA AA
ALGA0038775                   
ALGA0038804 AA GG AA AG AG AG AA AG AA GG AG AA AA AG AG AA AA AA AA
ALGA0038812 AG AA AG AG GG AG GG AA AA AA AA AG AG AG AG AG AG GG AG
ALGA0038819 GG AA AG AA AA AA GG AA AG AA AA AA AA AA AA AA AA  AG
ALGA0038821                   
ALGA0038823 GG GG GG GG GG AG GG GG GG AA GG GG GG AG AG GG GG GG GG
ALGA0038828 GG AG GG AG GG  GG GG GG GG AG GG GG AG AG GG GG GG GG
ALGA0038830 AG GG AG AG AA AG GG AG AA GG AG AA AA AG AG AA AA AG AA
ALGA0038836 AG AA AA AG GG AG AG AA AG AG AA AG AG GG GG AG AA GG GG
ALGA0038838 AA GG AG AG AA AG AA AG AG GG GG AG AG AG AG AG AG AA AA
ALGA0038840 AA TT AT AT AA AT AA AT AT TT TT AT AT AT AT AT AT AA AA
ALGA0038849 AA CC AA AC AC CC AA AC AA CC AC AA AC CC CC AC AA AA AC
ALGA0038863 GG AA GG AG GG AG GG AG GG AG AG AG GG AG AG GG GG GG AG
ALGA0038878 AA GG AA AG AG  AA AG AA AA AG AG AA AA AA AA AA AA AG
ALGA0038883 CC AC AA AC CC AC CC CC AC AC AA AC AC CC CC AC AA CC CC
ALGA0038890 AA GG AA AG AA  AA AG AA AA AG AG AA AA AA AA AA AA AG
ALGA0038891 AA AA AA AA AA AA AA AA AA AA AA AA AA AA AA AA AA AA AA
ALGA0038907 CC CC AC AC AA AC CC CC CC AA CC CC AC AA AA AC AC CC AC
ALGA0038926 AG AA AG AG AG AG GG AA AA AG AA AG AA AG AG AA AG GG AA
ALGA0038927 AG GG AG AG AG AG AA GG GG GG GG AG GG AG AG GG AG AA GG
ALGA0038950 CC AA AC AC CC  CC AC AC AC AA AC AC CC CC AC AC CC CC
ALGA0038953 GG GG GG AG GG AG GG GG GG GG GG GG GG AG AG GG GG GG GG
ALGA0038955 AA AT AA AA AA AA AA AT AA AA AA AA AA AA AA AA AA AA AA
ALGA0038965 CC AC CC AC CC AC AC CC CC AC AC AC CC AC AC CC CC CC AC
ALGA0038983 AG AA AG AA AA AA AG AG AG AA AG AA AG AA AA AG GG AG AA
ALGA0039009 AG AA AA AA AA  AG AG AG AG AA AA AA AA AA AA AA AA AA
ALGA0039010 GG GG GG GG GG AG AG GG GG GG GG AG GG AG AG GG GG GG AG
ALGA0039015 AA AG AA AA AA AG AG AG AA AA AA AG AA AG AG AA AA AA AG
ALGA0039018 AA AG AA AA AA AG AG AG AA AA AA AG AA AG AG AA AA AA AG
ALGA0039041 AG AA AA GG AA AG AG AA AA AG AA GG AA AG AG AA AA AG AG
ALGA0039047 AG AA AA GG AG AG AG AG AA AG AA AG AA AA AA AA AA AG AA
ALGA0039056 AG AG AA AA AA AA AG AG AG AA AA AG AA AA AA AA AA AA AG
ALGA0039074 AG AG AG AG AA  AG GG GG AA AG GG AG AG AG AG AG AG AG
ALGA0039081 AA AA AA AC AC AC AA AA AA AA AA AA  AC AC AC AC AA AC
ALGA0039084 AG GG AG AA AA AG AG GG AG AG AG AG AG AG AG AA AA AA AG
ALGA0039086 AG AG AA AA AA  AA AG AG AA AA AG AG AG AG AA AA AA AG
ALGA0039098 AG AG GG AG GG AG AG AA AG GG GG AG AG AG AG GG GG GG AG
ALGA0039105 AA AA AA AA AA AA AG AG AG AA AA AG AA AA AA AA AA AA AG
ALGA0039109 AG AG GG AG GG AG AG AA AG GG GG AG AG AG AG GG GG GG AG
ALGA0039124 AG AG AA AG AA AG AG GG AA AG AA AA AA AA AA AA AA AA AG
ALGA0039132 GG AG AA AG AG AG GG GG AA AG AA AG GG AG AG AG GG AA GG
ALGA0039137 AA AC AC AC AC AC AA AA CC AC CC AC AA AC AC AC AA CC AA
ALGA0039140 GG GG GG GG GG GG GG GG GG GG GG GG GG GG GG GG GG GG AG
ALGA0039144 AA GG GG AG GG  AG GG GG AG GG AG AG GG GG GG AG GG GG
ALGA0039145 CC CC CC CC CC CC CC CC CC CC CC CC CC CC CC CC CC CC CC
ALGA0039151 AG AG AA AA GG AG GG GG AG AA AA AG AG AG AG AG GG AA AG
ALGA0039210 AA AA AA AA AA AG AA AA AA AA AA AG AA AG AG AA AA AA AA
ALGA0039211 AA AG AA AA AA AG AA AG GG GG GG AG AA AG AG AG AA AA AA
ALGA0039216 GG GG GG GG AG AG GG GG GG GG GG AG AG AA AA AG AG GG AG
ALGA0039223 AG GG GG AG GG  AG AG AG GG AG GG AG GG GG GG GG GG GG
ALGA0039240 AA AG AA AG AA  AG AA AG GG GG AA AG AA AA AG AA AA AA
ALGA0039254 AC AC AC AA CC AC AC AA AC CC AC AA AC AC AC CC AC AA CC
ALGA0039273 AA AA AA AC AA AA AA AA AA AA AC AA AC AA AA AA AA AA AA
ALGA0039278 CC CC CC CC CC CC CC CC CC CC CC CC CC CC CC CC CC CC CC
ALGA0039300 AA AG AA AG AA AA AA GG AG AA AG AG AG AA AA AA AA AA AA
ALGA0039319 GG AG GG GG GG GG GG AA AG GG GG AG GG AG AG GG GG GG GG
ALGA0039334 CC AC CC CC CC CC CC AC CC CC CC CC CC CC CC CC AC CC CC
ALGA0039341 AA AG AA AG AA AG AA GG AG AA AG AG AG AG AG AA AG AA AA
ALGA0039343 GG GG GG GG GG GG GG GG GG GG GG GG GG GG GG GG GG GG GG
ALGA0039345 AG AA AG AA GG AG AG AA GG AG AG AA AG GG GG GG GG AA GG
ALGA0039349 AA AG AA AG AA AG AA GG AG AA AG AG AG AG AG AA AG AA AA
ALGA0039351 GG GG GG GG GG GG GG GG GG GG GG GG GG GG GG GG GG GG GG
ALGA0039353 GG GG GG GG GG GG GG GG GG GG GG GG GG GG GG GG GG GG GG
ALGA0039357 GG AG GG AG GG AG GG AA AG GG AG AG AG AG AG GG AG GG GG
ALGA0039363 AG AA AA AA AA AA AA AA AA AA AA AA AA AA AA AA AA AA AA
ALGA0039364                   
ALGA0039398 GG AG AG GG AA AG GG AG AG AG AG AG AG AG AG AA AG GG AG
ALGA0039400 CC AC AC AC AA AA AC AA AA AC AA CC AA AA AA AA AA CC AC
ALGA0039404 AG AA AG AA AG AG AA AA AG AG AG AG AA AA AA AG AA AA AA
ALGA0039405 AC AA AC AA AC AC AA AA AC AC AC AC AA AA AA AC AA AA AA
ALGA0039422 AC AC AC AC CC  CC AC AC AC AA CC AC CC CC AC CC CC CC
ALGA0039425                   
ALGA0039427 AG AG AG AG AA AG AA AG AG AG GG AA AG AA AA AG AA AA AG
ALGA0039432 AA AG AG AA GG AG AA AG AG AG AG AA AG AG AG GG AG AA GG
ALGA0039447 AA AA AG AA GG GG AA AA AG AG AG AA AG AG AG GG GG AA GG
ALGA0039451 GG GG GG GG GG GG GG GG GG GG GG GG GG GG GG GG GG GG GG
ALGA0039452 GG GG GG GG AG AG AG AG AG GG GG GG AG AA AA AG AA GG AA
ALGA0039459 AC AC AC AC AC AC CC AC AC AC AA AC AC CC CC AC CC CC CC
ALGA0039474 AG AG AG AG AA AG GG AG AG AG AA AG AA AG AG AA AG GG AG
ALGA0039477 AG AG AG AG AA AG GG AG AG AG AA AG AA AG AG AA AG GG AA
ALGA0039480 AG AG AG AG AG AG GG AG AG AG AA AG AG GG GG AG AG GG AG
ALGA0039482 AG AA AA AG AA AG AG AA AG AG GG AG AG AA AA AG AG AA AG
ALGA0039522 AG AA AA AA AA AA AA AA AA AA AA AG AA AA AA AA AA AA AG
ALGA0039566                   
ALGA0039592                   
ALGA0039604 CC CC CC CC CC CC CC CC CC CC CC CC CC CC CC CC CC CC CC
ALGA0039607 GG GG AG GG GG GG GG GG GG GG GG GG GG GG GG GG GG GG GG
ALGA0039611 GG GG AG AA GG AG GG GG GG GG AG AG AG GG GG GG GG AG GG
ALGA0039614 AG AA AA AA GG AG AG AG AG AA AA AA AG GG GG AG GG AA GG
ALGA0039615 AA AG AA AA AA AG AA AG AG AA AG AG AA AA AA AG AG AA AG
ALGA0039618 GG AG GG GG GG  GG AG AG GG AG AG GG GG GG AG GG GG AG
ALGA0039628 GG GG AG AA GG GG GG GG GG GG AG AG AG GG GG GG GG AG GG
ALGA0039634 AC AC CC CC AC AC AC CC CC AA CC CC AC AC AA AC AA AC AA
ALGA0039636 AG AA AA AA AA AG AA AG AG AA AA AA AA AG AA AA AA AA AG
ALGA0039649 GG GG GG GG GG GG GG AG AG GG GG GG GG AG GG GG GG GG GG
ALGA0039652 AG AG GG GG GG GG AG GG GG AA GG GG GG GG AG GG GG AG AG
ALGA0039681                   
ALGA0039682 GG GG AG AA GG AG GG AG AG GG AG AG AG AG GG GG GG AG GG
ALGA0039710 AC AA CC CC AC AC AC AC AC AA AC AC AC AC AA AA AA AC AC
ALGA0039730 AG AG GG GG GG GG AG GG GG AA GG GG GG GG AG GG GG AG GG
ALGA0039766 GG GG GG GG AG AG GG GG AG GG AG GG AG AG AG AG AA GG AG
ALGA0039770 GG AG AA AA AA  AG AG AG GG AA AA AA AG AG AA AA AG AG
ALGA0039771 CG CG CC CC CG CG CG GG GG CC CG CG CG GG CG GG GG CC CG
ALGA0039780 AG AG GG GG AG AG AG GG AG AA AG GG AG AG AA AG AA AG AG
ALGA0039782 AA AG AA AA AA AG AG AG AA AA AA AG AA AA AA AG AA AA AG
ALGA0039786 AG AG AG GG AA AG AG GG GG AA GG GG AG AG AA AA AG AG AG
ALGA0039804 AG AA AG GG AA AG AA AA AA AA AG AG AG AA AA AA AA AG AA
ALGA0039819 AG AG AA AA AG AG AG AA AG GG AG AA AG AG GG GG GG AG GG
ALGA0039824 GG GG AG AA GG GG AG GG GG GG AG AG AG GG GG GG GG AG GG
ALGA0039826 AG AG AG GG AG AG GG AA AG GG GG AG GG AG GG AG GG GG GG
ALGA0039828 AG AA AG AA AG AG AA AG AG AA AA AA AA AG AA AA AA AA AA
ALGA0039831 GG GG GG GG AG AG GG GG AG GG AG GG AG AG AA AG AA AG AA
ALGA0039834 AG AG AG AA GG GG AA GG GG AA AG AG AG GG GG GG GG AG GG
ALGA0039842 GG GG AA AA AG AG AG GG GG GG AG AG AG GG GG GG GG AG GG
ALGA0039852 GG GG GG AG GG GG GG GG GG GG AG GG AG GG AG GG GG AG GG
ALGA0039856 GG GG GG GG AG AG GG GG GG GG GG GG AG AG AG AA AG GG AG
ALGA0039858 AG GG AA AG AG AG AG AG AG GG GG AG GG AG GG GG GG AG GG
ALGA0039863 AG AA GG GG AG AG AG AA AA AA AG AG AG AA AG AA AA GG AA
ALGA0039866 AG AA AG AG GG  AG AA AA AA AG AA GG AG GG GG AG AG GG
ALGA0039868 GG AA AG GG AG AG GG AG AG AA AG AG GG GG GG GG AG GG GG
ALGA0039880 AG GG GG GG AG AG AG GG GG GG GG GG AG AG AG AA AG GG AA
ALGA0039900 GG GG GG GG GG GG GG GG GG GG GG GG GG GG GG GG GG GG GG
ALGA0039903 GG AA AA AG AG  GG AG AG AA AG AA GG GG GG GG AG AG GG
ALGA0039905 AA AA AA AG AA AA AA AA AA AA AG AA AG AA AG AA AA AG AA
ALGA0039910 AG AA AG AA AG AG AA AA AA AA AA AA AA AA AA AA AA AA AG
ALGA0039917 AC AA AC AA CC CC AC AA AA AA AA AA AC AC AC CC AC AA CC
ALGA0039921 AA AA AA AA AA  AA AG AG AA AA AA AA AG AA AA AA AA AA
ALGA0039930 AA GG GG GG AG  AA GG GG GG GG GG AG AG AG AA AG GG AA
ALGA0039933                   
ALGA0039947 AG GG AA AG AA AG AG AG AG GG GG AG AG AA AG AA AG AG AA
ALGA0039950 AG AA GG AG AG  AG AA AA AA AA AG AG AG AG GG AG AG GG
ALGA0039974 AG GG AA AG AG AG AG GG GG GG GG AG AG AG AG AA AG AG AA
ALGA0039990 AA AA AG AG AG AG AG AA AA AA AA AG AA AA AA AA AA AG AG
ALGA0039995 AG AA GG AG GG GG AG AG AG AA AA AG AG GG AG GG AG AG GG
ALGA0039998 AG AA GG AG GG  AG AA AA AA AA AG AG AG AG GG AG AG GG
ALGA0040000 GG GG AG AG AA AA AG AG AG GG GG AG AG AA AG AA AG AG AA
ALGA0040038 AG GG GG GG GG GG AG AG AG GG GG GG GG AG GG GG GG GG GG
ALGA0040040 GG AG GG AG AG AG GG GG AG AA AA AG AA AG AA AG AA AG AG
ALGA0040052 AG AG AG AG AG AG AA AG GG GG GG AG GG GG GG AG GG AG AG
ALGA0040066 AG GG AG GG GG  GG AG AG GG GG GG GG AG GG AG GG GG GG
ALGA0040076 GG GG GG AG GG  GG GG AG GG AA GG AG GG AG GG AG AG GG
ALGA0040085 GG AG GG AG AG  AG GG AG AA AA AG AA AG AA AG AA AG AG
ALGA0040088 CC CC CC AC CC CC AC CC AC CC AA CC AC CC AC CC AC AC CC
ALGA0040094 AG AA GG AG AG AG AA AG AG AA AA AG AA AG AA AG AA AG AA
ALGA0040113 AA AG AA AG AG AG AA AA AG GG GG AG GG AG GG AG GG AG AG
ALGA0040120 AG AG AA AG AG AG AG AG GG GG GG AG GG GG GG AG GG  AG
ALGA0040139 AG AG AA AA AG AG AG AA AA GG AA AG AG AG AG AG AG AA AG
ALGA0040140 GG AG GG GG GG  AG AG GG GG GG GG GG GG GG GG GG GG AG
[truncated: 3,773,024 more chars]
